# Supplementary material for: QSAR-Guided and Fragment-Based Drug Design of Monoterpenoid Inhibitors Targeting Ebola Virus Glycoprotein
Source: Int J Mol Sci. 2026 Mar 25;27(7):2987. doi: 10.3390/ijms27072987 (PMC13073486; doi:10.3390/ijms27072987)
Supplement: Supplementary file 1 [file ijms-27-02987-s001.zip › File S1.xlsx]

## Sheet: File S7 pIC50_&_docking_score
Ligand	Docking Score (kcal/mol)	pIC50
M-1342.pdbqt	-9.2	6.14498
M-2026.pdbqt	-9.1	6.40016
M-1695.pdbqt	-9	6.06064
M-1630.pdbqt	-8.8	6.28906
M-1789.pdbqt	-8.8	6.23357
M-1033.pdbqt	-8.7	6.98119
M-1191.pdbqt	-8.7	6.31686
M-1474.pdbqt	-8.7	6.6951
M-1697.pdbqt	-8.7	6.13844
M-1833.pdbqt	-8.7	6.24839
M-1881.pdbqt	-8.5	6.98038
M-1986.pdbqt	-8.5	6.06094
M-1246.pdbqt	-8.4	6.06564
M-1708.pdbqt	-8.4	6.13895
M-1197.pdbqt	-8.3	6.24889
M-1074.pdbqt	-8.2	7.59225
M-1076.pdbqt	-8.2	6.53873
M-1087.pdbqt	-8.2	6.22419
M-1135.pdbqt	-8.2	6.07557
M-1337.pdbqt	-8.2	6.0701
M-1406.pdbqt	-8.2	6.14838
M-1432.pdbqt	-8.2	6.45023
M-1454.pdbqt	-8.2	7.53661
M-1121.pdbqt	-8.1	6.15335
M-1358.pdbqt	-8.1	6.00246
M-1627.pdbqt	-8.1	6.21936
M-1942.pdbqt	-8.1	6.38753
M-1160.pdbqt	-8	6.32962
M-1555.pdbqt	-8	6.6932
M-1948.pdbqt	-8	6.37306
M-1277.pdbqt	-7.9	6.13256
M-1618.pdbqt	-7.9	7.22999
M-1619.pdbqt	-7.9	6.38432
M-1206.pdbqt	-7.8	8.33767
M-1580.pdbqt	-7.8	6.65316
M-1862.pdbqt	-7.8	6.24032
M-1101.pdbqt	-7.7	7.27569
M-1171.pdbqt	-7.7	6.37434
M-1356.pdbqt	-7.7	6.05045
M-1402.pdbqt	-7.7	6.65653
M-1458.pdbqt	-7.7	6.60593
M-1459.pdbqt	-7.7	6.70295
M-1485.pdbqt	-7.7	7.66835
M-1494.pdbqt	-7.7	6.60593
M-1514.pdbqt	-7.7	7.35815
M-1756.pdbqt	-7.7	6.02349
M-1850.pdbqt	-7.7	6.33447
M-1966.pdbqt	-7.7	6.10891
M-1067.pdbqt	-7.6	7.4175
M-1424.pdbqt	-7.6	7.44942
M-1456.pdbqt	-7.6	6.67018
M-1520.pdbqt	-7.6	6.49976
M-1548.pdbqt	-7.6	6.99588
M-1585.pdbqt	-7.6	6.33327
M-1678.pdbqt	-7.6	6.49976
M-1714.pdbqt	-7.6	6.05197
M-1723.pdbqt	-7.6	6.4415
M-1842.pdbqt	-7.6	6.16046
M-1011.pdbqt	-7.5	6.02353
M-1336.pdbqt	-7.5	6.31289
M-1902.pdbqt	-7.5	7.57037
M-1063.pdbqt	-7.4	6.80305
M-1094.pdbqt	-7.4	6.80305
M-1228.pdbqt	-7.4	6.11453
M-1298.pdbqt	-7.4	7.70101
M-1316.pdbqt	-7.4	6.43403
M-1509.pdbqt	-7.4	6.3064
M-1539.pdbqt	-7.4	6.52364
M-1595.pdbqt	-7.4	6.55185
M-1597.pdbqt	-7.4	7.63736
M-1675.pdbqt	-7.4	6.15381
M-1725.pdbqt	-7.4	6.8471
M-1748.pdbqt	-7.4	7.39239
M-1788.pdbqt	-7.4	7.52308
M-1866.pdbqt	-7.4	7.57908
M-1906.pdbqt	-7.4	6.04233
M-2007.pdbqt	-7.4	7.54809
M-1042.pdbqt	-7.3	6.58239
M-1084.pdbqt	-7.3	6.76802
M-1098.pdbqt	-7.3	6.25601
M-1102.pdbqt	-7.3	6.85008
M-1125.pdbqt	-7.3	6.76802
M-1131.pdbqt	-7.3	6.6019
M-1145.pdbqt	-7.3	6.81506
M-1162.pdbqt	-7.3	6.79782
M-1184.pdbqt	-7.3	7.5171
M-1266.pdbqt	-7.3	7.55952
M-1272.pdbqt	-7.3	6.77605
M-1299.pdbqt	-7.3	6.76802
M-1335.pdbqt	-7.3	6.08525
M-1349.pdbqt	-7.3	7.35481
M-1350.pdbqt	-7.3	6.07476
M-1371.pdbqt	-7.3	6.76802
M-1419.pdbqt	-7.3	6.16842
M-1426.pdbqt	-7.3	7.40551
M-1445.pdbqt	-7.3	6.81506
M-1481.pdbqt	-7.3	6.52364
M-1488.pdbqt	-7.3	6.52364
M-1524.pdbqt	-7.3	7.99948
M-1579.pdbqt	-7.3	6.76802
M-1684.pdbqt	-7.3	6.52364
M-1816.pdbqt	-7.3	7.30635
M-1868.pdbqt	-7.3	6.47964
M-1877.pdbqt	-7.3	6.77605
M-1885.pdbqt	-7.3	6.85008
M-1073.pdbqt	-7.2	6.43403
M-1122.pdbqt	-7.2	6.91973
M-1149.pdbqt	-7.2	6.91973
M-1377.pdbqt	-7.2	7.99751
M-1384.pdbqt	-7.2	7.24521
M-1433.pdbqt	-7.2	7.30903
M-1538.pdbqt	-7.2	6.6019
M-1541.pdbqt	-7.2	7.30903
M-1602.pdbqt	-7.2	6.81506
M-1644.pdbqt	-7.2	7.65039
M-1648.pdbqt	-7.2	6.12549
M-1656.pdbqt	-7.2	6.91973
M-1717.pdbqt	-7.2	6.10609
M-1728.pdbqt	-7.2	7.30903
M-1741.pdbqt	-7.2	6.91973
M-1751.pdbqt	-7.2	6.37348
M-1753.pdbqt	-7.2	6.91973
M-1804.pdbqt	-7.2	6.69794
M-1888.pdbqt	-7.2	6.8345
M-1985.pdbqt	-7.2	6.9744
M-2013.pdbqt	-7.2	6.81506
M-2029.pdbqt	-7.2	6.76802
M-1018.pdbqt	-7.1	6.8075
M-1021.pdbqt	-7.1	6.91973
M-1054.pdbqt	-7.1	7.41534
M-1085.pdbqt	-7.1	6.91973
M-1128.pdbqt	-7.1	6.28479
M-1190.pdbqt	-7.1	6.8075
M-1217.pdbqt	-7.1	6.79782
M-1307.pdbqt	-7.1	6.8075
M-1323.pdbqt	-7.1	6.81506
M-1333.pdbqt	-7.1	6.91973
M-1353.pdbqt	-7.1	6.2722
M-1427.pdbqt	-7.1	6.8075
M-1477.pdbqt	-7.1	6.2722
M-1491.pdbqt	-7.1	6.81506
M-1504.pdbqt	-7.1	6.56584
M-1534.pdbqt	-7.1	6.28479
M-1571.pdbqt	-7.1	6.52328
M-1609.pdbqt	-7.1	6.58239
M-1706.pdbqt	-7.1	6.25848
M-1710.pdbqt	-7.1	6.535
M-1721.pdbqt	-7.1	6.8345
M-1786.pdbqt	-7.1	6.91973
M-1827.pdbqt	-7.1	6.15441
M-1981.pdbqt	-7.1	6.91973
M-1990.pdbqt	-7.1	6.52328
M-1998.pdbqt	-7.1	6.535
M-2023.pdbqt	-7.1	6.91973
M-1153.pdbqt	-7	6.69794
M-1589.pdbqt	-7	6.83904
M-1598.pdbqt	-7	6.83904
M-1779.pdbqt	-7	6.8075
M-1822.pdbqt	-7	6.91973
M-1914.pdbqt	-7	6.91973
M-1991.pdbqt	-7	6.91973
M-1071.pdbqt	-6.9	6.8075
M-1114.pdbqt	-6.9	6.8345
M-1165.pdbqt	-6.9	6.8075
M-1185.pdbqt	-6.9	6.8075
M-1290.pdbqt	-6.9	6.8345
M-1312.pdbqt	-6.9	7.63714
M-1365.pdbqt	-6.9	6.83963
M-1396.pdbqt	-6.9	6.8345
M-1409.pdbqt	-6.9	6.8345
M-1466.pdbqt	-6.9	6.8075
M-1600.pdbqt	-6.9	7.53805
M-1639.pdbqt	-6.9	6.8345
M-1747.pdbqt	-6.9	6.8075
M-1820.pdbqt	-6.9	6.8075
M-1821.pdbqt	-6.9	6.91973
M-1841.pdbqt	-6.9	6.8075
M-1875.pdbqt	-6.9	6.11004
M-1915.pdbqt	-6.9	6.83963
M-1006.pdbqt	-6.8	6.91973
M-1048.pdbqt	-6.8	6.8345
M-1173.pdbqt	-6.8	6.37348
M-1224.pdbqt	-6.8	6.8345
M-1319.pdbqt	-6.8	6.22634
M-1430.pdbqt	-6.8	6.8345
M-1487.pdbqt	-6.8	6.8345
M-1771.pdbqt	-6.8	6.8345
M-1848.pdbqt	-6.7	6.34671
M-1510.pdbqt	-6.6	6.22634
M-1776.pdbqt	-6.6	6.93758
