# Supplementary material for: QSAR-Guided and Fragment-Based Drug Design of Monoterpenoid Inhibitors Targeting Ebola Virus Glycoprotein
Source: Int J Mol Sci. 2026 Mar 25;27(7):2987. doi: 10.3390/ijms27072987 (PMC13073486; doi:10.3390/ijms27072987)
Supplement: Supplementary file 1 [file ijms-27-02987-s001.zip › File S2.xlsx]

## Sheet: File S8 pIC50_&_docking_score
Ligand	Docking Score (kcal/mol)	pIC50
M-1706.pdbqt	-8.8	6.06162
M-1204.pdbqt	-8.2	6.63827
M-1250.pdbqt	-8.1	6.74509
M-1435.pdbqt	-8.1	6.56696
M-1343.pdbqt	-8	6.91306
M-1709.pdbqt	-8	6.53068
M-1205.pdbqt	-7.9	7.14709
M-1617.pdbqt	-7.9	6.55422
M-1325.pdbqt	-7.8	6.67311
M-1555.pdbqt	-7.8	6.65831
M-1218.pdbqt	-7.7	6.12199
M-1263.pdbqt	-7.7	6.47283
M-1288.pdbqt	-7.7	6.0117
M-1306.pdbqt	-7.7	6.04499
M-1693.pdbqt	-7.7	6.53203
M-1704.pdbqt	-7.7	6.60593
M-1763.pdbqt	-7.7	6.00905
M-1785.pdbqt	-7.7	6.11158
M-1162.pdbqt	-7.6	6.71317
M-1336.pdbqt	-7.6	6.29684
M-1362.pdbqt	-7.6	6.1552
M-1518.pdbqt	-7.6	6.49976
M-1542.pdbqt	-7.6	6.52682
M-1558.pdbqt	-7.6	6.12199
M-1567.pdbqt	-7.6	6.05946
M-1889.pdbqt	-7.6	6.39212
M-1195.pdbqt	-7.5	6.16458
M-1804.pdbqt	-7.5	6.59817
M-1805.pdbqt	-7.5	6.05312		cut-off
M-1252.pdbqt	-7.4	6.60107
M-1324.pdbqt	-7.4	6.49348
M-1625.pdbqt	-7.4	6.40967
M-1721.pdbqt	-7.4	6.52364
M-1766.pdbqt	-7.4	6.43403
M-1898.pdbqt	-7.4	6.60107
M-1045.pdbqt	-7.3	6.14471
M-1119.pdbqt	-7.3	6.91973
M-1214.pdbqt	-7.3	6.79782
M-1302.pdbqt	-7.3	6.3768
M-1314.pdbqt	-7.3	6.02412
M-1476.pdbqt	-7.3	6.6019
M-1488.pdbqt	-7.3	6.91973
M-1610.pdbqt	-7.3	6.52364
M-1615.pdbqt	-7.3	6.81506
M-1700.pdbqt	-7.3	6.76802
M-1778.pdbqt	-7.3	6.62678
M-1892.pdbqt	-7.3	6.77605
M-1146.pdbqt	-7.2	6.14556
M-1189.pdbqt	-7.2	6.18961
M-1199.pdbqt	-7.2	6.80305
M-1200.pdbqt	-7.2	6.8345
M-1265.pdbqt	-7.2	6.37348
M-1270.pdbqt	-7.2	6.76802
M-1283.pdbqt	-7.2	6.76802
M-1303.pdbqt	-7.2	6.35324
M-1305.pdbqt	-7.2	6.58239
M-1321.pdbqt	-7.2	6.31183
M-1415.pdbqt	-7.2	7.30903
M-1469.pdbqt	-7.2	6.31183
M-1536.pdbqt	-7.2	6.2722
M-1643.pdbqt	-7.2	6.81506
M-1745.pdbqt	-7.2	6.18961
M-1901.pdbqt	-7.2	6.81506
M-1094.pdbqt	-7.1	6.56911
M-1147.pdbqt	-7.1	6.8075
M-1158.pdbqt	-7.1	6.535
M-1178.pdbqt	-7.1	6.52328
M-1272.pdbqt	-7.1	6.85008
M-1276.pdbqt	-7.1	6.28479
M-1323.pdbqt	-7.1	6.09897
M-1389.pdbqt	-7.1	6.8075
M-1390.pdbqt	-7.1	6.18961
M-1546.pdbqt	-7.1	6.91973
M-1568.pdbqt	-7.1	6.91973
M-1716.pdbqt	-7.1	6.91973
M-1036.pdbqt	-7	6.83904
M-1084.pdbqt	-7	6.8345
M-1110.pdbqt	-7	6.69794
M-1139.pdbqt	-7	6.91973
M-1184.pdbqt	-7	6.02784
M-1208.pdbqt	-7	6.18194
M-1226.pdbqt	-7	6.69015
M-1498.pdbqt	-7	6.91973
M-1724.pdbqt	-7	6.42964
M-1739.pdbqt	-7	6.06523
M-1067.pdbqt	-6.9	6.8345
M-1074.pdbqt	-6.9	6.83963
M-1089.pdbqt	-6.9	6.8075
M-1107.pdbqt	-6.9	6.91973
M-1135.pdbqt	-6.9	6.8075
M-1744.pdbqt	-6.9	6.8075
M-1894.pdbqt	-6.9	6.8075
M-1037.pdbqt	-6.8	6.09448
M-1244.pdbqt	-6.8	6.8345
M-1284.pdbqt	-6.8	6.8345
M-1707.pdbqt	-6.8	6.8345
M-1482.pdbqt	-6.7	6.53905
