# Supplementary material for: QSAR-Guided and Fragment-Based Drug Design of Monoterpenoid Inhibitors Targeting Ebola Virus Glycoprotein
Source: Int J Mol Sci. 2026 Mar 25;27(7):2987. doi: 10.3390/ijms27072987 (PMC13073486; doi:10.3390/ijms27072987)
Supplement: Supplementary file 1 [file ijms-27-02987-s001.zip › File S3.xlsx]

## Sheet: File S9 pIC50_&_docking_score
Ligand	Docking Score (kcal/mol)	pIC50
M-1695.pdbqt	-9.1	6.35993
M-1218.pdbqt	-8.5	6.29731
M-1642.pdbqt	-8.5	6.28644
M-1794.pdbqt	-8.5	6.45574
M-1868.pdbqt	-8.5	6.17022
M-1566.pdbqt	-8.4	6.13317
M-1770.pdbqt	-8.4	6.30593
M-1224.pdbqt	-8.1	6.23469
M-1952.pdbqt	-8	6.06441
