# Supplementary material for: QSAR-Guided and Fragment-Based Drug Design of Monoterpenoid Inhibitors Targeting Ebola Virus Glycoprotein
Source: Int J Mol Sci. 2026 Mar 25;27(7):2987. doi: 10.3390/ijms27072987 (PMC13073486; doi:10.3390/ijms27072987)
Supplement: Supplementary file 1 [file ijms-27-02987-s001.zip › File S4.xlsx]

## Sheet: File S10 pIC50_&_docking_scor
L-igand	Docking Score (kcal/mol)	pIC50
L-1395.pdbqt	-10.1	6.10672
L-3825.pdbqt	-10.1	6.24679
L-3097.pdbqt	-9.9	6.72182
L-3116.pdbqt	-9.9	6.71355
L-3718.pdbqt	-9.9	6.71355
L-3727.pdbqt	-9.9	6.72182
L-4167.pdbqt	-9.9	6.20719
L-5357.pdbqt	-9.9	6.05693
L-6213.pdbqt	-9.9	6.05693
L-1399.pdbqt	-9.8	6.75258
L-3127.pdbqt	-9.8	6.08245
L-3781.pdbqt	-9.8	6.08245
L-3729.pdbqt	-9.7	6.68655
L-6327.pdbqt	-9.5	6.91618
L-6345.pdbqt	-9.5	6.22509
L-6635.pdbqt	-9.5	6.53833
L-1344.pdbqt	-9.4	6.56045
L-1396.pdbqt	-9.4	6.25485
L-2770.pdbqt	-9.4	6.05793
L-866.pdbqt	-9.4	6.56045
L-3758.pdbqt	-9.3	6.05793
L-3187.pdbqt	-9.2	6.5349
L-3915.pdbqt	-9.2	6.55138
L-5032.pdbqt	-9.2	6.61867
L-6815.pdbqt	-9.2	6.51163
L-6974.pdbqt	-9.2	6.4476
L-3161.pdbqt	-9.1	6.43302
L-3675.pdbqt	-9.1	6.17326
L-6598.pdbqt	-9.1	6.14957
L-1561.pdbqt	-9	6.18914
L-2615.pdbqt	-9	6.06621
L-2682.pdbqt	-9	7.69862
L-2691.pdbqt	-9	7.7257
L-3209.pdbqt	-9	6.06621
L-3316.pdbqt	-9	7.7257
L-3796.pdbqt	-9	7.00974
L-4366.pdbqt	-9	7.31136
L-6376.pdbqt	-9	7.40815
L-1691.pdbqt	-8.9	6.35113
L-1817.pdbqt	-8.9	6.69928
L-1880.pdbqt	-8.9	6.44328
L-2792.pdbqt	-8.9	6.09373
L-3112.pdbqt	-8.9	7.71546
L-3317.pdbqt	-8.9	7.69862
L-3350.pdbqt	-8.9	6.09373
L-5019.pdbqt	-8.9	6.30074
L-53.pdbqt	-8.9	6.12453
L-6181.pdbqt	-8.9	6.3453
L-6813.pdbqt	-8.9	6.11073
L-1850.pdbqt	-8.8	6.80381
L-2193.pdbqt	-8.8	6.25662
L-2195.pdbqt	-8.8	7.14128
L-2723.pdbqt	-8.8	7.63461
L-3096.pdbqt	-8.8	7.92953
L-3120.pdbqt	-8.8	6.17326
L-3354.pdbqt	-8.8	7.63461
L-3732.pdbqt	-8.8	6.63183
L-3746.pdbqt	-8.8	7.92953
L-3890.pdbqt	-8.8	6.18222
L-3939.pdbqt	-8.8	6.01706
L-5288.pdbqt	-8.8	6.06068
L-6326.pdbqt	-8.8	6.08385
L-6336.pdbqt	-8.8	7.54947
L-6846.pdbqt	-8.8	6.65455
L-37.pdbqt	-8.7	6.27556
L-3726.pdbqt	-8.7	6.16978
L-3867.pdbqt	-8.7	6.88718
L-4391.pdbqt	-8.7	7.39404
L-5857.pdbqt	-8.7	6.08698
L-1556.pdbqt	-8.6	6.22873
L-1574.pdbqt	-8.6	6.42112
L-1811.pdbqt	-8.6	6.26568
L-2716.pdbqt	-8.6	6.75181
L-2778.pdbqt	-8.6	7.10052
L-2994.pdbqt	-8.6	6.15437
L-3064.pdbqt	-8.6	7.49398
L-3261.pdbqt	-8.6	6.52405
L-3300.pdbqt	-8.6	6.19961
L-3312.pdbqt	-8.6	6.61623
L-3327.pdbqt	-8.6	6.15437
L-3407.pdbqt	-8.6	7.10052
L-3603.pdbqt	-8.6	6.54727
L-3822.pdbqt	-8.6	6.30352
L-3944.pdbqt	-8.6	6.26306
L-3951.pdbqt	-8.6	6.09506
L-3979.pdbqt	-8.6	6.17351
L-60.pdbqt	-8.6	7.03732
L-6216.pdbqt	-8.6	6.09763
L-6385.pdbqt	-8.6	6.2726
L-6941.pdbqt	-8.6	7.33791
L-106.pdbqt	-8.5	6.15896
L-1416.pdbqt	-8.5	6.55598
L-1689.pdbqt	-8.5	6.29957
L-2186.pdbqt	-8.5	7.26047
L-2200.pdbqt	-8.5	7.02764
L-2263.pdbqt	-8.5	6.23961
L-2297.pdbqt	-8.5	6.65556
L-2635.pdbqt	-8.5	7.98892
L-2641.pdbqt	-8.5	6.19961
L-3827.pdbqt	-8.5	6.32028
L-3831.pdbqt	-8.5	6.22149
L-4151.pdbqt	-8.5	6.12564
L-4408.pdbqt	-8.5	7.39404
L-5102.pdbqt	-8.5	6.30157
L-5274.pdbqt	-8.5	7.02383
L-6641.pdbqt	-8.5	7.5758
L-6926.pdbqt	-8.5	6.30584
L-6952.pdbqt	-8.5	7.95151
L-1707.pdbqt	-8.4	6.35957
L-1717.pdbqt	-8.4	6.05829
L-1937.pdbqt	-8.4	6.35957
L-2163.pdbqt	-8.4	7.05504
L-2225.pdbqt	-8.4	7.36138
L-250.pdbqt	-8.4	6.28556
L-2597.pdbqt	-8.4	6.69458
L-2674.pdbqt	-8.4	6.61623
L-2690.pdbqt	-8.4	6.99367
L-3622.pdbqt	-8.4	7.10742
L-3642.pdbqt	-8.4	8.27482
L-3846.pdbqt	-8.4	6.21513
L-4759.pdbqt	-8.4	6.37684
L-5824.pdbqt	-8.4	6.37684
L-6433.pdbqt	-8.4	6.77628
L-6628.pdbqt	-8.4	6.26971
L-6919.pdbqt	-8.4	6.51687
L-1592.pdbqt	-8.3	6.14672
L-1653.pdbqt	-8.3	6.36224
L-1877.pdbqt	-8.3	6.11615
L-2187.pdbqt	-8.3	6.65618
L-2202.pdbqt	-8.3	6.34684
L-2217.pdbqt	-8.3	7.19114
L-2231.pdbqt	-8.3	6.05116
L-2236.pdbqt	-8.3	6.33315
L-2364.pdbqt	-8.3	6.05143
L-2972.pdbqt	-8.3	6.61535
L-2997.pdbqt	-8.3	6.49365
L-3022.pdbqt	-8.3	7.97357
L-3212.pdbqt	-8.3	6.70644
L-3263.pdbqt	-8.3	8.1377
L-3773.pdbqt	-8.3	6.28077
L-3935.pdbqt	-8.3	7.5175
L-3954.pdbqt	-8.3	6.44157
L-4746.pdbqt	-8.3	6.41036
L-5766.pdbqt	-8.3	6.20645
L-6137.pdbqt	-8.3	6.33152
L-6409.pdbqt	-8.3	6.92133
L-6529.pdbqt	-8.3	6.31463
L-6833.pdbqt	-8.3	6.53772
L-6944.pdbqt	-8.3	6.14842
L-7065.pdbqt	-8.3	6.30476
L-1566.pdbqt	-8.2	6.37168
L-1925.pdbqt	-8.2	6.37168
L-2310.pdbqt	-8.2	6.91004
L-2583.pdbqt	-8.2	6.70644
L-2632.pdbqt	-8.2	7.92898
L-2640.pdbqt	-8.2	6.31333
L-2656.pdbqt	-8.2	6.66327
L-2710.pdbqt	-8.2	6.01662
L-2753.pdbqt	-8.2	6.61283
L-3248.pdbqt	-8.2	6.31333
L-3257.pdbqt	-8.2	7.92898
L-3259.pdbqt	-8.2	7.92898
L-3280.pdbqt	-8.2	6.74985
L-3290.pdbqt	-8.2	6.40907
L-3384.pdbqt	-8.2	6.61283
L-3612.pdbqt	-8.2	6.591
L-3617.pdbqt	-8.2	8.26619
L-4094.pdbqt	-8.2	6.40948
L-4862.pdbqt	-8.2	6.83201
L-5476.pdbqt	-8.2	6.13864
L-5590.pdbqt	-8.2	6.36663
L-5808.pdbqt	-8.2	6.64558
L-5830.pdbqt	-8.2	6.54689
L-5888.pdbqt	-8.2	6.13496
L-6315.pdbqt	-8.2	6.66796
L-6340.pdbqt	-8.2	8.1247
L-6554.pdbqt	-8.2	6.95695
L-6850.pdbqt	-8.2	6.23983
L-6973.pdbqt	-8.2	6.23415
L-107.pdbqt	-8.1	6.03307
L-1639.pdbqt	-8.1	6.20792
L-1668.pdbqt	-8.1	6.18321
L-212.pdbqt	-8.1	6.81216
L-2189.pdbqt	-8.1	7.14421
L-2197.pdbqt	-8.1	6.24941
L-2198.pdbqt	-8.1	7.8928
L-2201.pdbqt	-8.1	6.85929
L-2203.pdbqt	-8.1	6.39886
L-2209.pdbqt	-8.1	7.62619
L-2224.pdbqt	-8.1	6.02915
L-2672.pdbqt	-8.1	6.26516
L-2779.pdbqt	-8.1	6.12606
L-2942.pdbqt	-8.1	6.67203
L-2957.pdbqt	-8.1	6.01737
L-2975.pdbqt	-8.1	6.65908
L-2978.pdbqt	-8.1	8.31275
L-3142.pdbqt	-8.1	6.40907
L-3233.pdbqt	-8.1	8.05422
L-3345.pdbqt	-8.1	6.12606
L-3608.pdbqt	-8.1	6.37502
L-3629.pdbqt	-8.1	8.1524
L-3681.pdbqt	-8.1	8.02155
L-4032.pdbqt	-8.1	6.08605
L-4963.pdbqt	-8.1	6.6985
L-4981.pdbqt	-8.1	6.48156
L-5109.pdbqt	-8.1	6.026
L-6324.pdbqt	-8.1	6.05464
L-6339.pdbqt	-8.1	7.34325
L-6384.pdbqt	-8.1	6.45875
L-6555.pdbqt	-8.1	6.81162
L-6856.pdbqt	-8.1	6.40029
L-6898.pdbqt	-8.1	6.19776
L-6968.pdbqt	-8.1	7.59813
L-91.pdbqt	-8.1	6.10436
L-1584.pdbqt	-8	7.75954
L-1626.pdbqt	-8	6.06843
L-2165.pdbqt	-8	6.46068
L-2204.pdbqt	-8	7.30919
L-2222.pdbqt	-8	7.05495
L-2223.pdbqt	-8	7.2823
L-242.pdbqt	-8	6.40754
L-3160.pdbqt	-8	6.37502
L-3174.pdbqt	-8	8.25013
L-3231.pdbqt	-8	6.32877
L-3284.pdbqt	-8	6.35507
L-3392.pdbqt	-8	6.36359
L-3627.pdbqt	-8	8.25013
L-4093.pdbqt	-8	6.44623
L-4166.pdbqt	-8	6.3944
L-4831.pdbqt	-8	6.13192
L-4966.pdbqt	-8	6.28937
L-5825.pdbqt	-8	6.53975
L-5842.pdbqt	-8	7.40807
L-6333.pdbqt	-8	6.16119
L-6410.pdbqt	-8	6.09927
L-6551.pdbqt	-8	6.21887
L-6565.pdbqt	-8	6.47993
L-6646.pdbqt	-8	6.89756
L-127.pdbqt	-7.9	6.03429
L-1696.pdbqt	-7.9	6.08755
L-1698.pdbqt	-7.9	6.17642
L-1749.pdbqt	-7.9	6.26572
L-1752.pdbqt	-7.9	6.41052
L-1901.pdbqt	-7.9	6.41052
L-211.pdbqt	-7.9	6.36899
L-213.pdbqt	-7.9	6.86507
L-2168.pdbqt	-7.9	6.20353
L-2257.pdbqt	-7.9	6.5226
L-2419.pdbqt	-7.9	6.09494
L-2441.pdbqt	-7.9	6.21458
L-2477.pdbqt	-7.9	6.77655
L-2602.pdbqt	-7.9	8.20176
L-2603.pdbqt	-7.9	6.49303
L-2617.pdbqt	-7.9	6.58852
L-2636.pdbqt	-7.9	8.08735
L-2649.pdbqt	-7.9	6.40878
L-2662.pdbqt	-7.9	8.00566
L-2669.pdbqt	-7.9	6.06139
L-2980.pdbqt	-7.9	8.25875
L-3221.pdbqt	-7.9	6.06838
L-3234.pdbqt	-7.9	6.20353
L-3250.pdbqt	-7.9	8.08735
L-327.pdbqt	-7.9	6.06559
L-3275.pdbqt	-7.9	6.54149
L-3291.pdbqt	-7.9	6.40878
L-3293.pdbqt	-7.9	6.07723
L-4106.pdbqt	-7.9	6.08974
L-4931.pdbqt	-7.9	6.55514
L-5670.pdbqt	-7.9	6.08818
L-6359.pdbqt	-7.9	6.43692
L-6431.pdbqt	-7.9	6.16792
L-6570.pdbqt	-7.9	6.35656
L-6636.pdbqt	-7.9	6.86334
L-6654.pdbqt	-7.9	7.04945
L-6785.pdbqt	-7.9	6.54264
L-7008.pdbqt	-7.9	7.79975
L-1628.pdbqt	-7.8	6.25354
L-1648.pdbqt	-7.8	6.43476
L-183.pdbqt	-7.8	6.71111
L-1900.pdbqt	-7.8	6.25354
L-1916.pdbqt	-7.8	6.31922
L-2210.pdbqt	-7.8	7.30123
L-2211.pdbqt	-7.8	6.4423
L-241.pdbqt	-7.8	6.92086
L-2437.pdbqt	-7.8	7.64038
L-259.pdbqt	-7.8	6.55651
L-2629.pdbqt	-7.8	7.98729
L-2689.pdbqt	-7.8	7.12586
L-2695.pdbqt	-7.8	6.64878
L-2786.pdbqt	-7.8	6.12784
L-2929.pdbqt	-7.8	8.32562
L-2986.pdbqt	-7.8	6.57672
L-3193.pdbqt	-7.8	6.69006
L-3214.pdbqt	-7.8	6.04944
L-3226.pdbqt	-7.8	8.20176
L-3227.pdbqt	-7.8	7.9916
L-3232.pdbqt	-7.8	6.26615
L-3260.pdbqt	-7.8	7.01923
L-3266.pdbqt	-7.8	8.13914
L-3277.pdbqt	-7.8	6.40907
L-328.pdbqt	-7.8	6.01268
L-3294.pdbqt	-7.8	7.43088
L-3298.pdbqt	-7.8	8.00566
L-5840.pdbqt	-7.8	6.18296
L-5932.pdbqt	-7.8	6.30334
L-6495.pdbqt	-7.8	6.36128
L-6657.pdbqt	-7.8	6.04705
L-6690.pdbqt	-7.8	6.62044
L-6825.pdbqt	-7.8	6.79157
L-6847.pdbqt	-7.8	6.23983
L-6976.pdbqt	-7.8	6.2044
L-145.pdbqt	-7.7	7.08747
L-1677.pdbqt	-7.7	6.33139
L-1920.pdbqt	-7.7	6.33139
L-2230.pdbqt	-7.7	6.39903
L-2240.pdbqt	-7.7	7.15473
L-2242.pdbqt	-7.7	7.02871
L-2243.pdbqt	-7.7	6.07183
L-2259.pdbqt	-7.7	6.93541
L-2261.pdbqt	-7.7	7.01229
L-2305.pdbqt	-7.7	6.65503
L-2312.pdbqt	-7.7	6.57566
L-2377.pdbqt	-7.7	6.71427
L-2601.pdbqt	-7.7	6.25752
L-2613.pdbqt	-7.7	6.27478
L-2616.pdbqt	-7.7	8.10933
L-2623.pdbqt	-7.7	6.20016
L-2633.pdbqt	-7.7	7.01923
L-2655.pdbqt	-7.7	6.69458
L-2664.pdbqt	-7.7	7.21206
L-2665.pdbqt	-7.7	7.28462
L-2675.pdbqt	-7.7	7.61474
L-2685.pdbqt	-7.7	7.43245
L-2763.pdbqt	-7.7	6.05653
L-3040.pdbqt	-7.7	8.05074
L-3219.pdbqt	-7.7	6.25752
L-3245.pdbqt	-7.7	8.1017
L-3249.pdbqt	-7.7	8.03191
L-3253.pdbqt	-7.7	7.96029
L-3255.pdbqt	-7.7	6.20016
L-3256.pdbqt	-7.7	7.98729
L-3268.pdbqt	-7.7	8.10933
L-3274.pdbqt	-7.7	7.21206
L-3281.pdbqt	-7.7	8.03335
L-3285.pdbqt	-7.7	6.28077
L-3302.pdbqt	-7.7	7.28462
L-3328.pdbqt	-7.7	6.00777
L-3343.pdbqt	-7.7	6.01722
L-44.pdbqt	-7.7	6.18185
L-4861.pdbqt	-7.7	6.05558
L-5633.pdbqt	-7.7	6.11326
L-5720.pdbqt	-7.7	7.51306
L-6426.pdbqt	-7.7	6.52759
L-6661.pdbqt	-7.7	6.90737
L-6666.pdbqt	-7.7	6.83114
L-6717.pdbqt	-7.7	6.69074
L-6872.pdbqt	-7.7	6.37545
L-6917.pdbqt	-7.7	7.54154
L-6966.pdbqt	-7.7	6.39975
L-154.pdbqt	-7.6	6.31878
L-1953.pdbqt	-7.6	6.38289
L-1989.pdbqt	-7.6	6.43403
L-210.pdbqt	-7.6	6.61323
L-2245.pdbqt	-7.6	7.18244
L-2246.pdbqt	-7.6	6.60727
L-2316.pdbqt	-7.6	6.81202
L-2320.pdbqt	-7.6	6.5957
L-2386.pdbqt	-7.6	6.63931
L-2405.pdbqt	-7.6	6.84007
L-2415.pdbqt	-7.6	6.13169
L-2432.pdbqt	-7.6	6.20574
L-2435.pdbqt	-7.6	6.08794
L-257.pdbqt	-7.6	6.7256
L-2592.pdbqt	-7.6	6.39823
L-2702.pdbqt	-7.6	6.76657
L-2764.pdbqt	-7.6	6.18274
L-2992.pdbqt	-7.6	7.15115
L-3049.pdbqt	-7.6	6.28077
L-3110.pdbqt	-7.6	6.1257
L-3258.pdbqt	-7.6	7.98077
L-3313.pdbqt	-7.6	7.61474
L-3324.pdbqt	-7.6	7.43245
L-3367.pdbqt	-7.6	6.19899
L-3381.pdbqt	-7.6	6.73209
L-3605.pdbqt	-7.6	8.21502
L-3991.pdbqt	-7.6	6.03815
L-5489.pdbqt	-7.6	6.31787
L-6634.pdbqt	-7.6	7.27828
L-6651.pdbqt	-7.6	6.87756
L-6692.pdbqt	-7.6	6.04103
L-6697.pdbqt	-7.6	6.43037
L-6842.pdbqt	-7.6	6.04634
L-6970.pdbqt	-7.6	6.96883
L-6971.pdbqt	-7.6	6.66486
L-7002.pdbqt	-7.6	6.85585
L-7074.pdbqt	-7.6	6.02929
L-1629.pdbqt	-7.5	6.22994
L-1636.pdbqt	-7.5	6.24878
L-1670.pdbqt	-7.5	6.38289
L-1889.pdbqt	-7.5	6.24697
L-2213.pdbqt	-7.5	6.09277
L-2216.pdbqt	-7.5	6.17966
L-2241.pdbqt	-7.5	7.30068
L-2270.pdbqt	-7.5	6.55337
L-2425.pdbqt	-7.5	6.77731
L-2429.pdbqt	-7.5	6.94425
L-2466.pdbqt	-7.5	7.08383
L-2610.pdbqt	-7.5	8.1017
L-2611.pdbqt	-7.5	6.21049
L-2624.pdbqt	-7.5	8.14997
L-2627.pdbqt	-7.5	8.13914
L-2630.pdbqt	-7.5	8.00134
L-2651.pdbqt	-7.5	7.43508
L-2777.pdbqt	-7.5	6.36453
L-2999.pdbqt	-7.5	8.19613
L-305.pdbqt	-7.5	6.14041
L-3241.pdbqt	-7.5	6.39823
L-3251.pdbqt	-7.5	7.9916
L-3254.pdbqt	-7.5	8.00134
L-3282.pdbqt	-7.5	7.43508
L-3318.pdbqt	-7.5	7.1079
L-3333.pdbqt	-7.5	6.01662
L-3335.pdbqt	-7.5	7.12586
L-3382.pdbqt	-7.5	6.19156
L-3388.pdbqt	-7.5	6.19101
L-3632.pdbqt	-7.5	8.19613
L-3668.pdbqt	-7.5	6.38178
L-4649.pdbqt	-7.5	6.31787
L-4997.pdbqt	-7.5	6.18296
L-6435.pdbqt	-7.5	6.1748
L-6704.pdbqt	-7.5	6.47464
L-6712.pdbqt	-7.5	6.79535
L-6965.pdbqt	-7.5	7.52423
L-6988.pdbqt	-7.5	6.67266
L-7004.pdbqt	-7.5	6.55633
L-7011.pdbqt	-7.5	6.55967
L-7021.pdbqt	-7.5	6.80878
L-1986.pdbqt	-7.4	7.30903
L-2349.pdbqt	-7.4	6.06304
L-2446.pdbqt	-7.4	6.37037
L-2499.pdbqt	-7.4	6.17491
L-2622.pdbqt	-7.4	8.10601
L-2628.pdbqt	-7.4	6.2709
L-2680.pdbqt	-7.4	7.1079
L-2719.pdbqt	-7.4	6.99652
L-2749.pdbqt	-7.4	6.19156
L-2853.pdbqt	-7.4	6.80149
L-2936.pdbqt	-7.4	6.99329
L-3365.pdbqt	-7.4	6.02577
L-3386.pdbqt	-7.4	6.01113
L-3445.pdbqt	-7.4	6.50517
L-3476.pdbqt	-7.4	6.80149
L-3620.pdbqt	-7.4	8.20901
L-4859.pdbqt	-7.4	7.02128
L-6696.pdbqt	-7.4	6.70587
L-6992.pdbqt	-7.4	6.47982
L-6997.pdbqt	-7.4	6.3204
L-7003.pdbqt	-7.4	6.63522
L-7017.pdbqt	-7.4	6.51749
L-7022.pdbqt	-7.4	6.02083
L-7025.pdbqt	-7.4	6.54244
L-7031.pdbqt	-7.4	7.05125
L-1991.pdbqt	-7.3	6.50268
L-2322.pdbqt	-7.3	6.14532
L-2378.pdbqt	-7.3	6.8192
L-2385.pdbqt	-7.3	6.60256
L-2393.pdbqt	-7.3	6.05537
L-2434.pdbqt	-7.3	6.37537
L-2440.pdbqt	-7.3	6.23847
L-2448.pdbqt	-7.3	6.97264
L-2467.pdbqt	-7.3	6.86066
L-2969.pdbqt	-7.3	7.23721
L-309.pdbqt	-7.3	6.00233
L-3225.pdbqt	-7.3	8.14997
L-3561.pdbqt	-7.3	6.99329
L-3606.pdbqt	-7.3	6.1982
L-4817.pdbqt	-7.3	7.09417
L-6714.pdbqt	-7.3	6.04297
L-6726.pdbqt	-7.3	6.72938
L-6752.pdbqt	-7.3	6.48495
L-7007.pdbqt	-7.3	6.74616
L-2090.pdbqt	-7.2	6.11
L-2379.pdbqt	-7.2	6.85594
L-2403.pdbqt	-7.2	6.04097
L-2444.pdbqt	-7.2	6.0495
L-2449.pdbqt	-7.2	7.12689
L-2450.pdbqt	-7.2	6.96365
L-2455.pdbqt	-7.2	6.10078
L-2461.pdbqt	-7.2	7.14594
L-2463.pdbqt	-7.2	6.26798
L-2626.pdbqt	-7.2	8.04991
L-2631.pdbqt	-7.2	8.14853
L-2878.pdbqt	-7.2	6.35287
L-2932.pdbqt	-7.2	6.03551
L-304.pdbqt	-7.2	6.51095
L-3235.pdbqt	-7.2	8.04991
L-3246.pdbqt	-7.2	8.05854
L-3464.pdbqt	-7.2	6.03686
L-3506.pdbqt	-7.2	6.35287
L-3533.pdbqt	-7.2	6.06489
L-3556.pdbqt	-7.2	6.03551
L-6432.pdbqt	-7.2	6.14349
L-6509.pdbqt	-7.2	6.11032
L-6549.pdbqt	-7.2	6.47533
L-6718.pdbqt	-7.2	7.07197
L-6731.pdbqt	-7.2	6.78442
L-6991.pdbqt	-7.2	6.58838
L-7032.pdbqt	-7.2	6.82925
L-2030.pdbqt	-7.1	6.11
L-2207.pdbqt	-7.1	6.74902
L-2433.pdbqt	-7.1	6.06001
L-2447.pdbqt	-7.1	6.08368
L-2759.pdbqt	-7.1	6.06083
L-2761.pdbqt	-7.1	6.19101
L-2883.pdbqt	-7.1	6.28493
L-2909.pdbqt	-7.1	6.06489
L-291.pdbqt	-7.1	6.78426
L-2913.pdbqt	-7.1	6.0679
L-2939.pdbqt	-7.1	6.17491
L-311.pdbqt	-7.1	6.99594
L-315.pdbqt	-7.1	6.31244
L-3431.pdbqt	-7.1	6.34558
L-3489.pdbqt	-7.1	6.35374
L-3514.pdbqt	-7.1	6.28493
L-3640.pdbqt	-7.1	6.00955
L-5695.pdbqt	-7.1	6.97755
L-6470.pdbqt	-7.1	6.17294
L-6493.pdbqt	-7.1	6.17294
L-6702.pdbqt	-7.1	6.47177
L-7060.pdbqt	-7.1	6.26715
L-1985.pdbqt	-7	6.535
L-1994.pdbqt	-7	6.8457
L-1996.pdbqt	-7	6.79782
L-2000.pdbqt	-7	6.5806
L-2009.pdbqt	-7	6.46997
L-2010.pdbqt	-7	6.84572
L-2817.pdbqt	-7	6.50517
L-2876.pdbqt	-7	6.28998
L-3033.pdbqt	-7	7.0695
L-3502.pdbqt	-7	6.36531
L-3504.pdbqt	-7	6.28998
L-3529.pdbqt	-7	6.15519
L-6647.pdbqt	-7	6.26715
L-6678.pdbqt	-7	7.88413
L-6723.pdbqt	-7	6.64609
L-6905.pdbqt	-7	6.15625
L-6990.pdbqt	-7	6.43901
L-7012.pdbqt	-7	6.86549
L-7029.pdbqt	-7	6.86549
L-2462.pdbqt	-6.9	6.01721
L-2465.pdbqt	-6.9	7.06596
L-2842.pdbqt	-6.9	7.47323
L-3569.pdbqt	-6.9	6.30924
L-3662.pdbqt	-6.9	7.0695
L-6452.pdbqt	-6.9	6.18381
L-6656.pdbqt	-6.9	6.0588
L-6751.pdbqt	-6.9	6.36037
L-7016.pdbqt	-6.9	6.42582
L-2006.pdbqt	-6.8	6.72099
L-2458.pdbqt	-6.8	6.55169
L-2839.pdbqt	-6.8	6.04418
L-2875.pdbqt	-6.8	6.36531
L-2934.pdbqt	-6.8	6.3708
L-2947.pdbqt	-6.8	6.30924
L-322.pdbqt	-6.8	6.78801
L-3402.pdbqt	-6.8	7.36037
L-3505.pdbqt	-6.8	6.06393
L-3513.pdbqt	-6.8	6.31698
L-3534.pdbqt	-6.8	6.0679
L-3621.pdbqt	-6.8	6.43128
L-2005.pdbqt	-6.7	6.91973
L-3035.pdbqt	-6.7	7.02577
L-3527.pdbqt	-6.7	6.22798
L-3559.pdbqt	-6.7	6.3708
L-2002.pdbqt	-6.6	6.8345
L-2004.pdbqt	-6.6	6.7805
L-2943.pdbqt	-6.6	6.17865
L-302.pdbqt	-6.6	6.5545
L-3566.pdbqt	-6.5	6.17865
L-3525.pdbqt	-6.1	6.41647
L-1988.pdbqt	-6.1	7.30903
L-2007.pdbqt	-6.1	7.29121
