# Supplementary material for: QSAR-Guided and Fragment-Based Drug Design of Monoterpenoid Inhibitors Targeting Ebola Virus Glycoprotein
Source: Int J Mol Sci. 2026 Mar 25;27(7):2987. doi: 10.3390/ijms27072987 (PMC13073486; doi:10.3390/ijms27072987)
Supplement: Supplementary file 1 [file ijms-27-02987-s001.zip › File S5.xlsx]

## Sheet: File S11 pIC50_&_docking_score
Ligand	Docking Score (kcal/mol)	pIC50
L-441.pdbqt	-11.5	7.04192
L-982.pdbqt	-11.5	7.04192
L-916.pdbqt	-11.3	6.00257
L-438.pdbqt	-11	6.11023
L-469.pdbqt	-11	6.99065
L-612.pdbqt	-11	7.02989
L-950.pdbqt	-11	6.11023
L-973.pdbqt	-11	6.99065
L-984.pdbqt	-11	7.02989
L-917.pdbqt	-10.8	6.12567
L-945.pdbqt	-10.8	6.03663
L-926.pdbqt	-10.7	6.04299
L-437.pdbqt	-10.5	6.07671
L-1423.pdbqt	-10.3	6.81079
L-912.pdbqt	-10.2	6.89347
L-1357.pdbqt	-10	6.05407
L-866.pdbqt	-9.8	6.13675
L-2613.pdbqt	-9.5	7.25796
L-1418.pdbqt	-9.2	6.3857
L-948.pdbqt	-9.2	6.33465
L-1035.pdbqt	-9.1	6.21232
L-502.pdbqt	-9.1	6.21232
L-952.pdbqt	-9.1	7.12243
L-971.pdbqt	-9.1	6.50912
L-1043.pdbqt	-9	6.57615
L-2145.pdbqt	-9	6.95842
L-443.pdbqt	-9	6.63896
L-445.pdbqt	-9	6.10844
L-479.pdbqt	-9	6.57615
L-955.pdbqt	-9	6.95791
L-967.pdbqt	-9	6.63896
L-1034.pdbqt	-8.9	6.12284
L-1074.pdbqt	-8.9	6.63896
L-2184.pdbqt	-8.9	6.45218
L-482.pdbqt	-8.9	6.05213
L-498.pdbqt	-8.9	6.12284
L-547.pdbqt	-8.9	6.63896
L-958.pdbqt	-8.9	6.72411
L-1244.pdbqt	-8.8	6.0886
L-1393.pdbqt	-8.8	6.40859
L-2219.pdbqt	-8.8	7.13895
L-2674.pdbqt	-8.8	6.45218
L-450.pdbqt	-8.8	6.0886
L-468.pdbqt	-8.8	6.40859
L-972.pdbqt	-8.8	6.3027
L-442.pdbqt	-8.7	6.83005
L-961.pdbqt	-8.7	6.9411
L-966.pdbqt	-8.7	6.83005
L-988.pdbqt	-8.7	6.41802
L-1942.pdbqt	-8.6	6.21751
L-224.pdbqt	-8.6	6.0673
L-529.pdbqt	-8.6	6.18915
L-991.pdbqt	-8.6	6.47094
L-1030.pdbqt	-8.5	6.20625
L-2019.pdbqt	-8.5	6.05582
L-494.pdbqt	-8.5	6.20625
L-995.pdbqt	-8.5	6.19443		cut-off
L-1075.pdbqt	-8.4	6.69187
L-217.pdbqt	-8.4	6.44809
L-2226.pdbqt	-8.4	6.70169
L-2652.pdbqt	-8.4	6.70169
L-658.pdbqt	-8.4	6.15471
L-1022.pdbqt	-8.3	6.50226
L-1111.pdbqt	-8.3	6.50696
L-1188.pdbqt	-8.3	6.20266
L-459.pdbqt	-8.3	6.21925
L-484.pdbqt	-8.3	6.50226
L-504.pdbqt	-8.3	6.06226
L-528.pdbqt	-8.3	6.08964
L-674.pdbqt	-8.3	6.20266
L-720.pdbqt	-8.3	6.73925
L-996.pdbqt	-8.3	6.21925
L-1045.pdbqt	-8.2	6.3369
L-1132.pdbqt	-8.2	6.40247
L-1230.pdbqt	-8.2	6.04992
L-2437.pdbqt	-8.2	7.60163
L-2487.pdbqt	-8.2	7.44987
L-506.pdbqt	-8.2	6.3369
L-510.pdbqt	-8.2	6.01701
L-539.pdbqt	-8.2	6.0128
L-738.pdbqt	-8.2	6.04992
L-102.pdbqt	-8.1	6.75884
L-1039.pdbqt	-8.1	6.06992
L-1040.pdbqt	-8.1	6.01701
L-1454.pdbqt	-8.1	6.12077
L-1458.pdbqt	-8.1	6.37799
L-340.pdbqt	-8.1	6.12035
L-342.pdbqt	-8.1	6.23935
L-457.pdbqt	-8.1	6.04821
L-497.pdbqt	-8.1	6.06992
L-1023.pdbqt	-8	6.33112
L-1169.pdbqt	-8	6.01003
L-1207.pdbqt	-8	6.06139
L-1360.pdbqt	-8	7.14684
L-1462.pdbqt	-8	6.52308
L-1726.pdbqt	-8	6.13895
L-2513.pdbqt	-8	6.21357
L-2518.pdbqt	-8	6.03848
L-252.pdbqt	-8	6.29569
L-262.pdbqt	-8	6.15806
L-2621.pdbqt	-8	6.05741
L-326.pdbqt	-8	6.07396
L-491.pdbqt	-8	6.33112
L-663.pdbqt	-8	6.01003
L-687.pdbqt	-8	6.26848
L-867.pdbqt	-8	7.14684
L-1125.pdbqt	-7.9	7.15556
L-1200.pdbqt	-7.9	6.0886
L-1366.pdbqt	-7.9	7.11524
L-1416.pdbqt	-7.9	6.0276
L-2224.pdbqt	-7.9	6.39889
L-249.pdbqt	-7.9	6.36285
L-2535.pdbqt	-7.9	6.39889
L-2559.pdbqt	-7.9	6.84613
L-2675.pdbqt	-7.9	6.04667
L-341.pdbqt	-7.9	6.09236
L-499.pdbqt	-7.9	6.98398
L-509.pdbqt	-7.9	6.11366
L-559.pdbqt	-7.9	6.56939
L-684.pdbqt	-7.9	6.70899
L-701.pdbqt	-7.9	6.0886
L-874.pdbqt	-7.9	7.11524
L-1352.pdbqt	-7.8	6.20161
L-1566.pdbqt	-7.8	6.0445
L-2349.pdbqt	-7.8	6.65728
L-1560.pdbqt	-7.7	6.13895
L-1563.pdbqt	-7.7	6.11799
L-2186.pdbqt	-7.7	6.06473
L-234.pdbqt	-7.7	6.41782
L-251.pdbqt	-7.7	6.36876
L-1575.pdbqt	-7.6	6.0445
L-594.pdbqt	-7.6	6.59665
L-1351.pdbqt	-7.5	6.42783
L-1585.pdbqt	-7.5	6.08654
L-1732.pdbqt	-7.5	6.06545
L-1738.pdbqt	-7.5	6.11678
L-826.pdbqt	-7.5	6.05957
L-860.pdbqt	-7.5	6.42783
L-1239.pdbqt	-7.4	6.16624
L-1240.pdbqt	-7.4	6.11707
L-1472.pdbqt	-7.4	6.54302
L-1743.pdbqt	-7.4	6.14606
L-2216.pdbqt	-7.4	6.0694
L-747.pdbqt	-7.4	6.11707
L-2225.pdbqt	-7.3	6.36045
L-2543.pdbqt	-7.3	6.12611
L-871.pdbqt	-7.3	7.09197
L-1214.pdbqt	-7.2	6.34294
L-1536.pdbqt	-7.2	6.81696
L-1764.pdbqt	-7.2	6.08654
L-260.pdbqt	-7.2	6.05474
L-2681.pdbqt	-7.2	6.44276
L-1568.pdbqt	-7.1	6.26131
L-1735.pdbqt	-7.1	6.37899
L-1755.pdbqt	-7.1	6.07257
L-709.pdbqt	-7.1	6.34294
L-1475.pdbqt	-6.9	7.00112
L-1486.pdbqt	-6.9	6.85246
L-1545.pdbqt	-6.9	6.73545
L-1529.pdbqt	-6.8	6.74347
L-1816.pdbqt	-6.5	6.22898
L-1826.pdbqt	-6.3	6.08696
L-1842.pdbqt	-6.3	6.22743
L-1284.pdbqt	-6.3	6.02627
