# Supplementary material for: QSAR-Guided and Fragment-Based Drug Design of Monoterpenoid Inhibitors Targeting Ebola Virus Glycoprotein
Source: Int J Mol Sci. 2026 Mar 25;27(7):2987. doi: 10.3390/ijms27072987 (PMC13073486; doi:10.3390/ijms27072987)
Supplement: Supplementary file 1 [file ijms-27-02987-s001.zip › File S6.xlsx]

## Sheet: File S12 pIC50_&_docking_score
Ligand	Docking Score (kcal/mol)	pIC50
L1698.pdbqt	-10.2	7.54415
L1088.pdbqt	-9.7	7.86374
L1671.pdbqt	-9.7	7.86374
L-1719.pdbqt	-9.6	6.26453
L-1985.pdbqt	-9.4	6.1156
L-2072.pdbqt	-9.4	6.10318
L-2000.pdbqt	-9.2	6.46164
L-282.pdbqt	-9.2	6.0693
L1697.pdbqt	-9.1	7.94642
L-69.pdbqt	-9	6.42827
L-97.pdbqt	-9	6.45783
L-111.pdbqt	-8.8	6.41611
L1200.pdbqt	-8.8	7.55805
L-2047.pdbqt	-8.8	6.25809
L-2324.pdbqt	-8.8	6.14949
L624.pdbqt	-8.8	7.55805
L1695.pdbqt	-8.7	7.49443
L1098.pdbqt	-8.6	7.57711
L1124.pdbqt	-8.6	7.60443
L1153.pdbqt	-8.6	6.52992
L-1295.pdbqt	-8.6	6.38362
L-1701.pdbqt	-8.6	6.26806
L1976.pdbqt	-8.6	6.7012
L2188.pdbqt	-8.6	6.59613
L-98.pdbqt	-8.6	6.20342
L1071.pdbqt	-8.5	7.50644
L-1469.pdbqt	-8.5	6.11152
L-1504.pdbqt	-8.5	6.46759
L-2010.pdbqt	-8.5	6.12137
L-302.pdbqt	-8.5	6.04999
L636.pdbqt	-8.5	7.51974
L-873.pdbqt	-8.5	6.11152		cut-off
L1210.pdbqt	-8.4	7.51974
L-2231.pdbqt	-8.4	6.21178
L-2251.pdbqt	-8.4	6.15779
L-2385.pdbqt	-8.4	6.04196
L-248.pdbqt	-8.4	6.0958
L-249.pdbqt	-8.4	6.0692
L-347.pdbqt	-8.4	6.25409
L-476.pdbqt	-8.4	6.19546
L-484.pdbqt	-8.4	6.05605
L1293.pdbqt	-8.3	7.5652
L1350.pdbqt	-8.3	6.54672
L-161.pdbqt	-8.3	6.16913
L2060.pdbqt	-8.3	6.51926
L-311.pdbqt	-8.3	6.27577
L-607.pdbqt	-8.3	6.02652
L706.pdbqt	-8.3	7.5652
L-803.pdbqt	-8.3	6.08163
L-959.pdbqt	-8.3	6.11046
L-210.pdbqt	-8.2	6.28647
L-247.pdbqt	-8.2	6.15377
L-686.pdbqt	-8.2	6.15225
L1167.pdbqt	-8.1	8.32084
L-1258.pdbqt	-8.1	6.48388
L-162.pdbqt	-8.1	6.11401
L-1979.pdbqt	-8.1	6.41257
L2111.pdbqt	-8.1	6.70663
L-245.pdbqt	-8.1	6.23643
L-384.pdbqt	-8.1	6.28089
L-471.pdbqt	-8.1	6.3148
L587.pdbqt	-8.1	8.32084
L-684.pdbqt	-8.1	6.48388
L1340.pdbqt	-8	6.80244
L1435.pdbqt	-8	7.56075
L-1523.pdbqt	-8	6.46052
L-155.pdbqt	-8	6.40345
L1633.pdbqt	-8	6.51011
L-199.pdbqt	-8	6.32191
L-1997.pdbqt	-8	6.39605
L-2029.pdbqt	-8	6.0015
L-2257.pdbqt	-8	6.12569
L-2302.pdbqt	-8	6.26715
L-273.pdbqt	-8	6.07841
L833.pdbqt	-8	7.56075
L-1471.pdbqt	-7.9	6.23485
L-1521.pdbqt	-7.9	6.39645
L1636.pdbqt	-7.9	7.49758
L-1960.pdbqt	-7.9	6.45192
L-238.pdbqt	-7.9	6.16882
L-297.pdbqt	-7.9	6.25169
L-876.pdbqt	-7.9	6.23485
L-89.pdbqt	-7.9	6.16003
L-917.pdbqt	-7.9	6.39645
L936.pdbqt	-7.9	6.61733
L1014.pdbqt	-7.8	7.49758
L114.pdbqt	-7.8	7.45181
L1512.pdbqt	-7.8	7.75146
L-1522.pdbqt	-7.8	6.28846
L1544.pdbqt	-7.8	6.61733
L-1598.pdbqt	-7.8	6.03715
L1973.pdbqt	-7.8	6.68417
L-2655.pdbqt	-7.8	6.29592
L-362.pdbqt	-7.8	6.0093
L832.pdbqt	-7.8	7.70774
L907.pdbqt	-7.8	7.75146
L-109.pdbqt	-7.7	6.34122
L1205.pdbqt	-7.7	7.78819
L1434.pdbqt	-7.7	7.70774
L1458.pdbqt	-7.7	6.55199
L-1496.pdbqt	-7.7	6.00555
L1542.pdbqt	-7.7	7.0439
L1549.pdbqt	-7.7	7.19798
L-156.pdbqt	-7.7	6.14961
L-2096.pdbqt	-7.7	6.27424
L-2129.pdbqt	-7.7	6.16995
L-438.pdbqt	-7.7	6.21982
L462.pdbqt	-7.7	6.98579
L-756.pdbqt	-7.7	6.00134
L-823.pdbqt	-7.7	6.15372
L852.pdbqt	-7.7	6.55199
L-920.pdbqt	-7.7	6.00555
L935.pdbqt	-7.7	7.0439
L947.pdbqt	-7.7	7.19798
L966.pdbqt	-7.7	6.96241
L-1399.pdbqt	-7.6	6.03102
L-1441.pdbqt	-7.6	6.20872
L-1486.pdbqt	-7.6	6.20722
L2391.pdbqt	-7.6	8.49802
L-2501.pdbqt	-7.6	6.29592
L2525.pdbqt	-7.6	6.93473
L-485.pdbqt	-7.6	6.22409
L-516.pdbqt	-7.6	6.33416
L693.pdbqt	-7.6	6.61454
L-797.pdbqt	-7.6	6.03102
L-1259.pdbqt	-7.5	6.61454
L-1489.pdbqt	-7.5	6.01639
L-2368.pdbqt	-7.5	6.30555
L-444.pdbqt	-7.5	6.01639
L-892.pdbqt	-7.5	6.20722
L-938.pdbqt	-7.5	6.15793
L-1478.pdbqt	-7.4	6.31752
L-1500.pdbqt	-7.4	6.57558
L-1558.pdbqt	-7.4	6.89498
L-1614.pdbqt	-7.4	7.58026
L-2059.pdbqt	-7.4	6.12755
L-2657.pdbqt	-7.4	6.12019
L-400.pdbqt	-7.4	6.28236
L-834.pdbqt	-7.4	7.08455
L-884.pdbqt	-7.4	6.31752
L-899.pdbqt	-7.4	6.57558
L-982.pdbqt	-7.4	7.24006
L-1517.pdbqt	-7.3	7.32972
L-1592.pdbqt	-7.3	6.45892
L-461.pdbqt	-7.3	6.8778
L-858.pdbqt	-7.3	6.63467
L-910.pdbqt	-7.3	7.32972
L-437.pdbqt	-7.2	6.00384
L-974.pdbqt	-7.2	6.74332
L-2417.pdbqt	-7.1	6.24185
L-2428.pdbqt	-7.1	6.17923
L-2670.pdbqt	-7.1	6.37259
L-2728.pdbqt	-7.1	6.05969
L-1420.pdbqt	-7	6.32454
L-1548.pdbqt	-7	6.49548
L-1562.pdbqt	-7	7.32274
L-2700.pdbqt	-7	6.34153
L-943.pdbqt	-7	6.49548
L-975.pdbqt	-7	7.32274
L-2431.pdbqt	-6.9	6.1166
L-2499.pdbqt	-6.8	6.57933
L-1615.pdbqt	-6.7	6.00463
L-2456.pdbqt	-6.7	6.28548
L-2457.pdbqt	-6.3	6.22743
L-2468.pdbqt	-6.3	6.08696
L-2602.pdbqt	-6.2	6.06631
