# Supplementary material for: QSAR-Guided and Fragment-Based Drug Design of Monoterpenoid Inhibitors Targeting Ebola Virus Glycoprotein
Source: Int J Mol Sci. 2026 Mar 25;27(7):2987. doi: 10.3390/ijms27072987 (PMC13073486; doi:10.3390/ijms27072987)
Supplement: Supplementary file 1 [file ijms-27-02987-s001.zip › File S7.csv]

SMILES
[C@@H](CCNC(=O)C=Cc1c[nH]cn1)(O)O[C@H]1[C@]2(C)C(C)(C)[C@@H](CC2)C1
[C@@H](CC(=O)/C=C(/C(=O)OC(C)(C)C)\[O-])(O)O[C@H]1[C@]2(C)C(C)(C)[C@@H](CC2)C1
N1(CCC[C@H](O)O[C@H]2[C@]3(C)C(C)(C)[C@@H](CC3)C2)CCN(CC1)[C@@H]([NH3+])O
[C@@H](CCCCC(=C)Cc1ccccc1)(O)O[C@H]1[C@]2(C)C(C)(C)[C@@H](CC2)C1
[C@@H](CCC[C@H](C/C=C/I)O)(O)O[C@H]1[C@]2(C)C(C)(C)[C@@H](CC2)C1
[C@@H](CCCNC(=O)C1(CCCCC1)n1cnnn1)(O)O[C@H]1[C@]2(C)C(C)(C)[C@@H](CC2)C1
[C@@H](CCSCC(=O)Nc1c(C#N)ccs1)(O)O[C@H]1[C@]2(C)C(C)(C)[C@@H](CC2)C1
[C@@H](Cc1ccc(nc1)Sc1cnn[nH]1)(O)O[C@H]1[C@]2(C)C(C)(C)[C@@H](CC2)C1
[C@@H](CC=CC[N@@H+]1CC[C@H](CC1)O)(O)O[C@H]1[C@]2(C)C(C)(C)[C@@H](CC2)C1
N1(CCC[C@H](O)O[C@H]2[C@]3(C)C(C)(C)[C@@H](CC3)C2)CCN(CC1)C(O)(F)F
N1(CCC[C@H](O)O[C@H]2[C@]3(C)C(C)(C)[C@@H](CC3)C2)CCN(CC1)[C@]1(N=N1)F
N1(CCC[C@H](O)O[C@H]2[C@]3(C)C(C)(C)[C@@H](CC3)C2)CCN(CC1)C[N-]C[N-]C(=S)S
[C@@H](CCCc1cc(C(=O)CCl)sc1Br)(O)O[C@H]1[C@]2(C)C(C)(C)[C@@H](CC2)C1
[C@@H](Cc1cc(c2cc(ccc2O)C)[nH]n1)(O)O[C@H]1[C@]2(C)C(C)(C)[C@@H](CC2)C1
[C@@H](CCCCCc1cscc1C(=O)O)(O)O[C@H]1[C@]2(C)C(C)(C)[C@@H](CC2)C1
N1(CCC[C@H](O)O[C@H]2[C@]3(C)C(C)(C)[C@@H](CC3)C2)CCN(CC1)C(C([2H])([2H])[2H])([2H])[2H]
[C@@H](CC[C@H](C#N)C(=O)Cc1cccc2ccccc12)(O)O[C@H]1[C@]2(C)C(C)(C)[C@@H](CC2)C1
N1(CCC[C@H](O)O[C@H]2[C@]3(C)C(C)(C)[C@@H](CC3)C2)CCN(CC1)CCCC(=O)[C@@H]1CO1
N1(CCC[C@H](O)O[C@H]2[C@]3(C)C(C)(C)[C@@H](CC3)C2)CCN(CC1)N[11CH3]
N1(CCC[C@H](O)O[C@H]2[C@]3(C)C(C)(C)[C@@H](CC3)C2)CCN(CC1)[C@@H]([11CH3])N
N1(CCC[C@H](O)O[C@H]2[C@]3(C)C(C)(C)[C@@H](CC3)C2)CCN(CC1)CC(=C)C(=O)NCC
N1(CCC[C@H](O)O[C@H]2[C@]3(C)C(C)(C)[C@@H](CC3)C2)CCN(CC1)CCC(=O)OCC
N1(CCC[C@H](O)O[C@H]2[C@]3(C)C(C)(C)[C@@H](CC3)C2)CCN(CC1)CC(=O)Cc1ncon1
[C@@H](CCCCc1c2c(c(=O)[nH]n1)CCCC2)(O)O[C@H]1[C@]2(C)C(C)(C)[C@@H](CC2)C1
[C@@H](Cc1cc(c2cn(C)nc2C)on1)(O)O[C@H]1[C@]2(C)C(C)(C)[C@@H](CC2)C1
[C@@H](C[C@H]1CCC[C@](C1)(Cn1cncn1)O)(O)O[C@H]1[C@]2(C)C(C)(C)[C@@H](CC2)C1
N1(CCC[C@H](O)O[C@H]2[C@]3(C)C(C)(C)[C@@H](CC3)C2)CCN(CC1)C(=S)S
N1(CCC[C@H](O)O[C@H]2[C@]3(C)C(C)(C)[C@@H](CC3)C2)CCN(CC1)CC(=O)Nn1c(C)nnc1C
[C@@H](CCC(=O)NNc1ccccc1F)(O)O[C@H]1[C@]2(C)C(C)(C)[C@@H](CC2)C1
[C@@H](CCCCNC(=O)CN(C)C)(O)O[C@H]1[C@]2(C)C(C)(C)[C@@H](CC2)C1
N1(CCC[C@H](O)O[C@H]2[C@]3(C)C(C)(C)[C@@H](CC3)C2)CCN(CC1)CC([2H])([2H])[2H]
[C@@H](CCCc1c(cc(c(c1I)N)I)I)(O)O[C@H]1[C@]2(C)C(C)(C)[C@@H](CC2)C1
[C@@H](CCCCn1cnc2ccccc12)(O)O[C@H]1[C@]2(C)C(C)(C)[C@@H](CC2)C1
[C@@H](CCCC(=C(C(=C(Cl)Cl)C)Br)CO)(O)O[C@H]1[C@]2(C)C(C)(C)[C@@H](CC2)C1
[C@@H](CCCCCN=C(N(c1nccs1)C)S)(O)O[C@H]1[C@]2(C)C(C)(C)[C@@H](CC2)C1
[C@@H](CCC1=CC(=Cc2ccccc2)OC1=O)(O)O[C@H]1[C@]2(C)C(C)(C)[C@@H](CC2)C1
[C@@H](CCCc1ccc(cc1C(=O)[O-])C=NO)(O)O[C@H]1[C@]2(C)C(C)(C)[C@@H](CC2)C1
[C@@H](CCCOC(=O)c1cccc(c1)Cl)(O)O[C@H]1[C@]2(C)C(C)(C)[C@@H](CC2)C1
[C@@H](CCCc1cccc(c1)C1(COC1)O)(O)O[C@H]1[C@]2(C)C(C)(C)[C@@H](CC2)C1
N1(CCC[C@H](O)O[C@H]2[C@]3(C)C(C)(C)[C@@H](CC3)C2)CCN(CC1)CCC(=O)CNC
N1(CCC[C@H](O)O[C@H]2[C@]3(C)C(C)(C)[C@@H](CC3)C2)CCN(CC1)OO
N1(CCC[C@H](O)O[C@H]2[C@]3(C)C(C)(C)[C@@H](CC3)C2)CCN(CC1)CC(=O)Nn1cnnc1
[C@@H](Cc1cccc(c1O)Cc1ccccc1O)(O)O[C@H]1[C@]2(C)C(C)(C)[C@@H](CC2)C1
N1(CCC[C@H](O)O[C@H]2[C@]3(C)C(C)(C)[C@@H](CC3)C2)CCN(CC1)CN
[C@@H](CCC=C1C(=O)N(C(=N1)NCC=C)C)(O)O[C@H]1[C@]2(C)C(C)(C)[C@@H](CC2)C1
N1(CCC[C@H](O)O[C@H]2[C@]3(C)C(C)(C)[C@@H](CC3)C2)CCN(CC1)OC([3H])([3H])[3H]
[C@@H](Cn1cc(CC2CCCCC2)nn1)(O)O[C@H]1[C@]2(C)C(C)(C)[C@@H](CC2)C1
[C@@H](CNCCc1cccc(c1Cl)Cl)(O)O[C@H]1[C@]2(C)C(C)(C)[C@@H](CC2)C1
N1(CCC[C@H](O)O[C@H]2[C@]3(C)C(C)(C)[C@@H](CC3)C2)CCN(CC1)CC
[C@@H](CCC[C@@](c1ccc(cc1)Cl)(C)O)(O)O[C@H]1[C@]2(C)C(C)(C)[C@@H](CC2)C1
N1(CCC[C@H](O)O[C@H]2[C@]3(C)C(C)(C)[C@@H](CC3)C2)CCN(CC1)CC(=Cc1ncc[nH]1)C#N
[C@@H](CCCCS(=O)(=O)c1ccccc1C(=O)NC)(O)O[C@H]1[C@]2(C)C(C)(C)[C@@H](CC2)C1
[C@@H](CNN=Cc1ccc(s1)SC)(O)O[C@H]1[C@]2(C)C(C)(C)[C@@H](CC2)C1
[C@@H](CCCC=Nc1cc(ccc1C)C)(O)O[C@H]1[C@]2(C)C(C)(C)[C@@H](CC2)C1
[C@@H](CCCNC(=O)Cn1cccc1)(O)O[C@H]1[C@]2(C)C(C)(C)[C@@H](CC2)C1
[C@@H](CNC(=O)CN1CCC[C@@H](C1)C)(O)O[C@H]1[C@]2(C)C(C)(C)[C@@H](CC2)C1
[C@@H](CCCCCc1cccnc1C(=O)O)(O)O[C@H]1[C@]2(C)C(C)(C)[C@@H](CC2)C1
N1(CCC[C@H](O)O[C@H]2[C@]3(C)C(C)(C)[C@@H](CC3)C2)CCN(CC1)[14CH2][NH3+]
[C@@H](CNC(=S)Sc1ccc(cc1)C)(O)O[C@H]1[C@]2(C)C(C)(C)[C@@H](CC2)C1
[C@@H](CCCc1nnn(CC(=O)C)n1)(O)O[C@H]1[C@]2(C)C(C)(C)[C@@H](CC2)C1
N1(CCC[C@H](O)O[C@H]2[C@]3(C)C(C)(C)[C@@H](CC3)C2)CCN(CC1)C/C(=C/C(=O)CC)/[O-]
N1(CCC[C@H](O)O[C@H]2[C@]3(C)C(C)(C)[C@@H](CC3)C2)CCN(CC1)CNC(=O)OCC(Cl)Cl
[C@@H](Cc1ccc(NC(=O)C2CC2)o1)(O)O[C@H]1[C@]2(C)C(C)(C)[C@@H](CC2)C1
N1(CCC[C@H](O)O[C@H]2[C@]3(C)C(C)(C)[C@@H](CC3)C2)CCN(CC1)CNCc1cnco1
N1(CCC[C@H](O)O[C@H]2[C@]3(C)C(C)(C)[C@@H](CC3)C2)CCN(CC1)CCCC(=O)C(=O)C
[C@@H](CC[C@H]1C(=O)[NH+]=C(NCC=C)S1)(O)O[C@H]1[C@]2(C)C(C)(C)[C@@H](CC2)C1
N1(CCC[C@H](O)O[C@H]2[C@]3(C)C(C)(C)[C@@H](CC3)C2)CCN(CC1)C(=S)S
N1(CCC[C@H](O)O[C@H]2[C@]3(C)C(C)(C)[C@@H](CC3)C2)CCN(CC1)CCC(=O)C(=CC)C
[C@@H](CCCNC(=O)[C@@H]1CSC[C@@H]1C(=O)[O-])(O)O[C@H]1[C@]2(C)C(C)(C)[C@@H](CC2)C1
[C@@H](CCNC(=NC)NCc1ccccc1)(O)O[C@H]1[C@]2(C)C(C)(C)[C@@H](CC2)C1
N1(CCC[C@H](O)O[C@H]2[C@]3(C)C(C)(C)[C@@H](CC3)C2)CCN(CC1)N(C([2H])([2H])[2H])C([2H])([2H])[2H]
N1(CCC[C@H](O)O[C@H]2[C@]3(C)C(C)(C)[C@@H](CC3)C2)CCN(CC1)[NH+]1CC1
[C@@H](CCN1CCN(c2ccncc2)S1(=O)=O)(O)O[C@H]1[C@]2(C)C(C)(C)[C@@H](CC2)C1
[C@@H](CCCCC(=O)N1C(=O)CCCCC1)(O)O[C@H]1[C@]2(C)C(C)(C)[C@@H](CC2)C1
[C@@H](CCC1=N[C@H](C(=O)OCC)CCSCC1)(O)O[C@H]1[C@]2(C)C(C)(C)[C@@H](CC2)C1
[C@@H](C[C@@H](C)NC(=Nc1ccncc1)NC#N)(O)O[C@H]1[C@]2(C)C(C)(C)[C@@H](CC2)C1
N1(CCC[C@H](O)O[C@H]2[C@]3(C)C(C)(C)[C@@H](CC3)C2)CCN(CC1)CC(=O)Cn1ccnc1[N+]#N
N1(CCC[C@H](O)O[C@H]2[C@]3(C)C(C)(C)[C@@H](CC3)C2)CCN(CC1)CC([2H])([2H])[2H]
N1(CCC[C@H](O)O[C@H]2[C@]3(C)C(C)(C)[C@@H](CC3)C2)CCN(CC1)[C@H]1C[NH2+]1
[C@@H](CC(=O)Nc1ccc2c(c1)S(=O)(=O)CC2)(O)O[C@H]1[C@]2(C)C(C)(C)[C@@H](CC2)C1
N1(CCC[C@H](O)O[C@H]2[C@]3(C)C(C)(C)[C@@H](CC3)C2)CCN(CC1)CCC(=O)OCC=CCl
[C@@H](CCNC(=S)NCc1cccs1)(O)O[C@H]1[C@]2(C)C(C)(C)[C@@H](CC2)C1
[C@@H](CNC(=O)[C@@H]1C[C@H]1c1cccs1)(O)O[C@H]1[C@]2(C)C(C)(C)[C@@H](CC2)C1
[C@@H](CCCC[C@@H]1CCCN1CC(=O)O)(O)O[C@H]1[C@]2(C)C(C)(C)[C@@H](CC2)C1
[C@@H](CNN=Cc1ccc[n+](c1)C)(O)O[C@H]1[C@]2(C)C(C)(C)[C@@H](CC2)C1
[C@@H](Cc1nc(cs1)c1cccc(c1O)F)(O)O[C@H]1[C@]2(C)C(C)(C)[C@@H](CC2)C1
[C@@H](C[C@@H]1OO[C@@H](c2cccc(c2)Cl)OO1)(O)O[C@H]1[C@]2(C)C(C)(C)[C@@H](CC2)C1
[C@@H](CCCCC(=N)NC#N)(O)O[C@H]1[C@]2(C)C(C)(C)[C@@H](CC2)C1
[C@@H](CCC(=O)N1CC(=O)N(CC1)CC(=O)[O-])(O)O[C@H]1[C@]2(C)C(C)(C)[C@@H](CC2)C1
[C@@H](CCCc1cccc(c1)C(=O)C(F)F)(O)O[C@H]1[C@]2(C)C(C)(C)[C@@H](CC2)C1
N1(CCC[C@H](O)O[C@H]2[C@]3(C)C(C)(C)[C@@H](CC3)C2)CCN(CC1)C[NH2+]CCSC#N
[C@@H](CC[C@@H](C#N)C(=S)NC1CCCCC1)(O)O[C@H]1[C@]2(C)C(C)(C)[C@@H](CC2)C1
[C@@H](Cc1cc(cnc1)S(=O)(=O)N1CCC1(C)C)(O)O[C@H]1[C@]2(C)C(C)(C)[C@@H](CC2)C1
[C@@H](CNCCc1ccc[n+](c1)[O-])(O)O[C@H]1[C@]2(C)C(C)(C)[C@@H](CC2)C1
N1(CCC[C@H](O)O[C@H]2[C@]3(C)C(C)(C)[C@@H](CC3)C2)CCN(CC1)N(Cl)Cl
N1(CCC[C@H](O)O[C@H]2[C@]3(C)C(C)(C)[C@@H](CC3)C2)CCN(CC1)C(F)(Cl)Cl
[C@@H](CCCCC(=O)C[C@@H]1C(=O)CCCN1)(O)O[C@H]1[C@]2(C)C(C)(C)[C@@H](CC2)C1
[C@@H](CC(=NN=C(Nc1ccc(cc1)C)S)S)(O)O[C@H]1[C@]2(C)C(C)(C)[C@@H](CC2)C1
N1(CCC[C@H](O)O[C@H]2[C@]3(C)C(C)(C)[C@@H](CC3)C2)CCN(CC1)[C@@H](C)Cl
[C@@H](CCCC(=C(C(=C(Cl)Cl)Cl)[N+](=O)[O-])Cl)(O)O[C@H]1[C@]2(C)C(C)(C)[C@@H](CC2)C1
[C@@H](CCC=Cc1ccc(s1)Br)(O)O[C@H]1[C@]2(C)C(C)(C)[C@@H](CC2)C1
N1(CCC[C@H](O)O[C@H]2[C@]3(C)C(C)(C)[C@@H](CC3)C2)CCN(CC1)OC
[C@@H](CCCC(=O)OCC=CCl)(O)O[C@H]1[C@]2(C)C(C)(C)[C@@H](CC2)C1
[C@@H](CCN(C(=O)/C=C/c1ccco1)C)(O)O[C@H]1[C@]2(C)C(C)(C)[C@@H](CC2)C1
[C@@H](COCc1ccc2c(c1)cncn2)(O)O[C@H]1[C@]2(C)C(C)(C)[C@@H](CC2)C1
N1(CCC[C@H](O)O[C@H]2[C@]3(C)C(C)(C)[C@@H](CC3)C2)CCN(CC1)CCCOC(=O)C
[C@@H](CCCCN(C(=O)c1ccc[nH]1)C)(O)O[C@H]1[C@]2(C)C(C)(C)[C@@H](CC2)C1
[C@@H](CC/N=C/c1cc(cc(c1O)I)I)(O)O[C@H]1[C@]2(C)C(C)(C)[C@@H](CC2)C1
N1(CCC[C@H](O)O[C@H]2[C@]3(C)C(C)(C)[C@@H](CC3)C2)CCN(CC1)CC=C[N-]C(=O)C
N1(CCC[C@H](O)O[C@H]2[C@]3(C)C(C)(C)[C@@H](CC3)C2)CCN(CC1)COC(=O)C(=[N+]=[N-])C(=O)C
[C@@H](CCCCC[N+](=NC=C)[O-])(O)O[C@H]1[C@]2(C)C(C)(C)[C@@H](CC2)C1
[C@@H](CCCCC=CC#N)(O)O[C@H]1[C@]2(C)C(C)(C)[C@@H](CC2)C1
N1(CCC[C@H](O)O[C@H]2[C@]3(C)C(C)(C)[C@@H](CC3)C2)CCN(CC1)CC(=O)ON=C(C)Cl
N1(CCC[C@H](O)O[C@H]2[C@]3(C)C(C)(C)[C@@H](CC3)C2)CCN(CC1)C[C@@]1(C(=C(C(=O)S1)CCC)O)C
[C@@H](CCCCN=C(NCC=C)S)(O)O[C@H]1[C@]2(C)C(C)(C)[C@@H](CC2)C1
[C@@H](CC[N@H+]1CCc2ccc3c(c2CC1)OCO3)(O)O[C@H]1[C@]2(C)C(C)(C)[C@@H](CC2)C1
[C@@H](CCCCC1(C(=O)NC(=S)NC1=O)CC=CC)(O)O[C@H]1[C@]2(C)C(C)(C)[C@@H](CC2)C1
[C@@H](CSC(=O)Cc1ccc(cc1)F)(O)O[C@H]1[C@]2(C)C(C)(C)[C@@H](CC2)C1
[C@@H](CC[C@@H](Cn1cc(c(=O)c(c1)I)I)O)(O)O[C@H]1[C@]2(C)C(C)(C)[C@@H](CC2)C1
[C@@H](CC=Cc1cc(c2c(c1)OCO2)C(F)(F)F)(O)O[C@H]1[C@]2(C)C(C)(C)[C@@H](CC2)C1
[C@@H](CCCc1ccccc1/C=C\C(=O)O)(O)O[C@H]1[C@]2(C)C(C)(C)[C@@H](CC2)C1
[C@@H](CCNc1cc(c(C#N)cn1)S[C@@H]1CCOC1)(O)O[C@H]1[C@]2(C)C(C)(C)[C@@H](CC2)C1
N1(CCC[C@H](O)O[C@H]2[C@]3(C)C(C)(C)[C@@H](CC3)C2)CCN(CC1)CC=[N+]1CCC(=O)[N-]1
[C@@H](CCCSCCC(=NC)NC#N)(O)O[C@H]1[C@]2(C)C(C)(C)[C@@H](CC2)C1
[C@@H](CCC[N-]C(=O)Cc1cccs1)(O)O[C@H]1[C@]2(C)C(C)(C)[C@@H](CC2)C1
[C@@H](CCCn1c(c(C#N)nn1)c1ccccc1)(O)O[C@H]1[C@]2(C)C(C)(C)[C@@H](CC2)C1
[C@@H](CCCCC(=O)N1CCC[C@@H]1C(=O)O)(O)O[C@H]1[C@]2(C)C(C)(C)[C@@H](CC2)C1
[C@@H](CC(=Nc1c(cc(cc1F)Br)F)S)(O)O[C@H]1[C@]2(C)C(C)(C)[C@@H](CC2)C1
[C@@H](CCC[NH2+]Cc1ccccc1c1ccccc1)(O)O[C@H]1[C@]2(C)C(C)(C)[C@@H](CC2)C1
N1(CCC[C@H](O)O[C@H]2[C@]3(C)C(C)(C)[C@@H](CC3)C2)CCN(CC1)[C@@H](C)[O-]
[C@@H](CCCc1cc2c(C)nn(c2nc1)C)(O)O[C@H]1[C@]2(C)C(C)(C)[C@@H](CC2)C1
N1(CCC[C@H](O)O[C@H]2[C@]3(C)C(C)(C)[C@@H](CC3)C2)CCN(CC1)C(N)N
N1(CCC[C@H](O)O[C@H]2[C@]3(C)C(C)(C)[C@@H](CC3)C2)CCN(CC1)C(=O)C
N1(CCC[C@H](O)O[C@H]2[C@]3(C)C(C)(C)[C@@H](CC3)C2)CCN(CC1)CCSC(=[NH2+])NC
[C@@H](CCNC(=[NH+]Cc1ccccc1C)S)(O)O[C@H]1[C@]2(C)C(C)(C)[C@@H](CC2)C1
[C@@H](CCCC(=O)c1cccc(c1)Br)(O)O[C@H]1[C@]2(C)C(C)(C)[C@@H](CC2)C1
N1(CCC[C@H](O)O[C@H]2[C@]3(C)C(C)(C)[C@@H](CC3)C2)CCN(CC1)C[C@@H](CN1C(=O)OCC1)O
[C@@H](CCCO/N=[N+](/N1CCOCC1)\[O-])(O)O[C@H]1[C@]2(C)C(C)(C)[C@@H](CC2)C1
N1(CCC[C@H](O)O[C@H]2[C@]3(C)C(C)(C)[C@@H](CC3)C2)CCN(CC1)C(C)(O)O
N1(CCC[C@H](O)O[C@H]2[C@]3(C)C(C)(C)[C@@H](CC3)C2)CCN(CC1)C1(CC1)Cl
[C@@H](CCCc1nc(cs1)CN1C(=O)CCCC1)(O)O[C@H]1[C@]2(C)C(C)(C)[C@@H](CC2)C1
N1(CCC[C@H](O)O[C@H]2[C@]3(C)C(C)(C)[C@@H](CC3)C2)CCN(CC1)CCCN(C(=O)C=C)C
[C@@H](CCCC(=NC(=N)N)C=Cc1ccccc1)(O)O[C@H]1[C@]2(C)C(C)(C)[C@@H](CC2)C1
N1(CCC[C@H](O)O[C@H]2[C@]3(C)C(C)(C)[C@@H](CC3)C2)CCN(CC1)CC(=O)CNC(=O)N
[C@@H](CCCCC1=CCCc2c1cccn2)(O)O[C@H]1[C@]2(C)C(C)(C)[C@@H](CC2)C1
[C@@H](CCNC(=O)Oc1cccc(c1)Br)(O)O[C@H]1[C@]2(C)C(C)(C)[C@@H](CC2)C1
N1(CCC[C@H](O)O[C@H]2[C@]3(C)C(C)(C)[C@@H](CC3)C2)CCN(CC1)NS
[C@@H](C/C(=N/Nc1cc(cc(c1)Cl)F)/C#N)(O)O[C@H]1[C@]2(C)C(C)(C)[C@@H](CC2)C1
N1(CCC[C@H](O)O[C@H]2[C@]3(C)C(C)(C)[C@@H](CC3)C2)CCN(CC1)N(C)N
N1(CCC[C@H](O)O[C@H]2[C@]3(C)C(C)(C)[C@@H](CC3)C2)CCN(CC1)C(=S)[S-]
[C@@H](CCCC[N@H+](C)CC(=O)N(C)C)(O)O[C@H]1[C@]2(C)C(C)(C)[C@@H](CC2)C1
N1(CCC[C@H](O)O[C@H]2[C@]3(C)C(C)(C)[C@@H](CC3)C2)CCN(CC1)C[C@@H]1CN(C(=O)O1)CC
[C@@H](CC[C@@H](C)CN1/C(=C\Br)/C(=CC1=O)Br)(O)O[C@H]1[C@]2(C)C(C)(C)[C@@H](CC2)C1
[C@@H](CCCc1cc(cnc1)CC#N)(O)O[C@H]1[C@]2(C)C(C)(C)[C@@H](CC2)C1
[C@@H](CCCN/C=N/CC=C)(O)O[C@H]1[C@]2(C)C(C)(C)[C@@H](CC2)C1
[C@@H](Cc1cc(no1)N=Cc1c2ccccc2ccc1O)(O)O[C@H]1[C@]2(C)C(C)(C)[C@@H](CC2)C1
[C@@H](CCCN=C(NNC(=O)c1ccccc1Cl)S)(O)O[C@H]1[C@]2(C)C(C)(C)[C@@H](CC2)C1
N1(CCC[C@H](O)O[C@H]2[C@]3(C)C(C)(C)[C@@H](CC3)C2)CCN(CC1)CNNc1ccoc1
N1(CCC[C@H](O)O[C@H]2[C@]3(C)C(C)(C)[C@@H](CC3)C2)CCN(CC1)N(C)Cl
[C@@H](CCC(=O)OC[n+]1ccccc1)(O)O[C@H]1[C@]2(C)C(C)(C)[C@@H](CC2)C1
[C@@H](CCCC(=O)NN=C(C)C(F)(F)F)(O)O[C@H]1[C@]2(C)C(C)(C)[C@@H](CC2)C1
N1(CCC[C@H](O)O[C@H]2[C@]3(C)C(C)(C)[C@@H](CC3)C2)CCN(CC1)CCN(C)/[N+](=N/O)/[O-]
[C@@H](CCCSc1nnnn1c1ccccc1F)(O)O[C@H]1[C@]2(C)C(C)(C)[C@@H](CC2)C1
[C@@H](CCCNC1CN(C1)S(=O)(=O)c1ccccc1)(O)O[C@H]1[C@]2(C)C(C)(C)[C@@H](CC2)C1
[C@@H](CC=CN=Nc1ccccc1)(O)O[C@H]1[C@]2(C)C(C)(C)[C@@H](CC2)C1
N1(CCC[C@H](O)O[C@H]2[C@]3(C)C(C)(C)[C@@H](CC3)C2)CCN(CC1)C(F)(F)Cl
[C@@H](CC=NOc1ccc(cc1)C)(O)O[C@H]1[C@]2(C)C(C)(C)[C@@H](CC2)C1
N1(CCC[C@H](O)O[C@H]2[C@]3(C)C(C)(C)[C@@H](CC3)C2)CCN(CC1)C/C(=C(\C#N)/C(=O)OC)/N
N1(CCC[C@H](O)O[C@H]2[C@]3(C)C(C)(C)[C@@H](CC3)C2)CCN(CC1)CC(=O)Nn1cccc1
[C@@H](CCCCc1cc(cc2c1OCC2)Br)(O)O[C@H]1[C@]2(C)C(C)(C)[C@@H](CC2)C1
N1(CCC[C@H](O)O[C@H]2[C@]3(C)C(C)(C)[C@@H](CC3)C2)CCN(CC1)[NH2+][11CH3]
[C@@H](CCCCSc1nccn1C1CC1)(O)O[C@H]1[C@]2(C)C(C)(C)[C@@H](CC2)C1
[C@@H](CCCN=NC(=O)CC#N)(O)O[C@H]1[C@]2(C)C(C)(C)[C@@H](CC2)C1
N1(CCC[C@H](O)O[C@H]2[C@]3(C)C(C)(C)[C@@H](CC3)C2)CCN(CC1)N[NH3+]
[C@@H](C/N=N/C(=O)Nc1ccccc1)(O)O[C@H]1[C@]2(C)C(C)(C)[C@@H](CC2)C1
[C@@H](CC(=CNc1cc(ccn1)C)C#N)(O)O[C@H]1[C@]2(C)C(C)(C)[C@@H](CC2)C1
[C@@H](CC(=O)C(=O)O[C@H]1c2ccccc2CC=C1)(O)O[C@H]1[C@]2(C)C(C)(C)[C@@H](CC2)C1
[C@@H](CCNCc1c(c(cs1)I)I)(O)O[C@H]1[C@]2(C)C(C)(C)[C@@H](CC2)C1
[C@@H](CCN/C(=N\C#N)/NCc1ccccc1F)(O)O[C@H]1[C@]2(C)C(C)(C)[C@@H](CC2)C1
N1(CCC[C@H](O)O[C@H]2[C@]3(C)C(C)(C)[C@@H](CC3)C2)CCN(CC1)CCOC(=S)OCC
N1(CCC[C@H](O)O[C@H]2[C@]3(C)C(C)(C)[C@@H](CC3)C2)CCN(CC1)[N-]N
[C@@H](CCCC(=O)c1ccc(cc1)C)(O)O[C@H]1[C@]2(C)C(C)(C)[C@@H](CC2)C1
[C@@H](CCCC/C=C\COC)(O)O[C@H]1[C@]2(C)C(C)(C)[C@@H](CC2)C1
N1(CCC[C@H](O)O[C@H]2[C@]3(C)C(C)(C)[C@@H](CC3)C2)CCN(CC1)[C@@H]([NH3+])O
N1(CCC[C@H](O)O[C@H]2[C@]3(C)C(C)(C)[C@@H](CC3)C2)CCN(CC1)C/C(=C/C(=O)NO)/Cl
N1(CCC[C@H](O)O[C@H]2[C@]3(C)C(C)(C)[C@@H](CC3)C2)CCN(CC1)C[C@H]1C=C(C(=O)O)OC1
[C@@H](CCCN=Cc1ccc(o1)S(=O)(=O)[O-])(O)O[C@H]1[C@]2(C)C(C)(C)[C@@H](CC2)C1
[C@@H](CCn1c(=O)n(c(c2cccs2)n1)C)(O)O[C@H]1[C@]2(C)C(C)(C)[C@@H](CC2)C1
N1(CCC[C@H](O)O[C@H]2[C@]3(C)C(C)(C)[C@@H](CC3)C2)CCN(CC1)CN/N=N/C1CC1
N1(CCC[C@H](O)O[C@H]2[C@]3(C)C(C)(C)[C@@H](CC3)C2)CCN(CC1)P(=O)([O-])[O-]
N1(CCC[C@H](O)O[C@H]2[C@]3(C)C(C)(C)[C@@H](CC3)C2)CCN(CC1)CNCc1c[nH]cn1
[C@@H](CCC[C@@H](C#N)CC1CCCCC1)(O)O[C@H]1[C@]2(C)C(C)(C)[C@@H](CC2)C1
N1(CCC[C@H](O)O[C@H]2[C@]3(C)C(C)(C)[C@@H](CC3)C2)CCN(CC1)C[C@@H](C(=O)NC(C)C)N
N1(CCC[C@H](O)O[C@H]2[C@]3(C)C(C)(C)[C@@H](CC3)C2)CCN(CC1)CC[C@H]([C@@H](C=C)O)O
[C@@H](Cn1cc(c2cn(cn2)C)nn1)(O)O[C@H]1[C@]2(C)C(C)(C)[C@@H](CC2)C1
[C@@H](CCCCNC(=O)/C(=C\CC)/C)(O)O[C@H]1[C@]2(C)C(C)(C)[C@@H](CC2)C1
[C@@H](C[N@H+]1CCN(C=CC(=O)C(F)(F)F)CC1)(O)O[C@H]1[C@]2(C)C(C)(C)[C@@H](CC2)C1
N1(CCC[C@H](O)O[C@H]2[C@]3(C)C(C)(C)[C@@H](CC3)C2)CCN(CC1)[C@@H](C)N
[C@@H](CCNC(=S)NNC(=O)c1ccccc1Cl)(O)O[C@H]1[C@]2(C)C(C)(C)[C@@H](CC2)C1
[C@@H](CCNC(=O)C=Cc1ccc[nH]1)(O)O[C@H]1[C@]2(C)C(C)(C)[C@@H](CC2)C1
[C@@H](C/C(=C(\N)/Sc1ccc(cc1)N)/C#N)(O)O[C@H]1[C@]2(C)C(C)(C)[C@@H](CC2)C1
[C@@H](CNC(=O)Cn1ccc2ccc(cc12)F)(O)O[C@H]1[C@]2(C)C(C)(C)[C@@H](CC2)C1
[C@@H](CCCOC(=O)c1c(cccc1F)F)(O)O[C@H]1[C@]2(C)C(C)(C)[C@@H](CC2)C1
[C@@H](CCCCSC(=NC(C)C)NC#N)(O)O[C@H]1[C@]2(C)C(C)(C)[C@@H](CC2)C1
[C@@H](CCN(C)S(=O)(=O)c1ccc(c(c1)C)C)(O)O[C@H]1[C@]2(C)C(C)(C)[C@@H](CC2)C1
[C@@H](CCCN/N=C/C1CCCC1)(O)O[C@H]1[C@]2(C)C(C)(C)[C@@H](CC2)C1
N1(CCC[C@H](O)O[C@H]2[C@]3(C)C(C)(C)[C@@H](CC3)C2)CCN(CC1)N(C)Cl
[C@@H](CCCC(=O)N1CCOC(C1)(C)C)(O)O[C@H]1[C@]2(C)C(C)(C)[C@@H](CC2)C1
[C@@H](CCCCn1ccnc1c1c[nH]cn1)(O)O[C@H]1[C@]2(C)C(C)(C)[C@@H](CC2)C1
[C@@H](CCC(=O)Cc1ccc(c(C#N)c1Cl)Cl)(O)O[C@H]1[C@]2(C)C(C)(C)[C@@H](CC2)C1
N1(CCC[C@H](O)O[C@H]2[C@]3(C)C(C)(C)[C@@H](CC3)C2)CCN(CC1)C[C@H]1CC(=NO1)C(=O)O
N1(CCC[C@H](O)O[C@H]2[C@]3(C)C(C)(C)[C@@H](CC3)C2)CCN(CC1)N(C)C
N1(CCC[C@H](O)O[C@H]2[C@]3(C)C(C)(C)[C@@H](CC3)C2)CCN(CC1)CC(=C)Cn1cncn1
N1(CCC[C@H](O)O[C@H]2[C@]3(C)C(C)(C)[C@@H](CC3)C2)CCN(CC1)N(C([3H])([3H])[3H])[3H]
[C@@H](CCOC(=O)C1(c2ccccc2)CCN(CC1)C)(O)O[C@H]1[C@]2(C)C(C)(C)[C@@H](CC2)C1
[C@@H](CCCn1cc[n+](c1)CC#C)(O)O[C@H]1[C@]2(C)C(C)(C)[C@@H](CC2)C1
[C@@H](Cc1ccc(c(c1)Cc1ccccc1O)O)(O)O[C@H]1[C@]2(C)C(C)(C)[C@@H](CC2)C1
[C@@H](CNC(=O)Cc1cccc2cc[nH]c12)(O)O[C@H]1[C@]2(C)C(C)(C)[C@@H](CC2)C1
[C@@H](CC(=O)C(=Cc1cn(C)nc1C)C#N)(O)O[C@H]1[C@]2(C)C(C)(C)[C@@H](CC2)C1
[C@@H](CCCC(=O)[C@H]1C[C@@H]2CCN1C[C@@H]2C=C)(O)O[C@H]1[C@]2(C)C(C)(C)[C@@H](CC2)C1
[C@@H](CCCNC(=O)c1cccnc1[18F])(O)O[C@H]1[C@]2(C)C(C)(C)[C@@H](CC2)C1
N1(CCC[C@H](O)O[C@H]2[C@]3(C)C(C)(C)[C@@H](CC3)C2)CCN(CC1)CNN=CC(=O)C
[C@@H](CCCc1cn(CC(=O)C)nn1)(O)O[C@H]1[C@]2(C)C(C)(C)[C@@H](CC2)C1
[C@@H](CCCS[C@@H]1Nc2ccccc2O1)(O)O[C@H]1[C@]2(C)C(C)(C)[C@@H](CC2)C1
N1(CCC[C@H](O)O[C@H]2[C@]3(C)C(C)(C)[C@@H](CC3)C2)CCN(CC1)C(=C)Cl
N1(CCC[C@H](O)O[C@H]2[C@]3(C)C(C)(C)[C@@H](CC3)C2)CCN(CC1)CC(=O)CC=NO
N1(CCC[C@H](O)O[C@H]2[C@]3(C)C(C)(C)[C@@H](CC3)C2)CCN(CC1)CCNC(=N)CC
N1(CCC[C@H](O)O[C@H]2[C@]3(C)C(C)(C)[C@@H](CC3)C2)CCN(CC1)[C@H](C)O
[C@@H](CCc1cc(ccc1F)[C@H]1CCN[C@@H]1C(=O)O)(O)O[C@H]1[C@]2(C)C(C)(C)[C@@H](CC2)C1
N1(CCC[C@H](O)O[C@H]2[C@]3(C)C(C)(C)[C@@H](CC3)C2)CCN(CC1)[11C](=O)C
N1(CCC[C@H](O)O[C@H]2[C@]3(C)C(C)(C)[C@@H](CC3)C2)CCN(CC1)C(C[3H])[3H]
N1(CCC[C@H](O)O[C@H]2[C@]3(C)C(C)(C)[C@@H](CC3)C2)CCN(CC1)C(C)([2H])[2H]
N1(CCC[C@H](O)O[C@H]2[C@]3(C)C(C)(C)[C@@H](CC3)C2)CCN(CC1)NC([3H])([3H])[3H]
[C@@H](CCC[C@@H]1CCN(C(=N)CO)C1)(O)O[C@H]1[C@]2(C)C(C)(C)[C@@H](CC2)C1
N1(CCC[C@H](O)O[C@H]2[C@]3(C)C(C)(C)[C@@H](CC3)C2)CCN(CC1)CC(=NO)Cn1ccnc1
[C@@H](CCCCC(=O)C=CC=C)(O)O[C@H]1[C@]2(C)C(C)(C)[C@@H](CC2)C1
N1(CCC[C@H](O)O[C@H]2[C@]3(C)C(C)(C)[C@@H](CC3)C2)CCN(CC1)CC=CC1=NCCN1C
[C@@H](CCCc1ccc2cccc(c2c1)C(=O)[O-])(O)O[C@H]1[C@]2(C)C(C)(C)[C@@H](CC2)C1
[C@@H](CCC(=O)C(=[N+]=[N-])S(=O)(=O)c1ccccc1)(O)O[C@H]1[C@]2(C)C(C)(C)[C@@H](CC2)C1
[C@@H](CCNc1cccc(c1)Sc1ccccc1)(O)O[C@H]1[C@]2(C)C(C)(C)[C@@H](CC2)C1
[C@@H](CCCNc1ccccc1/C=C/C(=O)[O-])(O)O[C@H]1[C@]2(C)C(C)(C)[C@@H](CC2)C1
[C@@H](CC=NNc1cccc(c1)Cl)(O)O[C@H]1[C@]2(C)C(C)(C)[C@@H](CC2)C1
N1(CCC[C@H](O)O[C@H]2[C@]3(C)C(C)(C)[C@@H](CC3)C2)CCN(CC1)[C@@H](C)[O-]
[C@@H](CCCC(=O)c1c2ccccc2[nH]c1CO)(O)O[C@H]1[C@]2(C)C(C)(C)[C@@H](CC2)C1
N1(CCC[C@H](O)O[C@H]2[C@]3(C)C(C)(C)[C@@H](CC3)C2)CCN(CC1)CC(=O)C[C@@H]1CSC(=N1)N
[C@@H](CCCCCNC(=O)C(F)F)(O)O[C@H]1[C@]2(C)C(C)(C)[C@@H](CC2)C1
N1(CCC[C@H](O)O[C@H]2[C@]3(C)C(C)(C)[C@@H](CC3)C2)CCN(CC1)S[O-]
N1(CCC[C@H](O)O[C@H]2[C@]3(C)C(C)(C)[C@@H](CC3)C2)CCN(CC1)P(O)O
[C@@H](CCC/N=C(\NC#N)/Nc1nccs1)(O)O[C@H]1[C@]2(C)C(C)(C)[C@@H](CC2)C1
[C@@H](CCC(=O)c1ccc2[C@H](C(=O)O)CCn12)(O)O[C@H]1[C@]2(C)C(C)(C)[C@@H](CC2)C1
[C@@H](CNC(=S)NN=Cc1ccsc1)(O)O[C@H]1[C@]2(C)C(C)(C)[C@@H](CC2)C1
[C@@H](CCNCc1cc2c(cc1Cl)OCO2)(O)O[C@H]1[C@]2(C)C(C)(C)[C@@H](CC2)C1
[C@@H](CCc1csc(=NC(=S)NCC=C)n1C)(O)O[C@H]1[C@]2(C)C(C)(C)[C@@H](CC2)C1
[C@@H](CCNCc1c[nH]c2ccccc12)(O)O[C@H]1[C@]2(C)C(C)(C)[C@@H](CC2)C1
N1(CCC[C@H](O)O[C@H]2[C@]3(C)C(C)(C)[C@@H](CC3)C2)CCN(CC1)CCCSN=O
[C@@H](CCC(=O)c1ccc(cc1N)Br)(O)O[C@H]1[C@]2(C)C(C)(C)[C@@H](CC2)C1
[C@@H](CCc1nc2c(c(n1)Oc1cccs1)[nH]cn2)(O)O[C@H]1[C@]2(C)C(C)(C)[C@@H](CC2)C1
N1(CCC[C@H](O)O[C@H]2[C@]3(C)C(C)(C)[C@@H](CC3)C2)CCN(CC1)CC(=O)Nn1c(csc1=S)C
[C@@H](CNC(=O)Oc1cccc(c1)Br)(O)O[C@H]1[C@]2(C)C(C)(C)[C@@H](CC2)C1
[C@@H](CCCCC(=C)c1cccc(c1)O)(O)O[C@H]1[C@]2(C)C(C)(C)[C@@H](CC2)C1
[C@@H](CCC[NH+]1CC[N+]2(CCCC2)CC1)(O)O[C@H]1[C@]2(C)C(C)(C)[C@@H](CC2)C1
[C@@H](CCCNC(=O)OCC1CC1)(O)O[C@H]1[C@]2(C)C(C)(C)[C@@H](CC2)C1
N1(CCC[C@H](O)O[C@H]2[C@]3(C)C(C)(C)[C@@H](CC3)C2)CCN(CC1)[14CH2]C
[C@@H](CCCC(=O)N/N=C(/C)\C(F)(F)F)(O)O[C@H]1[C@]2(C)C(C)(C)[C@@H](CC2)C1
[C@@H](CCO/N=C/c1cccc(n1)Br)(O)O[C@H]1[C@]2(C)C(C)(C)[C@@H](CC2)C1
N1(CCC[C@H](O)O[C@H]2[C@]3(C)C(C)(C)[C@@H](CC3)C2)CCN(CC1)C[C@@H](c1c(C(=O)[O-])nsn1)O
[C@@H](CCc1c(Cc2c[nH]c3ccccc23)[nH]nn1)(O)O[C@H]1[C@]2(C)C(C)(C)[C@@H](CC2)C1
[C@@H](CCc1cc(ccc1Cl)CSC(=N)N)(O)O[C@H]1[C@]2(C)C(C)(C)[C@@H](CC2)C1
N1(CCC[C@H](O)O[C@H]2[C@]3(C)C(C)(C)[C@@H](CC3)C2)CCN(CC1)NC
[C@@H](CCCc1ccc(cc1)OC(=[NH2+])N)(O)O[C@H]1[C@]2(C)C(C)(C)[C@@H](CC2)C1
N1(CCC[C@H](O)O[C@H]2[C@]3(C)C(C)(C)[C@@H](CC3)C2)CCN(CC1)CC(=O)Cn1c(nnn1)[S-]
[C@@H](CCCCN1CCC[C@H]1CC(=O)O)(O)O[C@H]1[C@]2(C)C(C)(C)[C@@H](CC2)C1
[C@@H](CC1CCN(C(=O)NCC)CC1)(O)O[C@H]1[C@]2(C)C(C)(C)[C@@H](CC2)C1
[C@@H](CC1CN(C(=O)c2cccc(c2F)Br)C1)(O)O[C@H]1[C@]2(C)C(C)(C)[C@@H](CC2)C1
N1(CCC[C@H](O)O[C@H]2[C@]3(C)C(C)(C)[C@@H](CC3)C2)CCN(CC1)CCN=C(C(F)F)S
N1(CCC[C@H](O)O[C@H]2[C@]3(C)C(C)(C)[C@@H](CC3)C2)CCN(CC1)CC(=O)/N=N/N(C)C
N1(CCC[C@H](O)O[C@H]2[C@]3(C)C(C)(C)[C@@H](CC3)C2)CCN(CC1)[NH2+]C([3H])([3H])[3H]
N1(CCC[C@H](O)O[C@H]2[C@]3(C)C(C)(C)[C@@H](CC3)C2)CCN(CC1)C[NH2+]Cc1nnnn1CC#N
[C@@H](CCC[C@@H]1C(=O)N(C1)CC(=O)[O-])(O)O[C@H]1[C@]2(C)C(C)(C)[C@@H](CC2)C1
[C@@H](CCCN(c1cccc(c1)CO)C)(O)O[C@H]1[C@]2(C)C(C)(C)[C@@H](CC2)C1
[C@@H](CCCCCNC(=NC)S)(O)O[C@H]1[C@]2(C)C(C)(C)[C@@H](CC2)C1
N1(CCC[C@H](O)O[C@H]2[C@]3(C)C(C)(C)[C@@H](CC3)C2)CCN(CC1)C(C([2H])([2H])[2H])(C([2H])([2H])[2H])O
[C@@H](CCc1cn(CC(C)C)nn1)(O)O[C@H]1[C@]2(C)C(C)(C)[C@@H](CC2)C1
[C@@H](CCCCC(=O)N1CC[C@@H](C1)N)(O)O[C@H]1[C@]2(C)C(C)(C)[C@@H](CC2)C1
N1(CCC[C@H](O)O[C@H]2[C@]3(C)C(C)(C)[C@@H](CC3)C2)CCN(CC1)C(O)(O)O
[C@@H](CCCNC(=O)C(=O)NN=Cc1c(cccc1Cl)F)(O)O[C@H]1[C@]2(C)C(C)(C)[C@@H](CC2)C1
[C@@H](CCC[C@]1(CC[N@@H+](CC1)CCO)C)(O)O[C@H]1[C@]2(C)C(C)(C)[C@@H](CC2)C1
N1(CCC[C@H](O)O[C@H]2[C@]3(C)C(C)(C)[C@@H](CC3)C2)CCN(CC1)N(C([3H])([3H])[3H])C([3H])([3H])[3H]
[C@@H](CC[C@@H]1C(=NC(=NCC=C)S1)C)(O)O[C@H]1[C@]2(C)C(C)(C)[C@@H](CC2)C1
N1(CCC[C@H](O)O[C@H]2[C@]3(C)C(C)(C)[C@@H](CC3)C2)CCN(CC1)CN=NC(=NCl)N
[C@@H](CCCc1cccc(c1)C(C(=O)[O-])(F)F)(O)O[C@H]1[C@]2(C)C(C)(C)[C@@H](CC2)C1
N1(CCC[C@H](O)O[C@H]2[C@]3(C)C(C)(C)[C@@H](CC3)C2)CCN(CC1)C[C@H]1C(=C(C(=O)O1)OC)OC
N1(CCC[C@H](O)O[C@H]2[C@]3(C)C(C)(C)[C@@H](CC3)C2)CCN(CC1)CC([3H])([3H])[3H]
N1(CCC[C@H](O)O[C@H]2[C@]3(C)C(C)(C)[C@@H](CC3)C2)CCN(CC1)C(=N)C
N1(CCC[C@H](O)O[C@H]2[C@]3(C)C(C)(C)[C@@H](CC3)C2)CCN(CC1)C1C#C1
[C@@H](CSC(=S)NNc1ccccc1)(O)O[C@H]1[C@]2(C)C(C)(C)[C@@H](CC2)C1
[C@@H](CSCc1cn2c(c(ccc2)C)n1)(O)O[C@H]1[C@]2(C)C(C)(C)[C@@H](CC2)C1
N1(CCC[C@H](O)O[C@H]2[C@]3(C)C(C)(C)[C@@H](CC3)C2)CCN(CC1)NC([3H])([3H])[3H]
[C@@H](Cc1ccc(/C=C/C(=O)C)o1)(O)O[C@H]1[C@]2(C)C(C)(C)[C@@H](CC2)C1
[C@@H](CCC(=O)C(=O)c1c[nH]c2ccncc12)(O)O[C@H]1[C@]2(C)C(C)(C)[C@@H](CC2)C1
[C@@H](CCOCc1c(ccc(c1Cl)[N+](=O)[O-])Cl)(O)O[C@H]1[C@]2(C)C(C)(C)[C@@H](CC2)C1
[C@@H](CCc1cnnc2c1ncn2C1CCC1)(O)O[C@H]1[C@]2(C)C(C)(C)[C@@H](CC2)C1
[C@@H](CCCNc1ccccc1SC(F)(F)F)(O)O[C@H]1[C@]2(C)C(C)(C)[C@@H](CC2)C1
N1(CCC[C@H](O)O[C@H]2[C@]3(C)C(C)(C)[C@@H](CC3)C2)CCN(CC1)CC
N1(CCC[C@H](O)O[C@H]2[C@]3(C)C(C)(C)[C@@H](CC3)C2)CCN(CC1)CCN=C(CCC)S
N1(CCC[C@H](O)O[C@H]2[C@]3(C)C(C)(C)[C@@H](CC3)C2)CCN(CC1)C(O)(F)F
[C@@H](CN/N=C(/c1cccc(c1)Cl)\CC)(O)O[C@H]1[C@]2(C)C(C)(C)[C@@H](CC2)C1
N1(CCC[C@H](O)O[C@H]2[C@]3(C)C(C)(C)[C@@H](CC3)C2)CCN(CC1)[C@@H]([NH3+])Cl
N1(CCC[C@H](O)O[C@H]2[C@]3(C)C(C)(C)[C@@H](CC3)C2)CCN(CC1)C(C)(F)F
N1(CCC[C@H](O)O[C@H]2[C@]3(C)C(C)(C)[C@@H](CC3)C2)CCN(CC1)CC(=[N+]=[N-])C(=O)OCC
[C@@H](CCc1nc(Cc2ccncc2)no1)(O)O[C@H]1[C@]2(C)C(C)(C)[C@@H](CC2)C1
N1(CCC[C@H](O)O[C@H]2[C@]3(C)C(C)(C)[C@@H](CC3)C2)CCN(CC1)C(N)(F)F
[C@@H](CCCc1cc([C@@H]2CCCN2)[nH]n1)(O)O[C@H]1[C@]2(C)C(C)(C)[C@@H](CC2)C1
[C@@H](CC[C@@H]1COC(=N1)c1ccccc1O)(O)O[C@H]1[C@]2(C)C(C)(C)[C@@H](CC2)C1
[C@@H](CCC#CCOC(=O)C(C)C)(O)O[C@H]1[C@]2(C)C(C)(C)[C@@H](CC2)C1
[C@@H](CCCN1CCN(CC1)C1CC1)(O)O[C@H]1[C@]2(C)C(C)(C)[C@@H](CC2)C1
N1(CCC[C@H](O)O[C@H]2[C@]3(C)C(C)(C)[C@@H](CC3)C2)CCN(CC1)C/C(=N/OC(=O)C)/Cl
N1(CCC[C@H](O)O[C@H]2[C@]3(C)C(C)(C)[C@@H](CC3)C2)CCN(CC1)CCn1c(ccn1)C1CC1
N1(CCC[C@H](O)O[C@H]2[C@]3(C)C(C)(C)[C@@H](CC3)C2)CCN(CC1)CC(=CC(=O)N(C)O)C
[C@@H](CCCCCCNC1=NCCC1)(O)O[C@H]1[C@]2(C)C(C)(C)[C@@H](CC2)C1
[C@@H](CCCCSc1c(cccc1Cl)F)(O)O[C@H]1[C@]2(C)C(C)(C)[C@@H](CC2)C1
N1(CCC[C@H](O)O[C@H]2[C@]3(C)C(C)(C)[C@@H](CC3)C2)CCN(CC1)[NH2+]C
[C@@H](CCCc1cccc(c1C)N=C=O)(O)O[C@H]1[C@]2(C)C(C)(C)[C@@H](CC2)C1
[C@@H](CCC[C@@H]1c2cc(ccc2OC1)Cl)(O)O[C@H]1[C@]2(C)C(C)(C)[C@@H](CC2)C1
[C@@H](CCCCSC(=O)c1ccccc1O)(O)O[C@H]1[C@]2(C)C(C)(C)[C@@H](CC2)C1
N1(CCC[C@H](O)O[C@H]2[C@]3(C)C(C)(C)[C@@H](CC3)C2)CCN(CC1)CC[N+](=NC=C)[O-]
[C@@H](CCCCS(=O)(=O)c1ccccc1N)(O)O[C@H]1[C@]2(C)C(C)(C)[C@@H](CC2)C1
[C@@H](CCCCN[C@H]1CCCC[C@@H]1CO)(O)O[C@H]1[C@]2(C)C(C)(C)[C@@H](CC2)C1
N1(CCC[C@H](O)O[C@H]2[C@]3(C)C(C)(C)[C@@H](CC3)C2)CCN(CC1)OO
[C@@H](CC(=O)[C@@H]1CN(c2cccnc2C)C(=O)N1C)(O)O[C@H]1[C@]2(C)C(C)(C)[C@@H](CC2)C1
[C@@H](CCCN1C(=O)[C@H]2CC[C@@H]1CN(C(=O)c1cscn1)C2)(O)O[C@H]1[C@]2(C)C(C)(C)[C@@H](CC2)C1
N1(CCC[C@H](O)O[C@H]2[C@]3(C)C(C)(C)[C@@H](CC3)C2)CCN(CC1)[NH+]1CC1
[C@@H](CN[C@@H]1CCN(C(=O)c2ccccc2)C1)(O)O[C@H]1[C@]2(C)C(C)(C)[C@@H](CC2)C1
[C@@H](CCCCCc1cccc(c1)Cl)(O)O[C@H]1[C@]2(C)C(C)(C)[C@@H](CC2)C1
[C@@H](CCCn1cc(CC(=O)O)nc1)(O)O[C@H]1[C@]2(C)C(C)(C)[C@@H](CC2)C1
N1(CCC[C@H](O)O[C@H]2[C@]3(C)C(C)(C)[C@@H](CC3)C2)CCN(CC1)CC/C=C/CCl
[C@@H](CCCc1c(c2ccccc2Cl)[n+]([O-])on1)(O)O[C@H]1[C@]2(C)C(C)(C)[C@@H](CC2)C1
[C@@H](CCCC(=O)/C(=C\c1cccc(c1)O)/C#N)(O)O[C@H]1[C@]2(C)C(C)(C)[C@@H](CC2)C1
N1(CCC[C@H](O)O[C@H]2[C@]3(C)C(C)(C)[C@@H](CC3)C2)CCN(CC1)CCSC(=S)SC
N1(CCC[C@H](O)O[C@H]2[C@]3(C)C(C)(C)[C@@H](CC3)C2)CCN(CC1)CCCC(=C)C(=O)C
N1(CCC[C@H](O)O[C@H]2[C@]3(C)C(C)(C)[C@@H](CC3)C2)CCN(CC1)CCC(=O)C=[N+]=[N-]
N1(CCC[C@H](O)O[C@H]2[C@]3(C)C(C)(C)[C@@H](CC3)C2)CCN(CC1)CC(=O)[C@@H]1C(=C)C(=O)OC1
[C@@H](CCN1C[C@@](C1)(C)Oc1ccccc1)(O)O[C@H]1[C@]2(C)C(C)(C)[C@@H](CC2)C1
[C@@H](CCCc1ccc(cc1)/C=C\C)(O)O[C@H]1[C@]2(C)C(C)(C)[C@@H](CC2)C1
[C@@H](CCC[NH2+][C@@H](c1cccc(c1)F)C)(O)O[C@H]1[C@]2(C)C(C)(C)[C@@H](CC2)C1
[C@@H](CCC[NH+]=C(NC#N)NCC#C)(O)O[C@H]1[C@]2(C)C(C)(C)[C@@H](CC2)C1
[C@@H](CCCNN=Cc1ccccc1C#N)(O)O[C@H]1[C@]2(C)C(C)(C)[C@@H](CC2)C1
[C@@H](CCCc1cccc(c1)C=CSC1=NCCS1)(O)O[C@H]1[C@]2(C)C(C)(C)[C@@H](CC2)C1
[C@@H](CCCC=Cc1c(cnc(n1)N)Cl)(O)O[C@H]1[C@]2(C)C(C)(C)[C@@H](CC2)C1
N1(CCC[C@H](O)O[C@H]2[C@]3(C)C(C)(C)[C@@H](CC3)C2)CCN(CC1)P(=O)([O-])[O-]
N1(CCC[C@H](O)O[C@H]2[C@]3(C)C(C)(C)[C@@H](CC3)C2)CCN(CC1)[C@@H](C)F
[C@@H](Cn1cc(Cc2c[nH]c3ccccc23)nn1)(O)O[C@H]1[C@]2(C)C(C)(C)[C@@H](CC2)C1
N1(CCC[C@H](O)O[C@H]2[C@]3(C)C(C)(C)[C@@H](CC3)C2)CCN(CC1)C(=S)O
[C@@H](CCCC(=O)C[C@@H]1COCCO1)(O)O[C@H]1[C@]2(C)C(C)(C)[C@@H](CC2)C1
N1(CCC[C@H](O)O[C@H]2[C@]3(C)C(C)(C)[C@@H](CC3)C2)CCN(CC1)C(O)([2H])[2H]
[C@@H](CCc1cc(ccc1Cl)[C@H]1CCN[C@@H]1C(=O)O)(O)O[C@H]1[C@]2(C)C(C)(C)[C@@H](CC2)C1
N1(CCC[C@H](O)O[C@H]2[C@]3(C)C(C)(C)[C@@H](CC3)C2)CCN(CC1)C(O)O
N1(CCC[C@H](O)O[C@H]2[C@]3(C)C(C)(C)[C@@H](CC3)C2)CCN(CC1)OF
N1(CCC[C@H](O)O[C@H]2[C@]3(C)C(C)(C)[C@@H](CC3)C2)CCN(CC1)OCl
N1(CCC[C@H](O)O[C@H]2[C@]3(C)C(C)(C)[C@@H](CC3)C2)CCN(CC1)[C@@H]1CN1
[C@@H](CCCSN1C(=O)OC[C@H]1c1ccccc1)(O)O[C@H]1[C@]2(C)C(C)(C)[C@@H](CC2)C1
[C@@H](CCC(=O)NN=Cc1cncn1C)(O)O[C@H]1[C@]2(C)C(C)(C)[C@@H](CC2)C1
N1(CCC[C@H](O)O[C@H]2[C@]3(C)C(C)(C)[C@@H](CC3)C2)CCN(CC1)CCC(=O)Cc1ccco1
[C@@H](CCCc1cc(=O)n(C(=O)CC#N)[nH]1)(O)O[C@H]1[C@]2(C)C(C)(C)[C@@H](CC2)C1
N1(CCC[C@H](O)O[C@H]2[C@]3(C)C(C)(C)[C@@H](CC3)C2)CCN(CC1)CCCOC(=O)CCl
[C@@H](CCCCn1cnc2cncnc12)(O)O[C@H]1[C@]2(C)C(C)(C)[C@@H](CC2)C1
[C@@H](CCCC(=O)[NH+]=C1N(CCS1)C)(O)O[C@H]1[C@]2(C)C(C)(C)[C@@H](CC2)C1
[C@@H](Cc1cccc(c1)CC(C#N)C#N)(O)O[C@H]1[C@]2(C)C(C)(C)[C@@H](CC2)C1
N1(CCC[C@H](O)O[C@H]2[C@]3(C)C(C)(C)[C@@H](CC3)C2)CCN(CC1)CC(=O)CC(=NO)C(F)(F)F
N1(CCC[C@H](O)O[C@H]2[C@]3(C)C(C)(C)[C@@H](CC3)C2)CCN(CC1)C[C@@H]1CC(=NO1)C(=O)[O-]
N1(CCC[C@H](O)O[C@H]2[C@]3(C)C(C)(C)[C@@H](CC3)C2)CCN(CC1)CCCC=NO
[C@@H](CCn1cc(c(=O)[nH]c1=O)N=NNC(C)(C)C)(O)O[C@H]1[C@]2(C)C(C)(C)[C@@H](CC2)C1
N1(CCC[C@H](O)O[C@H]2[C@]3(C)C(C)(C)[C@@H](CC3)C2)CCN(CC1)C(=S)[S-]
[C@@H](CCCC(=O)c1cccc(CO)n1)(O)O[C@H]1[C@]2(C)C(C)(C)[C@@H](CC2)C1
[C@@H](CCCNC(=O)Cn1ccccc1=O)(O)O[C@H]1[C@]2(C)C(C)(C)[C@@H](CC2)C1
[C@@H](CN1CCN(CC1)N=C(Nc1cccc(c1)C)S)(O)O[C@H]1[C@]2(C)C(C)(C)[C@@H](CC2)C1
[C@@H](CCCc1c(C(=O)N2CCCCCC2)nc2cc(ccn12)C)(O)O[C@H]1[C@]2(C)C(C)(C)[C@@H](CC2)C1
[C@@H](CCCCNC(=N)NCC#C)(O)O[C@H]1[C@]2(C)C(C)(C)[C@@H](CC2)C1
[C@@H](C[C@@H]1NC(=[NH+]O1)CC(=O)N1CCCC1)(O)O[C@H]1[C@]2(C)C(C)(C)[C@@H](CC2)C1
N1(CCC[C@H](O)O[C@H]2[C@]3(C)C(C)(C)[C@@H](CC3)C2)CCN(CC1)C(C)([2H])[2H]
N1(CCC[C@H](O)O[C@H]2[C@]3(C)C(C)(C)[C@@H](CC3)C2)CCN(CC1)C[C@@H](C#N)C=NOC
[C@@H](CCCc1[nH][nH]c([nH+][nH+]1)SCC=C)(O)O[C@H]1[C@]2(C)C(C)(C)[C@@H](CC2)C1
[C@@H](CCC=C(C#N)c1nc(cs1)C(=O)O)(O)O[C@H]1[C@]2(C)C(C)(C)[C@@H](CC2)C1
[C@@H](CCc1cc(ccc1Cl)/C=C(\C#N)/C(=O)O)(O)O[C@H]1[C@]2(C)C(C)(C)[C@@H](CC2)C1
N1(CCC[C@H](O)O[C@H]2[C@]3(C)C(C)(C)[C@@H](CC3)C2)CCN(CC1)CC(=O)Cn1cccn1
[C@@H](CCSC(=NC1CCCCC1)S)(O)O[C@H]1[C@]2(C)C(C)(C)[C@@H](CC2)C1
N1(CCC[C@H](O)O[C@H]2[C@]3(C)C(C)(C)[C@@H](CC3)C2)CCN(CC1)CCC(=O)OCCO
N1(CCC[C@H](O)O[C@H]2[C@]3(C)C(C)(C)[C@@H](CC3)C2)CCN(CC1)CC=CSC(=N)N
[C@@H](CNN=C(C#N)S(=O)(=O)c1cccs1)(O)O[C@H]1[C@]2(C)C(C)(C)[C@@H](CC2)C1
[C@@H](CCCOC(=O)C=CCCl)(O)O[C@H]1[C@]2(C)C(C)(C)[C@@H](CC2)C1
N1(CCC[C@H](O)O[C@H]2[C@]3(C)C(C)(C)[C@@H](CC3)C2)CCN(CC1)CCCn1cncn1
[C@@H](CCCC=CCNC(=S)N)(O)O[C@H]1[C@]2(C)C(C)(C)[C@@H](CC2)C1
[C@@H](CCCCn1c2ccncc2cn1)(O)O[C@H]1[C@]2(C)C(C)(C)[C@@H](CC2)C1
N1(CCC[C@H](O)O[C@H]2[C@]3(C)C(C)(C)[C@@H](CC3)C2)CCN(CC1)CCC(=O)c1ncon1
[C@@H](CCCC=CC=C(CC)Br)(O)O[C@H]1[C@]2(C)C(C)(C)[C@@H](CC2)C1
N1(CCC[C@H](O)O[C@H]2[C@]3(C)C(C)(C)[C@@H](CC3)C2)CCN(CC1)[NH2+][11CH3]
[C@@H](CC(=NN=Cc1ccccn1)C)(O)O[C@H]1[C@]2(C)C(C)(C)[C@@H](CC2)C1
N1(CCC[C@H](O)O[C@H]2[C@]3(C)C(C)(C)[C@@H](CC3)C2)CCN(CC1)CCSc1ncnn1C
[C@@H](CCCc1nc(CSC#N)on1)(O)O[C@H]1[C@]2(C)C(C)(C)[C@@H](CC2)C1
N1(CCC[C@H](O)O[C@H]2[C@]3(C)C(C)(C)[C@@H](CC3)C2)CCN(CC1)[C@@H](O)Cl
N1(CCC[C@H](O)O[C@H]2[C@]3(C)C(C)(C)[C@@H](CC3)C2)CCN(CC1)C/C(=C/C(=O)N(C)O)/C
N1(CCC[C@H](O)O[C@H]2[C@]3(C)C(C)(C)[C@@H](CC3)C2)CCN(CC1)C(O)(O)O
[C@@H](CCc1nc(Cc2cccc(c2)Cl)on1)(O)O[C@H]1[C@]2(C)C(C)(C)[C@@H](CC2)C1
[C@@H](CCC[C@H](C)N=Cc1ccccc1)(O)O[C@H]1[C@]2(C)C(C)(C)[C@@H](CC2)C1
[C@@H](Cc1nc(cs1)c1cccc(c1)SC)(O)O[C@H]1[C@]2(C)C(C)(C)[C@@H](CC2)C1
[C@@H](CCCOCNc1ccccc1)(O)O[C@H]1[C@]2(C)C(C)(C)[C@@H](CC2)C1
N1(CCC[C@H](O)O[C@H]2[C@]3(C)C(C)(C)[C@@H](CC3)C2)CCN(CC1)CC=[N+](c1ncc[nH]1)[O-]
[C@@H](CNCC(=O)N(c1ccccc1)C)(O)O[C@H]1[C@]2(C)C(C)(C)[C@@H](CC2)C1
[C@@H](CCCCSC(=N)c1cccnc1)(O)O[C@H]1[C@]2(C)C(C)(C)[C@@H](CC2)C1
[C@@H](Cc1cc(C[N@@H+]2C[C@@H](C2)F)ns1)(O)O[C@H]1[C@]2(C)C(C)(C)[C@@H](CC2)C1
N1(CCC[C@H](O)O[C@H]2[C@]3(C)C(C)(C)[C@@H](CC3)C2)CCN(CC1)CC(=O)[C@H](c1ccco1)N
[C@@H](CCCN/N=N/CC(F)(F)F)(O)O[C@H]1[C@]2(C)C(C)(C)[C@@H](CC2)C1
[C@@H](CCc1cccc(c1)NC(=NC)SCC)(O)O[C@H]1[C@]2(C)C(C)(C)[C@@H](CC2)C1
[C@@H](CCCCCN=C(n1cccn1)N)(O)O[C@H]1[C@]2(C)C(C)(C)[C@@H](CC2)C1
[C@@H](CCC[C@@H](C[NH+]1CCCCC1)O)(O)O[C@H]1[C@]2(C)C(C)(C)[C@@H](CC2)C1
[C@@H](CCCC(=O)C(=[N+]=[N-])S(=O)(=O)c1ccccc1)(O)O[C@H]1[C@]2(C)C(C)(C)[C@@H](CC2)C1
[C@@H](CCCc1ccc(cc1)SC(F)F)(O)O[C@H]1[C@]2(C)C(C)(C)[C@@H](CC2)C1
[C@@H](CNS(=O)(=O)c1ccc(cc1C(F)(F)F)Br)(O)O[C@H]1[C@]2(C)C(C)(C)[C@@H](CC2)C1
[C@@H](CCCN1C(=[NH2+])CN(C1=O)CC#N)(O)O[C@H]1[C@]2(C)C(C)(C)[C@@H](CC2)C1
N1(CCC[C@H](O)O[C@H]2[C@]3(C)C(C)(C)[C@@H](CC3)C2)CCN(CC1)C(=N)S
[C@@H](CC=NC(=S)Nc1ccccc1)(O)O[C@H]1[C@]2(C)C(C)(C)[C@@H](CC2)C1
[C@@H](Cc1cnn(c1Cc1ccc2ccccc2c1)O)(O)O[C@H]1[C@]2(C)C(C)(C)[C@@H](CC2)C1
N1(CCC[C@H](O)O[C@H]2[C@]3(C)C(C)(C)[C@@H](CC3)C2)CCN(CC1)[C@H]1C=C1
N1(CCC[C@H](O)O[C@H]2[C@]3(C)C(C)(C)[C@@H](CC3)C2)CCN(CC1)CC(=O)SNC(=O)C
[C@@H](CCCNC(=O)[C@H](C1CCCCC1)N)(O)O[C@H]1[C@]2(C)C(C)(C)[C@@H](CC2)C1
[C@@H](CCc1nnc(N=c2c(nss2)Cl)o1)(O)O[C@H]1[C@]2(C)C(C)(C)[C@@H](CC2)C1
N1(CCC[C@H](O)O[C@H]2[C@]3(C)C(C)(C)[C@@H](CC3)C2)CCN(CC1)CC(=O)/C=N/OC
[C@@H](CCSC(=N)Nc1ccccc1Cl)(O)O[C@H]1[C@]2(C)C(C)(C)[C@@H](CC2)C1
N1(CCC[C@H](O)O[C@H]2[C@]3(C)C(C)(C)[C@@H](CC3)C2)CCN(CC1)C[NH3+]
[C@@H](CCCCCS(=O)(=O)c1ccccc1C#N)(O)O[C@H]1[C@]2(C)C(C)(C)[C@@H](CC2)C1
N1(CCC[C@H](O)O[C@H]2[C@]3(C)C(C)(C)[C@@H](CC3)C2)CCN(CC1)CNCCc1ccoc1
N1(CCC[C@H](O)O[C@H]2[C@]3(C)C(C)(C)[C@@H](CC3)C2)CCN(CC1)C1(CC1)N
N1(CCC[C@H](O)O[C@H]2[C@]3(C)C(C)(C)[C@@H](CC3)C2)CCN(CC1)SN
N1(CCC[C@H](O)O[C@H]2[C@]3(C)C(C)(C)[C@@H](CC3)C2)CCN(CC1)CCCc1nnc[nH]1
[C@@H](CCCC(=O)Cc1cccc(c1)I)(O)O[C@H]1[C@]2(C)C(C)(C)[C@@H](CC2)C1
N1(CCC[C@H](O)O[C@H]2[C@]3(C)C(C)(C)[C@@H](CC3)C2)CCN(CC1)C/N=C/CCC
N1(CCC[C@H](O)O[C@H]2[C@]3(C)C(C)(C)[C@@H](CC3)C2)CCN(CC1)CC(=O)CC[125I]
[C@@H](CNCCc1cccc2c1cco2)(O)O[C@H]1[C@]2(C)C(C)(C)[C@@H](CC2)C1
[C@@H](CC=Cc1ncc(C(=O)O)s1)(O)O[C@H]1[C@]2(C)C(C)(C)[C@@H](CC2)C1
N1(CCC[C@H](O)O[C@H]2[C@]3(C)C(C)(C)[C@@H](CC3)C2)CCN(CC1)SN
[C@@H](CC[C@@H]1CC[C@@H](C2=NOCC2)CC1)(O)O[C@H]1[C@]2(C)C(C)(C)[C@@H](CC2)C1
[C@@H](C/C(=N/N=C(/c1ccccc1Cl)\C)/S)(O)O[C@H]1[C@]2(C)C(C)(C)[C@@H](CC2)C1
N1(CCC[C@H](O)O[C@H]2[C@]3(C)C(C)(C)[C@@H](CC3)C2)CCN(CC1)CC=NN=C(N)SC
[C@@H](CCCCn1cc[n+](c1C)C)(O)O[C@H]1[C@]2(C)C(C)(C)[C@@H](CC2)C1
[C@@H](CCC[C@H]1CCCN1S(=O)(=O)c1cn[nH]c1)(O)O[C@H]1[C@]2(C)C(C)(C)[C@@H](CC2)C1
[C@@H](CN1C[C@H](C1)NC(=O)C1CC1)(O)O[C@H]1[C@]2(C)C(C)(C)[C@@H](CC2)C1
[C@@H](CC(=O)c1cc2c(cc1Cl)n(c(=O)o2)C)(O)O[C@H]1[C@]2(C)C(C)(C)[C@@H](CC2)C1
N1(CCC[C@H](O)O[C@H]2[C@]3(C)C(C)(C)[C@@H](CC3)C2)CCN(CC1)C[C@@H]1C[C@@H]1c1nn[nH]n1
N1(CCC[C@H](O)O[C@H]2[C@]3(C)C(C)(C)[C@@H](CC3)C2)CCN(CC1)[14CH2]N
[C@@H](CCCc1nc(cc(n1)F)N1CCCCCC1)(O)O[C@H]1[C@]2(C)C(C)(C)[C@@H](CC2)C1
[C@@H](CCN/N=C\1/c2cc(ccc2CCC1)Br)(O)O[C@H]1[C@]2(C)C(C)(C)[C@@H](CC2)C1
N1(CCC[C@H](O)O[C@H]2[C@]3(C)C(C)(C)[C@@H](CC3)C2)CCN(CC1)C=S
N1(CCC[C@H](O)O[C@H]2[C@]3(C)C(C)(C)[C@@H](CC3)C2)CCN(CC1)[C@@H](F)Cl
N1(CCC[C@H](O)O[C@H]2[C@]3(C)C(C)(C)[C@@H](CC3)C2)CCN(CC1)[C@H](N)O
[C@@H](CCC(=O)C[C@H]1C(=O)N2CCC[C@H]2C(=O)N1)(O)O[C@H]1[C@]2(C)C(C)(C)[C@@H](CC2)C1
[C@@H](CC=Cc1ccc(cc1)N=O)(O)O[C@H]1[C@]2(C)C(C)(C)[C@@H](CC2)C1
N1(CCC[C@H](O)O[C@H]2[C@]3(C)C(C)(C)[C@@H](CC3)C2)CCN(CC1)[C@H]1C[NH2+]1
[C@@H](CCCS/C(=N/Cc1ccco1)/S)(O)O[C@H]1[C@]2(C)C(C)(C)[C@@H](CC2)C1
[C@@H](CCc1cc(cnc1Cl)N1C[C@@H]2C[NH2+]C[C@H]12)(O)O[C@H]1[C@]2(C)C(C)(C)[C@@H](CC2)C1
N1(CCC[C@H](O)O[C@H]2[C@]3(C)C(C)(C)[C@@H](CC3)C2)CCN(CC1)CCc1c(CC)o[nH]c1=O
[C@@H](CC(=NN=C(c1ccccc1Br)C)N)(O)O[C@H]1[C@]2(C)C(C)(C)[C@@H](CC2)C1
[C@@H](CC[N@@H+]1CCN(C=Nc2c(C#N)cnn2C)CC1)(O)O[C@H]1[C@]2(C)C(C)(C)[C@@H](CC2)C1
N1(CCC[C@H](O)O[C@H]2[C@]3(C)C(C)(C)[C@@H](CC3)C2)CCN(CC1)C(C)(O)O
[C@@H](CCC[C@H]1CC[C@@H](C(=O)[O-])CC1)(O)O[C@H]1[C@]2(C)C(C)(C)[C@@H](CC2)C1
[C@@H](CCCCCC(=O)N1CCCCCC1)(O)O[C@H]1[C@]2(C)C(C)(C)[C@@H](CC2)C1
N1(CCC[C@H](O)O[C@H]2[C@]3(C)C(C)(C)[C@@H](CC3)C2)CCN(CC1)CCSC=C=C
[C@@H](CNN=CCc1cccc(c1)Cl)(O)O[C@H]1[C@]2(C)C(C)(C)[C@@H](CC2)C1
[C@@H](CCCSC(=O)c1cccnc1)(O)O[C@H]1[C@]2(C)C(C)(C)[C@@H](CC2)C1
N1(CCC[C@H](O)O[C@H]2[C@]3(C)C(C)(C)[C@@H](CC3)C2)CCN(CC1)C(C)(Cl)Cl
[C@@H](CCCOC(=O)Cc1cccc(c1)Br)(O)O[C@H]1[C@]2(C)C(C)(C)[C@@H](CC2)C1
N1(CCC[C@H](O)O[C@H]2[C@]3(C)C(C)(C)[C@@H](CC3)C2)CCN(CC1)CCc1c(C(=O)O)[nH]cn1
[C@@H](CCN1CCc2c(CC1)sc(=O)n2C)(O)O[C@H]1[C@]2(C)C(C)(C)[C@@H](CC2)C1
N1(CCC[C@H](O)O[C@H]2[C@]3(C)C(C)(C)[C@@H](CC3)C2)CCN(CC1)CCCNC#N
[C@@H](CCOC(=O)CC1CCCCC1)(O)O[C@H]1[C@]2(C)C(C)(C)[C@@H](CC2)C1
N1(CCC[C@H](O)O[C@H]2[C@]3(C)C(C)(C)[C@@H](CC3)C2)CCN(CC1)SO
[C@@H](CCc1cc(ccc1Cl)[C@@H]1[C@@H](CNCCO1)CO)(O)O[C@H]1[C@]2(C)C(C)(C)[C@@H](CC2)C1
N1(CCC[C@H](O)O[C@H]2[C@]3(C)C(C)(C)[C@@H](CC3)C2)CCN(CC1)CCCC(=C)C(=O)[O-]
N1(CCC[C@H](O)O[C@H]2[C@]3(C)C(C)(C)[C@@H](CC3)C2)CCN(CC1)C[C@@H]1c2ccc[n+](c2OC1)[O-]
[C@@H](CCCCC(=O)Cn1ncnn1)(O)O[C@H]1[C@]2(C)C(C)(C)[C@@H](CC2)C1
N1(CCC[C@H](O)O[C@H]2[C@]3(C)C(C)(C)[C@@H](CC3)C2)CCN(CC1)CCCC(=S)N(C)C
N1(CCC[C@H](O)O[C@H]2[C@]3(C)C(C)(C)[C@@H](CC3)C2)CCN(CC1)CCCN(C(=O)N)C
N1(CCC[C@H](O)O[C@H]2[C@]3(C)C(C)(C)[C@@H](CC3)C2)CCN(CC1)C1(CC1)N
N1(CCC[C@H](O)O[C@H]2[C@]3(C)C(C)(C)[C@@H](CC3)C2)CCN(CC1)C1(CC1)F
N1(CCC[C@H](O)O[C@H]2[C@]3(C)C(C)(C)[C@@H](CC3)C2)CCN(CC1)C1CC1
N1(CCC[C@H](O)O[C@H]2[C@]3(C)C(C)(C)[C@@H](CC3)C2)CCN(CC1)CC(=CC(=O)C(F)(F)F)[O-]
N1(CCC[C@H](O)O[C@H]2[C@]3(C)C(C)(C)[C@@H](CC3)C2)CCN(CC1)C(O)([2H])[2H]
N1(CCC[C@H](O)O[C@H]2[C@]3(C)C(C)(C)[C@@H](CC3)C2)CCN(CC1)N[O-]
[C@@H](CCC(=O)Cc1ccc(cc1F)Cl)(O)O[C@H]1[C@]2(C)C(C)(C)[C@@H](CC2)C1
N1(CCC[C@H](O)O[C@H]2[C@]3(C)C(C)(C)[C@@H](CC3)C2)CCN(CC1)CSSC(=NN)S
N1(CCC[C@H](O)O[C@H]2[C@]3(C)C(C)(C)[C@@H](CC3)C2)CCN(CC1)N1N=N1
[C@@H](CCC(=O)Oc1cccc2c1[nH]c(=O)cc2C)(O)O[C@H]1[C@]2(C)C(C)(C)[C@@H](CC2)C1
N1(CCC[C@H](O)O[C@H]2[C@]3(C)C(C)(C)[C@@H](CC3)C2)CCN(CC1)[C@@H]([11CH3])N
[C@@H](CCC(=O)OCC=CCl)(O)O[C@H]1[C@]2(C)C(C)(C)[C@@H](CC2)C1
[C@@H](CCNCc1ccc(cn1)Cl)(O)O[C@H]1[C@]2(C)C(C)(C)[C@@H](CC2)C1
[C@@H](CCCNC/C=C/I)(O)O[C@H]1[C@]2(C)C(C)(C)[C@@H](CC2)C1
[C@@H](CCCS/C(=[NH+]\c1ccccc1)/N1C=COC=C1)(O)O[C@H]1[C@]2(C)C(C)(C)[C@@H](CC2)C1
N1(CCC[C@H](O)O[C@H]2[C@]3(C)C(C)(C)[C@@H](CC3)C2)CCN(CC1)N(C([3H])([3H])[3H])C
[C@@H](Cc1ccc(nc1)Sc1ccccc1F)(O)O[C@H]1[C@]2(C)C(C)(C)[C@@H](CC2)C1
N1(CCC[C@H](O)O[C@H]2[C@]3(C)C(C)(C)[C@@H](CC3)C2)CCN(CC1)CCc1c(CC)nc[nH]1
N1(CCC[C@H](O)O[C@H]2[C@]3(C)C(C)(C)[C@@H](CC3)C2)CCN(CC1)[11CH](C)C
[C@@H](CCCC(=O)[C@H]1CC[C@H](CC1)C)(O)O[C@H]1[C@]2(C)C(C)(C)[C@@H](CC2)C1
[C@@H](CCCCC=C1C(=O)OCC1)(O)O[C@H]1[C@]2(C)C(C)(C)[C@@H](CC2)C1
N1(CCC[C@H](O)O[C@H]2[C@]3(C)C(C)(C)[C@@H](CC3)C2)CCN(CC1)[C@@H]1CN1
N1(CCC[C@H](O)O[C@H]2[C@]3(C)C(C)(C)[C@@H](CC3)C2)CCN(CC1)CN=NC(=C(C)O)C(=O)C
[C@@H](CC[NH2+]CN=Cc1ccccc1)(O)O[C@H]1[C@]2(C)C(C)(C)[C@@H](CC2)C1
[C@@H](CCCNC(=O)C(=NO)c1cccs1)(O)O[C@H]1[C@]2(C)C(C)(C)[C@@H](CC2)C1
[C@@H](CCOC(=O)/C=C/C(F)(F)F)(O)O[C@H]1[C@]2(C)C(C)(C)[C@@H](CC2)C1
N1(CCC[C@H](O)O[C@H]2[C@]3(C)C(C)(C)[C@@H](CC3)C2)CCN(CC1)CC=Cc1cncn1C
N1(CCC[C@H](O)O[C@H]2[C@]3(C)C(C)(C)[C@@H](CC3)C2)CCN(CC1)CCC/C=N/O
[C@@H](CN1CCN(C(=O)c2ncc[nH]2)CC1)(O)O[C@H]1[C@]2(C)C(C)(C)[C@@H](CC2)C1
N1(CCC[C@H](O)O[C@H]2[C@]3(C)C(C)(C)[C@@H](CC3)C2)CCN(CC1)C[C@H](C(=O)OCC)Cl
N1(CCC[C@H](O)O[C@H]2[C@]3(C)C(C)(C)[C@@H](CC3)C2)CCN(CC1)CC/C=C\COC(=O)C
[C@@H](CCCCCNc1ccco1)(O)O[C@H]1[C@]2(C)C(C)(C)[C@@H](CC2)C1
[C@@H](CCCCCNC(=NC#N)SC)(O)O[C@H]1[C@]2(C)C(C)(C)[C@@H](CC2)C1
[C@@H](CCCCC[C@@H](/C=C/1\C(=O)CCC1)O)(O)O[C@H]1[C@]2(C)C(C)(C)[C@@H](CC2)C1
[C@@H](CCCOC(=O)/C=C/C)(O)O[C@H]1[C@]2(C)C(C)(C)[C@@H](CC2)C1
N1(CCC[C@H](O)O[C@H]2[C@]3(C)C(C)(C)[C@@H](CC3)C2)CCN(CC1)CCC(=O)SCCC
N1(CCC[C@H](O)O[C@H]2[C@]3(C)C(C)(C)[C@@H](CC3)C2)CCN(CC1)[N+](=O)C
[C@@H](CCCn1c(=O)c2ccccc2c(n1)Nc1cc[nH]n1)(O)O[C@H]1[C@]2(C)C(C)(C)[C@@H](CC2)C1
[C@@H](CCc1c(c2ccc(cc2)C)non1)(O)O[C@H]1[C@]2(C)C(C)(C)[C@@H](CC2)C1
N1(CCC[C@H](O)O[C@H]2[C@]3(C)C(C)(C)[C@@H](CC3)C2)CCN(CC1)C([NH3+])(F)F
N1(CCC[C@H](O)O[C@H]2[C@]3(C)C(C)(C)[C@@H](CC3)C2)CCN(CC1)C(Cl)Cl
[C@@H](CC[C@H]1c2c(nc([nH]c2=O)SC)NC(=O)C1)(O)O[C@H]1[C@]2(C)C(C)(C)[C@@H](CC2)C1
N1(CCC[C@H](O)O[C@H]2[C@]3(C)C(C)(C)[C@@H](CC3)C2)CCN(CC1)CC(=O)Cn1cncc1C
N1(CCC[C@H](O)O[C@H]2[C@]3(C)C(C)(C)[C@@H](CC3)C2)CCN(CC1)CC(=O)NSC(=O)C
[C@@H](CCN(C)S(=O)(=O)c1cccc2cccnc12)(O)O[C@H]1[C@]2(C)C(C)(C)[C@@H](CC2)C1
N1(CCC[C@H](O)O[C@H]2[C@]3(C)C(C)(C)[C@@H](CC3)C2)CCN(CC1)C1=NC1
N1(CCC[C@H](O)O[C@H]2[C@]3(C)C(C)(C)[C@@H](CC3)C2)CCN(CC1)CC(=O)Cn1ccnc1
N1(CCC[C@H](O)O[C@H]2[C@]3(C)C(C)(C)[C@@H](CC3)C2)CCN(CC1)[14CH2][NH3+]
[C@@H](CCCCCCc1n[nH]c(=S)[nH]1)(O)O[C@H]1[C@]2(C)C(C)(C)[C@@H](CC2)C1
[C@@H](CCC(=O)C(=O)c1ccc(cn1)C)(O)O[C@H]1[C@]2(C)C(C)(C)[C@@H](CC2)C1
N1(CCC[C@H](O)O[C@H]2[C@]3(C)C(C)(C)[C@@H](CC3)C2)CCN(CC1)CO
N1(CCC[C@H](O)O[C@H]2[C@]3(C)C(C)(C)[C@@H](CC3)C2)CCN(CC1)[NH+](C([3H])([3H])[3H])[3H]
[C@@H](Cc1cc(cs1)S(=O)(=O)N1CCOCC1)(O)O[C@H]1[C@]2(C)C(C)(C)[C@@H](CC2)C1
N1(CCC[C@H](O)O[C@H]2[C@]3(C)C(C)(C)[C@@H](CC3)C2)CCN(CC1)CCCc1c[nH]cn1
N1(CCC[C@H](O)O[C@H]2[C@]3(C)C(C)(C)[C@@H](CC3)C2)CCN(CC1)[C@@H](F)Cl
[C@@H](CCCCc1c2c(ccn1)CCCC2)(O)O[C@H]1[C@]2(C)C(C)(C)[C@@H](CC2)C1
[C@@H](CCCC[C@@H](C(=O)[O-])SC(=O)C)(O)O[C@H]1[C@]2(C)C(C)(C)[C@@H](CC2)C1
[C@@H](CCCc1c(ccn(c1=O)CC=C)O)(O)O[C@H]1[C@]2(C)C(C)(C)[C@@H](CC2)C1
N1(CCC[C@H](O)O[C@H]2[C@]3(C)C(C)(C)[C@@H](CC3)C2)CCN(CC1)[C@]1(N=N1)F
N1(CCC[C@H](O)O[C@H]2[C@]3(C)C(C)(C)[C@@H](CC3)C2)CCN(CC1)CCl
N1(CCC[C@H](O)O[C@H]2[C@]3(C)C(C)(C)[C@@H](CC3)C2)CCN(CC1)CC(=O)Oc1cnsn1
[C@@H](CCc1c(c2c(cc(cc2O)O)C)onc1C(F)(F)F)(O)O[C@H]1[C@]2(C)C(C)(C)[C@@H](CC2)C1
[C@@H](CCC/C(=N/c1cccc(c1)O)/C)(O)O[C@H]1[C@]2(C)C(C)(C)[C@@H](CC2)C1
N1(CCC[C@H](O)O[C@H]2[C@]3(C)C(C)(C)[C@@H](CC3)C2)CCN(CC1)[C@H](N)O
N1(CCC[C@H](O)O[C@H]2[C@]3(C)C(C)(C)[C@@H](CC3)C2)CCN(CC1)N(C)N
[C@@H](CC=c1c(=O)n(c2ccccc2o1)CC(=O)[O-])(O)O[C@H]1[C@]2(C)C(C)(C)[C@@H](CC2)C1
[C@@H](CCC[C@@]1(C#N)CC[C@@H](C(=O)O)CC1)(O)O[C@H]1[C@]2(C)C(C)(C)[C@@H](CC2)C1
[C@@H](CCCn1c(cc(C)n1)OC(=O)c1c(ccc(c1F)C)F)(O)O[C@H]1[C@]2(C)C(C)(C)[C@@H](CC2)C1
[C@@H](CC(=O)C=C(c1cccc(c1)Br)O)(O)O[C@H]1[C@]2(C)C(C)(C)[C@@H](CC2)C1
N1(CCC[C@H](O)O[C@H]2[C@]3(C)C(C)(C)[C@@H](CC3)C2)CCN(CC1)NC([2H])([2H])[2H]
[C@@H](CCOC(=O)[C@@H]1CCC(=O)N1c1cccc(c1)C(F)(F)F)(O)O[C@H]1[C@]2(C)C(C)(C)[C@@H](CC2)C1
[C@@H](CCCNC(=O)c1ccnc2ncnn12)(O)O[C@H]1[C@]2(C)C(C)(C)[C@@H](CC2)C1
[C@@H](C[C@@H](c1cc(=O)c2c(cc(cc2o1)C)C)F)(O)O[C@H]1[C@]2(C)C(C)(C)[C@@H](CC2)C1
N1(CCC[C@H](O)O[C@H]2[C@]3(C)C(C)(C)[C@@H](CC3)C2)CCN(CC1)[C@@H](C)F
N1(CCC[C@H](O)O[C@H]2[C@]3(C)C(C)(C)[C@@H](CC3)C2)CCN(CC1)CCC(=O)CC=O
N1(CCC[C@H](O)O[C@H]2[C@]3(C)C(C)(C)[C@@H](CC3)C2)CCN(CC1)CC=CC(=NO)C
N1(CCC[C@H](O)O[C@H]2[C@]3(C)C(C)(C)[C@@H](CC3)C2)CCN(CC1)C1=NC1
N1(CCC[C@H](O)O[C@H]2[C@]3(C)C(C)(C)[C@@H](CC3)C2)CCN(CC1)CC(C(=O)OCC)(Cl)Cl
N1(CCC[C@H](O)O[C@H]2[C@]3(C)C(C)(C)[C@@H](CC3)C2)CCN(CC1)CCSn1ccnn1
[C@@H](CC=CC(=O)C1C(=O)CC(CC1=O)(C)C)(O)O[C@H]1[C@]2(C)C(C)(C)[C@@H](CC2)C1
N1(CCC[C@H](O)O[C@H]2[C@]3(C)C(C)(C)[C@@H](CC3)C2)CCN(CC1)CCNc1nn[nH]n1
[C@@H](CCNSC(=O)C1CCCCC1)(O)O[C@H]1[C@]2(C)C(C)(C)[C@@H](CC2)C1
[C@@H](CCCC(c1c(C(F)(F)F)nc([nH]1)Br)(F)F)(O)O[C@H]1[C@]2(C)C(C)(C)[C@@H](CC2)C1
[C@@H](CC=C1C(=O)N(c2nncs2)C(=N)S1)(O)O[C@H]1[C@]2(C)C(C)(C)[C@@H](CC2)C1
[C@@H](Cc1nnc(N=c2c(nss2)Cl)o1)(O)O[C@H]1[C@]2(C)C(C)(C)[C@@H](CC2)C1
[C@@H](CCSC(=O)Nc1ccccc1)(O)O[C@H]1[C@]2(C)C(C)(C)[C@@H](CC2)C1
[C@@H](CCn1c(=O)n(c2cccs2)nn1)(O)O[C@H]1[C@]2(C)C(C)(C)[C@@H](CC2)C1
N1(CCC[C@H](O)O[C@H]2[C@]3(C)C(C)(C)[C@@H](CC3)C2)CCN(CC1)CCN/N=C(/C)\S
N1(CCC[C@H](O)O[C@H]2[C@]3(C)C(C)(C)[C@@H](CC3)C2)CCN(CC1)C([NH3+])([2H])[2H]
[C@@H](CCCCCN(C(=O)SC)C)(O)O[C@H]1[C@]2(C)C(C)(C)[C@@H](CC2)C1
[C@@H](CCCCCC(=O)OC=C)(O)O[C@H]1[C@]2(C)C(C)(C)[C@@H](CC2)C1
N1(CCC[C@H](O)O[C@H]2[C@]3(C)C(C)(C)[C@@H](CC3)C2)CCN(CC1)CCC(=O)c1ncno1
[C@@H](CCCCC(=NO)c1ccccc1)(O)O[C@H]1[C@]2(C)C(C)(C)[C@@H](CC2)C1
N1(CCC[C@H](O)O[C@H]2[C@]3(C)C(C)(C)[C@@H](CC3)C2)CCN(CC1)[C@@H](C([3H])([3H])[3H])N
[C@@H](CCC(=O)ON=C(C(=O)N(C)C)SC)(O)O[C@H]1[C@]2(C)C(C)(C)[C@@H](CC2)C1
[C@@H](COC(=O)NCc1ccccc1Cl)(O)O[C@H]1[C@]2(C)C(C)(C)[C@@H](CC2)C1
N1(CCC[C@H](O)O[C@H]2[C@]3(C)C(C)(C)[C@@H](CC3)C2)CCN(CC1)OC
[C@@H](CCCCc1c[nH]c2ccccc12)(O)O[C@H]1[C@]2(C)C(C)(C)[C@@H](CC2)C1
[C@@H](CCCN=C(Nc1cc(ccc1Cl)Cl)S)(O)O[C@H]1[C@]2(C)C(C)(C)[C@@H](CC2)C1
N1(CCC[C@H](O)O[C@H]2[C@]3(C)C(C)(C)[C@@H](CC3)C2)CCN(CC1)C1CC1
[C@@H](CCCNC(=N)c1ccccn1)(O)O[C@H]1[C@]2(C)C(C)(C)[C@@H](CC2)C1
N1(CCC[C@H](O)O[C@H]2[C@]3(C)C(C)(C)[C@@H](CC3)C2)CCN(CC1)[C@@H](C)N
N1(CCC[C@H](O)O[C@H]2[C@]3(C)C(C)(C)[C@@H](CC3)C2)CCN(CC1)[NH+](C([3H])([3H])[3H])[3H]
[C@@H](CCc1nccc(c2c(ccc(c2F)F)OC)n1)(O)O[C@H]1[C@]2(C)C(C)(C)[C@@H](CC2)C1
[C@@H](CC(=O)C(=O)Nc1cc(ccc1C)Cl)(O)O[C@H]1[C@]2(C)C(C)(C)[C@@H](CC2)C1
N1(CCC[C@H](O)O[C@H]2[C@]3(C)C(C)(C)[C@@H](CC3)C2)CCN(CC1)NC
N1(CCC[C@H](O)O[C@H]2[C@]3(C)C(C)(C)[C@@H](CC3)C2)CCN(CC1)C(=C)Cl
[C@@H](CCC[C@H](CN1CCCCC1)N)(O)O[C@H]1[C@]2(C)C(C)(C)[C@@H](CC2)C1
[C@@H](CCCc1ccnn1C1CCOCC1)(O)O[C@H]1[C@]2(C)C(C)(C)[C@@H](CC2)C1
[C@@H](CCCOc1cc2ccsc2c2ccccc12)(O)O[C@H]1[C@]2(C)C(C)(C)[C@@H](CC2)C1
N1(CCC[C@H](O)O[C@H]2[C@]3(C)C(C)(C)[C@@H](CC3)C2)CCN(CC1)CCOS(=O)(=O)C=C
[C@@H](C[C@H](c1cccc(n1)N1CC[NH2+]CC1)C)(O)O[C@H]1[C@]2(C)C(C)(C)[C@@H](CC2)C1
N1(CCC[C@H](O)O[C@H]2[C@]3(C)C(C)(C)[C@@H](CC3)C2)CCN(CC1)CCC(=O)Cn1ccnc1
N1(CCC[C@H](O)O[C@H]2[C@]3(C)C(C)(C)[C@@H](CC3)C2)CCN(CC1)[N+](=O)C
[C@@H](CCCCCCC(=N)NC#N)(O)O[C@H]1[C@]2(C)C(C)(C)[C@@H](CC2)C1
N1(CCC[C@H](O)O[C@H]2[C@]3(C)C(C)(C)[C@@H](CC3)C2)CCN(CC1)CC(=O)ON(C(=O)C)C
N1(CCC[C@H](O)O[C@H]2[C@]3(C)C(C)(C)[C@@H](CC3)C2)CCN(CC1)CC(=O)/N=C\N(C)C
[C@@H](CCCCCC=C=CCN)(O)O[C@H]1[C@]2(C)C(C)(C)[C@@H](CC2)C1
[C@@H](CCCOCC(=O)C=[N+]=[N-])(O)O[C@H]1[C@]2(C)C(C)(C)[C@@H](CC2)C1
[C@@H](CCNc1cccc(c1)SC(F)F)(O)O[C@H]1[C@]2(C)C(C)(C)[C@@H](CC2)C1
[C@@H](CC=NCc1c2ccccc2ccc1O)(O)O[C@H]1[C@]2(C)C(C)(C)[C@@H](CC2)C1
N1(CCC[C@H](O)O[C@H]2[C@]3(C)C(C)(C)[C@@H](CC3)C2)CCN(CC1)[15NH2+]C
[C@@H](CCC1=NC(=NCC=C)SC1)(O)O[C@H]1[C@]2(C)C(C)(C)[C@@H](CC2)C1
[C@@H](CCCCc1cnoc1C1CC[NH2+]CC1)(O)O[C@H]1[C@]2(C)C(C)(C)[C@@H](CC2)C1
[C@@H](CCCc1cc(ccc1CC=NN)Cl)(O)O[C@H]1[C@]2(C)C(C)(C)[C@@H](CC2)C1
[C@@H](CNc1ncc2ccc(c3nccs3)nn12)(O)O[C@H]1[C@]2(C)C(C)(C)[C@@H](CC2)C1
N1(CCC[C@H](O)O[C@H]2[C@]3(C)C(C)(C)[C@@H](CC3)C2)CCN(CC1)[11CH](C)C
[C@@H](CCCc1cccc(n1)N1C[C@H](C1)CN)(O)O[C@H]1[C@]2(C)C(C)(C)[C@@H](CC2)C1
[C@@H](CCC/C=C/C(=O)OCC)(O)O[C@H]1[C@]2(C)C(C)(C)[C@@H](CC2)C1
N1(CCC[C@H](O)O[C@H]2[C@]3(C)C(C)(C)[C@@H](CC3)C2)CCN(CC1)C(C([2H])([2H])[2H])C([2H])([2H])[2H]
[C@@H](CCC(=O)c1c[nH]c2ccc(cc12)C)(O)O[C@H]1[C@]2(C)C(C)(C)[C@@H](CC2)C1
[C@@H](CCNC(=O)[C@@H]1CCC(=O)N1c1ccsc1)(O)O[C@H]1[C@]2(C)C(C)(C)[C@@H](CC2)C1
[C@@H](CCNC(=S)NN=Cc1ccsc1)(O)O[C@H]1[C@]2(C)C(C)(C)[C@@H](CC2)C1
N1(CCC[C@H](O)O[C@H]2[C@]3(C)C(C)(C)[C@@H](CC3)C2)CCN(CC1)[NH2+]C
N1(CCC[C@H](O)O[C@H]2[C@]3(C)C(C)(C)[C@@H](CC3)C2)CCN(CC1)C(F)(Cl)Cl
[C@@H](CCNN=C(c1ccc(cc1)Br)C1CC1)(O)O[C@H]1[C@]2(C)C(C)(C)[C@@H](CC2)C1
[C@@H](CCCCC=CC1(CC1)[NH2+]C)(O)O[C@H]1[C@]2(C)C(C)(C)[C@@H](CC2)C1
N1(CCC[C@H](O)O[C@H]2[C@]3(C)C(C)(C)[C@@H](CC3)C2)CCN(CC1)CC(=O)O/N=C(/C)\Cl
N1(CCC[C@H](O)O[C@H]2[C@]3(C)C(C)(C)[C@@H](CC3)C2)CCN(CC1)C/C(=N\O)/C(=O)OCC
[C@@H](CCCSC(=O)c1cccc(c1)Cl)(O)O[C@H]1[C@]2(C)C(C)(C)[C@@H](CC2)C1
[C@@H](C[C@@H]1CO[C@](c2ccc(cc2Cl)Cl)(C)O1)(O)O[C@H]1[C@]2(C)C(C)(C)[C@@H](CC2)C1
[C@@H](CCCc1cccc(c1)CNC(=N)N)(O)O[C@H]1[C@]2(C)C(C)(C)[C@@H](CC2)C1
[C@@H](CN1CCN(C(=O)C=CC)CC1)(O)O[C@H]1[C@]2(C)C(C)(C)[C@@H](CC2)C1
[C@@H](CCC[C@H]1C(=O)N(CCC1)CC(=O)N)(O)O[C@H]1[C@]2(C)C(C)(C)[C@@H](CC2)C1
N1(CCC[C@H](O)O[C@H]2[C@]3(C)C(C)(C)[C@@H](CC3)C2)CCN(CC1)CC=CC1=NCCO1
N1(CCC[C@H](O)O[C@H]2[C@]3(C)C(C)(C)[C@@H](CC3)C2)CCN(CC1)C(=O)[11CH3]
[C@@H](CC=C(C#N)C(=O)NC1=NCCS1)(O)O[C@H]1[C@]2(C)C(C)(C)[C@@H](CC2)C1
[C@@H](CNC(=S)N/N=C(/C1CC1)\C)(O)O[C@H]1[C@]2(C)C(C)(C)[C@@H](CC2)C1
[C@@H](CCCC(=O)c1ccc(cc1)O)(O)O[C@H]1[C@]2(C)C(C)(C)[C@@H](CC2)C1
[C@@H](C[C@H](c1cccc(c1)c1ccn[nH]1)C)(O)O[C@H]1[C@]2(C)C(C)(C)[C@@H](CC2)C1
N1(CCC[C@H](O)O[C@H]2[C@]3(C)C(C)(C)[C@@H](CC3)C2)CCN(CC1)CCc1c(CC)[nH]cn1
[C@@H](CCc1ccc(c2ccccn2)s1)(O)O[C@H]1[C@]2(C)C(C)(C)[C@@H](CC2)C1
N1(CCC[C@H](O)O[C@H]2[C@]3(C)C(C)(C)[C@@H](CC3)C2)CCN(CC1)OC([2H])([2H])[2H]
N1(CCC[C@H](O)O[C@H]2[C@]3(C)C(C)(C)[C@@H](CC3)C2)CCN(CC1)N(C([3H])([3H])[3H])C([3H])([3H])[3H]
[C@@H](CCOC(=O)C=Cc1cccnc1)(O)O[C@H]1[C@]2(C)C(C)(C)[C@@H](CC2)C1
N1(CCC[C@H](O)O[C@H]2[C@]3(C)C(C)(C)[C@@H](CC3)C2)CCN(CC1)C(C)C
[C@@H](CCCN(C)CC(=O)N1C(=O)NCC1)(O)O[C@H]1[C@]2(C)C(C)(C)[C@@H](CC2)C1
N1(CCC[C@H](O)O[C@H]2[C@]3(C)C(C)(C)[C@@H](CC3)C2)CCN(CC1)CC(=O)CN1C(=O)OCC1
[C@@H](CCN1C[C@@H](c2nc(C)no2)C1)(O)O[C@H]1[C@]2(C)C(C)(C)[C@@H](CC2)C1
[C@@H](CCOCc1cccc(c1)Cl)(O)O[C@H]1[C@]2(C)C(C)(C)[C@@H](CC2)C1
N1(CCC[C@H](O)O[C@H]2[C@]3(C)C(C)(C)[C@@H](CC3)C2)CCN(CC1)NS
N1(CCC[C@H](O)O[C@H]2[C@]3(C)C(C)(C)[C@@H](CC3)C2)CCN(CC1)CC(=O)C1SCCCS1
N1(CCC[C@H](O)O[C@H]2[C@]3(C)C(C)(C)[C@@H](CC3)C2)CCN(CC1)CC=C(C#N)C(=O)NC
[C@@H](CCCCc1c2cc(ccc2[nH]c1C)C)(O)O[C@H]1[C@]2(C)C(C)(C)[C@@H](CC2)C1
[C@@H](CN/C(=[NH+]\C#N)/NCc1cccnc1)(O)O[C@H]1[C@]2(C)C(C)(C)[C@@H](CC2)C1
[C@@H](CCN1CCC[C@@H]1c1nc2ccccc2s1)(O)O[C@H]1[C@]2(C)C(C)(C)[C@@H](CC2)C1
[C@@H](CCCCc1ccc(cc1Cl)Cl)(O)O[C@H]1[C@]2(C)C(C)(C)[C@@H](CC2)C1
[C@@H](CCC(=NN=Cc1ccccc1)N)(O)O[C@H]1[C@]2(C)C(C)(C)[C@@H](CC2)C1
[C@@H](CCCC=COC1CCCC1)(O)O[C@H]1[C@]2(C)C(C)(C)[C@@H](CC2)C1
N1(CCC[C@H](O)O[C@H]2[C@]3(C)C(C)(C)[C@@H](CC3)C2)CCN(CC1)SO
[C@@H](CCCN=C(Nc1nccs1)S)(O)O[C@H]1[C@]2(C)C(C)(C)[C@@H](CC2)C1
N1(CCC[C@H](O)O[C@H]2[C@]3(C)C(C)(C)[C@@H](CC3)C2)CCN(CC1)CCl
N1(CCC[C@H](O)O[C@H]2[C@]3(C)C(C)(C)[C@@H](CC3)C2)CCN(CC1)C(=O)[11CH3]
N1(CCC[C@H](O)O[C@H]2[C@]3(C)C(C)(C)[C@@H](CC3)C2)CCN(CC1)CC(=C(C#N)C(=O)NC)N
N1(CCC[C@H](O)O[C@H]2[C@]3(C)C(C)(C)[C@@H](CC3)C2)CCN(CC1)COCC(=NC)NC
N1(CCC[C@H](O)O[C@H]2[C@]3(C)C(C)(C)[C@@H](CC3)C2)CCN(CC1)CC=Cc1nccn1C
[C@@H](CCC/C=C/C[n+]1ccccc1Br)(O)O[C@H]1[C@]2(C)C(C)(C)[C@@H](CC2)C1
[C@@H](CCn1cc(C(F)(F)F)nc1c1ccc(c(c1)C)C)(O)O[C@H]1[C@]2(C)C(C)(C)[C@@H](CC2)C1
N1(CCC[C@H](O)O[C@H]2[C@]3(C)C(C)(C)[C@@H](CC3)C2)CCN(CC1)CCOCC(=O)[O-]
[C@@H](CCCc1ccc(nn1)SCC)(O)O[C@H]1[C@]2(C)C(C)(C)[C@@H](CC2)C1
[C@@H](CCCn1c(c(cn1)C=NO)C)(O)O[C@H]1[C@]2(C)C(C)(C)[C@@H](CC2)C1
[C@@H](C[N@H+]1C[C@H](C1)Oc1cc(ccc1C)F)(O)O[C@H]1[C@]2(C)C(C)(C)[C@@H](CC2)C1
N1(CCC[C@H](O)O[C@H]2[C@]3(C)C(C)(C)[C@@H](CC3)C2)CCN(CC1)N(C([2H])([2H])[2H])C([2H])([2H])[2H]
[C@@H](CCCCCN(C(=O)C1CC1)C)(O)O[C@H]1[C@]2(C)C(C)(C)[C@@H](CC2)C1
[C@@H](CCCCCC=NNC(=S)N)(O)O[C@H]1[C@]2(C)C(C)(C)[C@@H](CC2)C1
[C@@H](CCC(=Cc1ccc(s1)Br)C(=O)O)(O)O[C@H]1[C@]2(C)C(C)(C)[C@@H](CC2)C1
[C@@H](CCCc1ccccc1N=C(NN)S)(O)O[C@H]1[C@]2(C)C(C)(C)[C@@H](CC2)C1
[C@@H](CCCCOC/C=C\C)(O)O[C@H]1[C@]2(C)C(C)(C)[C@@H](CC2)C1
[C@@H](CC(=CC(=O)c1ccc(C)o1)C)(O)O[C@H]1[C@]2(C)C(C)(C)[C@@H](CC2)C1
N1(CCC[C@H](O)O[C@H]2[C@]3(C)C(C)(C)[C@@H](CC3)C2)CCN(CC1)C(C[2H])[2H]
[C@@H](COS(=O)(=O)/C=C/c1ccccc1)(O)O[C@H]1[C@]2(C)C(C)(C)[C@@H](CC2)C1
N1(CCC[C@H](O)O[C@H]2[C@]3(C)C(C)(C)[C@@H](CC3)C2)CCN(CC1)N(Cl)Cl
N1(CCC[C@H](O)O[C@H]2[C@]3(C)C(C)(C)[C@@H](CC3)C2)CCN(CC1)N([11CH3])C
[C@@H](CCCC(=O)Nc1cc[nH]n1)(O)O[C@H]1[C@]2(C)C(C)(C)[C@@H](CC2)C1
[C@@H](CNC(=O)CSC1=NCCS1)(O)O[C@H]1[C@]2(C)C(C)(C)[C@@H](CC2)C1
[C@@H](CCCc1ccnc(n1)SCC)(O)O[C@H]1[C@]2(C)C(C)(C)[C@@H](CC2)C1
[C@@H](CCc1nnc(c2cccc(c2)F)[nH]1)(O)O[C@H]1[C@]2(C)C(C)(C)[C@@H](CC2)C1
N1(CCC[C@H](O)O[C@H]2[C@]3(C)C(C)(C)[C@@H](CC3)C2)CCN(CC1)C[C@H](C=CC(=O)O)N
N1(CCC[C@H](O)O[C@H]2[C@]3(C)C(C)(C)[C@@H](CC3)C2)CCN(CC1)C[NH3+]
N1(CCC[C@H](O)O[C@H]2[C@]3(C)C(C)(C)[C@@H](CC3)C2)CCN(CC1)P(O)O
N1(CCC[C@H](O)O[C@H]2[C@]3(C)C(C)(C)[C@@H](CC3)C2)CCN(CC1)C(O)O
[C@@H](CN(C(=N)Nc1cncc2ccccc12)C)(O)O[C@H]1[C@]2(C)C(C)(C)[C@@H](CC2)C1
N1(CCC[C@H](O)O[C@H]2[C@]3(C)C(C)(C)[C@@H](CC3)C2)CCN(CC1)CCC=CCOC(=O)C
[C@@H](CCCC=C(C#N)C(=O)N1COC1)(O)O[C@H]1[C@]2(C)C(C)(C)[C@@H](CC2)C1
[C@@H](CCCC(=O)c1c(cn(C(F)F)n1)C)(O)O[C@H]1[C@]2(C)C(C)(C)[C@@H](CC2)C1
N1(CCC[C@H](O)O[C@H]2[C@]3(C)C(C)(C)[C@@H](CC3)C2)CCN(CC1)[C@H]1N=N1
[C@@H](CCCN1CC[C@H](C1)CF)(O)O[C@H]1[C@]2(C)C(C)(C)[C@@H](CC2)C1
[C@@H](CCC[C@H](c1cc(cc(c1)Br)F)C)(O)O[C@H]1[C@]2(C)C(C)(C)[C@@H](CC2)C1
[C@@H](CCCCn1ccnc1CN(C)C)(O)O[C@H]1[C@]2(C)C(C)(C)[C@@H](CC2)C1
[C@@H](CCN[C@@H]1CCN(C(=O)C=C)C1)(O)O[C@H]1[C@]2(C)C(C)(C)[C@@H](CC2)C1
N1(CCC[C@H](O)O[C@H]2[C@]3(C)C(C)(C)[C@@H](CC3)C2)CCN(CC1)N(C)[O-]
[C@@H](CCCNC(=[NH+]N=C(c1ccccn1)C)S)(O)O[C@H]1[C@]2(C)C(C)(C)[C@@H](CC2)C1
[C@@H](CC(=O)COC(=O)c1ccccc1)(O)O[C@H]1[C@]2(C)C(C)(C)[C@@H](CC2)C1
N1(CCC[C@H](O)O[C@H]2[C@]3(C)C(C)(C)[C@@H](CC3)C2)CCN(CC1)[15NH]C
[C@@H](Cc1ccc(c(c1)S(=O)(=O)N1CC(=O)NCC1)Cl)(O)O[C@H]1[C@]2(C)C(C)(C)[C@@H](CC2)C1
[C@@H](CCC(=N[NH+]=C1NC(=O)CS1)CC)(O)O[C@H]1[C@]2(C)C(C)(C)[C@@H](CC2)C1
[C@@H](CCCc1c2c(ccs2)sc1C(=O)OCC)(O)O[C@H]1[C@]2(C)C(C)(C)[C@@H](CC2)C1
[C@@H](CCC(=Nc1cccc(c1)C(=O)O)S)(O)O[C@H]1[C@]2(C)C(C)(C)[C@@H](CC2)C1
[C@@H](C/C(=C/C(=O)c1cccc(c1)C)/O)(O)O[C@H]1[C@]2(C)C(C)(C)[C@@H](CC2)C1
N1(CCC[C@H](O)O[C@H]2[C@]3(C)C(C)(C)[C@@H](CC3)C2)CCN(CC1)CCC(=O)OCC=C
N1(CCC[C@H](O)O[C@H]2[C@]3(C)C(C)(C)[C@@H](CC3)C2)CCN(CC1)C(N)([2H])[2H]
N1(CCC[C@H](O)O[C@H]2[C@]3(C)C(C)(C)[C@@H](CC3)C2)CCN(CC1)CCCc1cc[nH]c1
N1(CCC[C@H](O)O[C@H]2[C@]3(C)C(C)(C)[C@@H](CC3)C2)CCN(CC1)O[14CH3]
[C@@H](CC[N@@H+]1CC[C@H](C1)NC(=O)C1CC1)(O)O[C@H]1[C@]2(C)C(C)(C)[C@@H](CC2)C1
[C@@H](CCCNC(=O)Cc1cccc(c1Cl)F)(O)O[C@H]1[C@]2(C)C(C)(C)[C@@H](CC2)C1
N1(CCC[C@H](O)O[C@H]2[C@]3(C)C(C)(C)[C@@H](CC3)C2)CCN(CC1)C=S
N1(CCC[C@H](O)O[C@H]2[C@]3(C)C(C)(C)[C@@H](CC3)C2)CCN(CC1)N(C)[O-]
[C@@H](CCCCC(=O)OCC=CCl)(O)O[C@H]1[C@]2(C)C(C)(C)[C@@H](CC2)C1
N1(CCC[C@H](O)O[C@H]2[C@]3(C)C(C)(C)[C@@H](CC3)C2)CCN(CC1)[NH2+]C([2H])([2H])[2H]
[C@@H](CCCc1ccsc1C(=O)c1cccs1)(O)O[C@H]1[C@]2(C)C(C)(C)[C@@H](CC2)C1
N1(CCC[C@H](O)O[C@H]2[C@]3(C)C(C)(C)[C@@H](CC3)C2)CCN(CC1)CN1C(=N1)SCC(=O)N
N1(CCC[C@H](O)O[C@H]2[C@]3(C)C(C)(C)[C@@H](CC3)C2)CCN(CC1)CCON(C(=S)[S-])CC
N1(CCC[C@H](O)O[C@H]2[C@]3(C)C(C)(C)[C@@H](CC3)C2)CCN(CC1)CC=NNC(C)(C)C
[C@@H](CCCCCCC#CCO)(O)O[C@H]1[C@]2(C)C(C)(C)[C@@H](CC2)C1
[C@@H](CC=COC(=O)c1ccccc1)(O)O[C@H]1[C@]2(C)C(C)(C)[C@@H](CC2)C1
N1(CCC[C@H](O)O[C@H]2[C@]3(C)C(C)(C)[C@@H](CC3)C2)CCN(CC1)C(=N)S
[C@@H](CCc1nc(c[nH]1)C(=O)c1ccccc1)(O)O[C@H]1[C@]2(C)C(C)(C)[C@@H](CC2)C1
[C@@H](CCN1CC[C@@H](C(=O)c2ccccc2C)CC1)(O)O[C@H]1[C@]2(C)C(C)(C)[C@@H](CC2)C1
N1(CCC[C@H](O)O[C@H]2[C@]3(C)C(C)(C)[C@@H](CC3)C2)CCN(CC1)[C@@H]([NH3+])Cl
[C@@H](CN1CCN(C=CC(=O)C(F)(F)F)CC1)(O)O[C@H]1[C@]2(C)C(C)(C)[C@@H](CC2)C1
[C@@H](C[C@@H]1CC[N@@H+](C1)Cc1nccs1)(O)O[C@H]1[C@]2(C)C(C)(C)[C@@H](CC2)C1
[C@@H](CCNC(=O)c1cc(cc2c1OC(CCC2)(C)C)Cl)(O)O[C@H]1[C@]2(C)C(C)(C)[C@@H](CC2)C1
[C@@H](CCC(=O)Cn1c(=O)c2c(ccs2)[nH]c1=O)(O)O[C@H]1[C@]2(C)C(C)(C)[C@@H](CC2)C1
[C@@H](CCCc1ccc(o1)OCC)(O)O[C@H]1[C@]2(C)C(C)(C)[C@@H](CC2)C1
[C@@H](CC(=O)N[C@H]1Cc2ccccc2[C@H]1O)(O)O[C@H]1[C@]2(C)C(C)(C)[C@@H](CC2)C1
N1(CCC[C@H](O)O[C@H]2[C@]3(C)C(C)(C)[C@@H](CC3)C2)CCN(CC1)[N-]N
[C@@H](CCCCCSC(=O)C(Cl)Cl)(O)O[C@H]1[C@]2(C)C(C)(C)[C@@H](CC2)C1
[C@@H](CCCC(=O)NS(=O)(=O)c1ccccc1C#N)(O)O[C@H]1[C@]2(C)C(C)(C)[C@@H](CC2)C1
[C@@H](CC[C@@H](C#CCn1ccnc1)N1C(=O)CCC1)(O)O[C@H]1[C@]2(C)C(C)(C)[C@@H](CC2)C1
N1(CCC[C@H](O)O[C@H]2[C@]3(C)C(C)(C)[C@@H](CC3)C2)CCN(CC1)CNC(=O)OC(C)(C)C
N1(CCC[C@H](O)O[C@H]2[C@]3(C)C(C)(C)[C@@H](CC3)C2)CCN(CC1)CNCn1ccnn1
N1(CCC[C@H](O)O[C@H]2[C@]3(C)C(C)(C)[C@@H](CC3)C2)CCN(CC1)OC([2H])([2H])[2H]
N1(CCC[C@H](O)O[C@H]2[C@]3(C)C(C)(C)[C@@H](CC3)C2)CCN(CC1)C[C@@H](C(=O)OCC)O
N1(CCC[C@H](O)O[C@H]2[C@]3(C)C(C)(C)[C@@H](CC3)C2)CCN(CC1)CCC(=C)C(=O)OC
N1(CCC[C@H](O)O[C@H]2[C@]3(C)C(C)(C)[C@@H](CC3)C2)CCN(CC1)C[C@@H](C#N)/C=N/OC
[C@@H](CCCCc1csnc1c1ccccc1)(O)O[C@H]1[C@]2(C)C(C)(C)[C@@H](CC2)C1
[C@@H](CCCc1cc(cn1C)S(=O)(=O)NC)(O)O[C@H]1[C@]2(C)C(C)(C)[C@@H](CC2)C1
[C@@H](CCC(=O)[C@@H]1C[C@@H](CN1C(=O)C)N=[N+]=[N-])(O)O[C@H]1[C@]2(C)C(C)(C)[C@@H](CC2)C1
N1(CCC[C@H](O)O[C@H]2[C@]3(C)C(C)(C)[C@@H](CC3)C2)CCN(CC1)CCC(=O)CC(=O)C
[C@@H](C[C@@H]1CO[C@](c2ccc(cc2)Cl)(CC)O1)(O)O[C@H]1[C@]2(C)C(C)(C)[C@@H](CC2)C1
[C@@H](CCCNS(=O)(=O)c1c(cccc1Br)F)(O)O[C@H]1[C@]2(C)C(C)(C)[C@@H](CC2)C1
[C@@H](CNNC(=Nc1ccccc1C(F)(F)F)S)(O)O[C@H]1[C@]2(C)C(C)(C)[C@@H](CC2)C1
N1(CCC[C@H](O)O[C@H]2[C@]3(C)C(C)(C)[C@@H](CC3)C2)CCN(CC1)CC(=O)/C(=N\O)/n1cncn1
N1(CCC[C@H](O)O[C@H]2[C@]3(C)C(C)(C)[C@@H](CC3)C2)CCN(CC1)CC(=O)CC(=O)OC
[C@@H](CCNc1ccc(c(c1)OC(F)F)C)(O)O[C@H]1[C@]2(C)C(C)(C)[C@@H](CC2)C1
[C@@H](CCCC=NOC(=O)CCl)(O)O[C@H]1[C@]2(C)C(C)(C)[C@@H](CC2)C1
[C@@H](CCCOC[C@H]1CCC(=O)N1C)(O)O[C@H]1[C@]2(C)C(C)(C)[C@@H](CC2)C1
[C@@H](CN1CCN(CC1)N=Cc1cccc(c1)Cl)(O)O[C@H]1[C@]2(C)C(C)(C)[C@@H](CC2)C1
N1(CCC[C@H](O)O[C@H]2[C@]3(C)C(C)(C)[C@@H](CC3)C2)CCN(CC1)CCC(=O)C(=O)OCC
[C@@H](CCCC=C(C(=O)c1ccccc1)Cl)(O)O[C@H]1[C@]2(C)C(C)(C)[C@@H](CC2)C1
[C@@H](CCCCSc1ccccc1SC)(O)O[C@H]1[C@]2(C)C(C)(C)[C@@H](CC2)C1
[C@@H](Cc1cc(c(c(c1)Cl)N=C1NCCN1)Cl)(O)O[C@H]1[C@]2(C)C(C)(C)[C@@H](CC2)C1
[C@@H](CCCC(=O)/C=C/c1cccs1)(O)O[C@H]1[C@]2(C)C(C)(C)[C@@H](CC2)C1
N1(CCC[C@H](O)O[C@H]2[C@]3(C)C(C)(C)[C@@H](CC3)C2)CCN(CC1)CCCC(=O)CC
[C@@H](CCCc1ccc(CC(=O)C)o1)(O)O[C@H]1[C@]2(C)C(C)(C)[C@@H](CC2)C1
N1(CCC[C@H](O)O[C@H]2[C@]3(C)C(C)(C)[C@@H](CC3)C2)CCN(CC1)CNC(=NC(=N)N)S
[C@@H](CCNN=c1c2c3cn[nH]c3ccc2[nH]c1=O)(O)O[C@H]1[C@]2(C)C(C)(C)[C@@H](CC2)C1
N1(CCC[C@H](O)O[C@H]2[C@]3(C)C(C)(C)[C@@H](CC3)C2)CCN(CC1)CC(=O)CN=[N+]=[N-]
N1(CCC[C@H](O)O[C@H]2[C@]3(C)C(C)(C)[C@@H](CC3)C2)CCN(CC1)C(F)(F)Cl
N1(CCC[C@H](O)O[C@H]2[C@]3(C)C(C)(C)[C@@H](CC3)C2)CCN(CC1)CC(=O)[C@@H]1C[C@H]1CN
[C@@H](CC[C@@H]1C[NH2+]CCN1c1nc2ccccc2o1)(O)O[C@H]1[C@]2(C)C(C)(C)[C@@H](CC2)C1
[C@@H](CCC[C@H](C)NC(=O)N(C1CC1)C)(O)O[C@H]1[C@]2(C)C(C)(C)[C@@H](CC2)C1
[C@@H](C[NH2+]CN=Cc1ccccc1)(O)O[C@H]1[C@]2(C)C(C)(C)[C@@H](CC2)C1
[C@@H](CCC1=NC(=NC(=N)N[N+](=O)[O-])SC1)(O)O[C@H]1[C@]2(C)C(C)(C)[C@@H](CC2)C1
[C@@H](CCCC[C@@H](C[NH+]1CCCC1)O)(O)O[C@H]1[C@]2(C)C(C)(C)[C@@H](CC2)C1
[C@@H](CCCc1cccc(c1)N(C(=O)C)C)(O)O[C@H]1[C@]2(C)C(C)(C)[C@@H](CC2)C1
[C@@H](CC=C1C(=O)[NH+]=C(NC#N)S1)(O)O[C@H]1[C@]2(C)C(C)(C)[C@@H](CC2)C1
N1(CCC[C@H](O)O[C@H]2[C@]3(C)C(C)(C)[C@@H](CC3)C2)CCN(CC1)[NH2+]C([2H])([2H])[2H]
[C@@H](CCCSC(=O)C#CC)(O)O[C@H]1[C@]2(C)C(C)(C)[C@@H](CC2)C1
[C@@H](CCCCn1c2cc(ccc2s/c/1=C\C(=O)C)O)(O)O[C@H]1[C@]2(C)C(C)(C)[C@@H](CC2)C1
[C@@H](CCC[C@H](C(Cl)(Cl)Cl)Sc1ccncn1)(O)O[C@H]1[C@]2(C)C(C)(C)[C@@H](CC2)C1
[C@@H](CCCc1c(c2ccccc2F)nco1)(O)O[C@H]1[C@]2(C)C(C)(C)[C@@H](CC2)C1
[C@@H](CCCC(=O)N/N=C(\c1cccs1)/C)(O)O[C@H]1[C@]2(C)C(C)(C)[C@@H](CC2)C1
N1(CCC[C@H](O)O[C@H]2[C@]3(C)C(C)(C)[C@@H](CC3)C2)CCN(CC1)[C@@H](C)Cl
N1(CCC[C@H](O)O[C@H]2[C@]3(C)C(C)(C)[C@@H](CC3)C2)CCN(CC1)NCl
[C@@H](CCN1C=C(CC1)Sc1ccccc1)(O)O[C@H]1[C@]2(C)C(C)(C)[C@@H](CC2)C1
N1(CCC[C@H](O)O[C@H]2[C@]3(C)C(C)(C)[C@@H](CC3)C2)CCN(CC1)C/N=C(/C1=C(OCC1=O)O)\SC
[C@@H](CSCC(=NO)c1cccc(C#N)c1)(O)O[C@H]1[C@]2(C)C(C)(C)[C@@H](CC2)C1
N1(CCC[C@H](O)O[C@H]2[C@]3(C)C(C)(C)[C@@H](CC3)C2)CCN(CC1)CC(=O)SSC(=O)C
[C@@H](CCCC(c1c(C(F)(F)F)[nH]c(n1)Br)(F)F)(O)O[C@H]1[C@]2(C)C(C)(C)[C@@H](CC2)C1
N1(CCC[C@H](O)O[C@H]2[C@]3(C)C(C)(C)[C@@H](CC3)C2)CCN(CC1)[C@@]1(C)N=N1
[C@@H](CCCNC(=O)Cc1cccc2cc[nH]c12)(O)O[C@H]1[C@]2(C)C(C)(C)[C@@H](CC2)C1
N1(CCC[C@H](O)O[C@H]2[C@]3(C)C(C)(C)[C@@H](CC3)C2)CCN(CC1)C(Cl)(Cl)Cl
N1(CCC[C@H](O)O[C@H]2[C@]3(C)C(C)(C)[C@@H](CC3)C2)CCN(CC1)C(C([2H])([2H])[2H])(C([2H])([2H])[2H])O
[C@@H](CCCNCC1(CCCCC1)C)(O)O[C@H]1[C@]2(C)C(C)(C)[C@@H](CC2)C1
[C@@H](CCCCC(=O)Cc1ccco1)(O)O[C@H]1[C@]2(C)C(C)(C)[C@@H](CC2)C1
[C@@H](CCSC(=S)NN=Cc1ccccc1O)(O)O[C@H]1[C@]2(C)C(C)(C)[C@@H](CC2)C1
N1(CCC[C@H](O)O[C@H]2[C@]3(C)C(C)(C)[C@@H](CC3)C2)CCN(CC1)[C@@H](N)Cl
[C@@H](CCCC(=O)N1c2cc(ccc2CCC1)F)(O)O[C@H]1[C@]2(C)C(C)(C)[C@@H](CC2)C1
[C@@H](CCCC(=C)c1cccc(c1)Br)(O)O[C@H]1[C@]2(C)C(C)(C)[C@@H](CC2)C1
[C@@H](CCCn1c(=NC(=O)c2cccc(c2)F)sc(CC)n1)(O)O[C@H]1[C@]2(C)C(C)(C)[C@@H](CC2)C1
[C@@H](CCCN=C(c1cccc(c1)C)S)(O)O[C@H]1[C@]2(C)C(C)(C)[C@@H](CC2)C1
[C@@H](CCCCNc1cccc(c1)C)(O)O[C@H]1[C@]2(C)C(C)(C)[C@@H](CC2)C1
N1(CCC[C@H](O)O[C@H]2[C@]3(C)C(C)(C)[C@@H](CC3)C2)CCN(CC1)OC([3H])([3H])[3H]
[C@@H](CCCNC(=O)C(C)(C)n1cc(cn1)Br)(O)O[C@H]1[C@]2(C)C(C)(C)[C@@H](CC2)C1
N1(CCC[C@H](O)O[C@H]2[C@]3(C)C(C)(C)[C@@H](CC3)C2)CCN(CC1)CCOCC(=O)O
N1(CCC[C@H](O)O[C@H]2[C@]3(C)C(C)(C)[C@@H](CC3)C2)CCN(CC1)[C@@]1(C)N=N1
[C@@H](CCC/[N+](=C/c1cccc(c1)O)/[O-])(O)O[C@H]1[C@]2(C)C(C)(C)[C@@H](CC2)C1
N1(CCC[C@H](O)O[C@H]2[C@]3(C)C(C)(C)[C@@H](CC3)C2)CCN(CC1)N[11CH3]
N1(CCC[C@H](O)O[C@H]2[C@]3(C)C(C)(C)[C@@H](CC3)C2)CCN(CC1)OCl
N1(CCC[C@H](O)O[C@H]2[C@]3(C)C(C)(C)[C@@H](CC3)C2)CCN(CC1)CCC(=O)COC
N1(CCC[C@H](O)O[C@H]2[C@]3(C)C(C)(C)[C@@H](CC3)C2)CCN(CC1)CC(=O)Cn1c(cnn1)C
N1(CCC[C@H](O)O[C@H]2[C@]3(C)C(C)(C)[C@@H](CC3)C2)CCN(CC1)C(C)C
N1(CCC[C@H](O)O[C@H]2[C@]3(C)C(C)(C)[C@@H](CC3)C2)CCN(CC1)NC([2H])([2H])[2H]
N1(CCC[C@H](O)O[C@H]2[C@]3(C)C(C)(C)[C@@H](CC3)C2)CCN(CC1)CNCc1ncon1
N1(CCC[C@H](O)O[C@H]2[C@]3(C)C(C)(C)[C@@H](CC3)C2)CCN(CC1)CC(=C(C#N)C(=O)OC)C#N
N1(CCC[C@H](O)O[C@H]2[C@]3(C)C(C)(C)[C@@H](CC3)C2)CCN(CC1)O[18F]
[C@@H](CCC(=O)/C=C/c1ccco1)(O)O[C@H]1[C@]2(C)C(C)(C)[C@@H](CC2)C1
[C@@H](CCCCn1cc(cn1)C(=O)[O-])(O)O[C@H]1[C@]2(C)C(C)(C)[C@@H](CC2)C1
N1(CCC[C@H](O)O[C@H]2[C@]3(C)C(C)(C)[C@@H](CC3)C2)CCN(CC1)CC(=S)SS(=O)(=O)C
[C@@H](CCCc1ccc(C=CC(=O)O)n1C)(O)O[C@H]1[C@]2(C)C(C)(C)[C@@H](CC2)C1
[C@@H](CCCCc1cc(c(cc1Cl)Cl)Cl)(O)O[C@H]1[C@]2(C)C(C)(C)[C@@H](CC2)C1
N1(CCC[C@H](O)O[C@H]2[C@]3(C)C(C)(C)[C@@H](CC3)C2)CCN(CC1)CNC(=O)OCCBr
N1(CCC[C@H](O)O[C@H]2[C@]3(C)C(C)(C)[C@@H](CC3)C2)CCN(CC1)[C@@H](C)[18F]
N1(CCC[C@H](O)O[C@H]2[C@]3(C)C(C)(C)[C@@H](CC3)C2)CCN(CC1)C1C#C1
[C@@H](CCCCCCC(=O)N(C)C)(O)O[C@H]1[C@]2(C)C(C)(C)[C@@H](CC2)C1
[C@@H](CCC(=O)N=Nc1c2ccccc2[nH]c1O)(O)O[C@H]1[C@]2(C)C(C)(C)[C@@H](CC2)C1
N1(CCC[C@H](O)O[C@H]2[C@]3(C)C(C)(C)[C@@H](CC3)C2)CCN(CC1)C(C([2H])([2H])[2H])C([2H])([2H])[2H]
[C@@H](CC[C@H]1Cn2c(=O)c3c(nc2S1)[nH]nn3)(O)O[C@H]1[C@]2(C)C(C)(C)[C@@H](CC2)C1
[C@@H](CCCSc1nnc(C)s1)(O)O[C@H]1[C@]2(C)C(C)(C)[C@@H](CC2)C1
N1(CCC[C@H](O)O[C@H]2[C@]3(C)C(C)(C)[C@@H](CC3)C2)CCN(CC1)CCCC(=O)C(=O)[O-]
N1(CCC[C@H](O)O[C@H]2[C@]3(C)C(C)(C)[C@@H](CC3)C2)CCN(CC1)[15NH]C
[C@@H](CCCOC(=O)c1cccc2c1cc[nH]2)(O)O[C@H]1[C@]2(C)C(C)(C)[C@@H](CC2)C1
[C@@H](CCCCn1c(c(c(=S)s1)C(=O)O)C)(O)O[C@H]1[C@]2(C)C(C)(C)[C@@H](CC2)C1
N1(CCC[C@H](O)O[C@H]2[C@]3(C)C(C)(C)[C@@H](CC3)C2)CCN(CC1)NCl
[C@@H](CCCN=C(N1CCSCC1)S)(O)O[C@H]1[C@]2(C)C(C)(C)[C@@H](CC2)C1
[C@@H](CCC[NH+]=C1N(C(=O)CS1)Cc1ccccc1)(O)O[C@H]1[C@]2(C)C(C)(C)[C@@H](CC2)C1
[C@@H](CC[C@@H]1CCCC[C@H]1C(=O)C(=NO)n1cncn1)(O)O[C@H]1[C@]2(C)C(C)(C)[C@@H](CC2)C1
[C@@H](CCc1nn2c(nnc2s1)N1CCOCC1)(O)O[C@H]1[C@]2(C)C(C)(C)[C@@H](CC2)C1
[C@@H](CCCCCOC(=O)CCl)(O)O[C@H]1[C@]2(C)C(C)(C)[C@@H](CC2)C1
[C@@H](CCCC(=O)CC1C(=O)CCCC1=O)(O)O[C@H]1[C@]2(C)C(C)(C)[C@@H](CC2)C1
[C@@H](CC(=O)[C@@H]1CN(CC[C@@H]1c1ccc2ccccc2c1)C)(O)O[C@H]1[C@]2(C)C(C)(C)[C@@H](CC2)C1
N1(CCC[C@H](O)O[C@H]2[C@]3(C)C(C)(C)[C@@H](CC3)C2)CCN(CC1)S[O-]
N1(CCC[C@H](O)O[C@H]2[C@]3(C)C(C)(C)[C@@H](CC3)C2)CCN(CC1)P(=C)(O)O
[C@@H](CCCC1=CCCN(C1)CC(=O)O)(O)O[C@H]1[C@]2(C)C(C)(C)[C@@H](CC2)C1
[C@@H](CCCOC[C@@H]1CNCC[C@H]1c1ccccc1)(O)O[C@H]1[C@]2(C)C(C)(C)[C@@H](CC2)C1
[C@@H](CCCN1C(=O)O[C@H](C1)CN=C=S)(O)O[C@H]1[C@]2(C)C(C)(C)[C@@H](CC2)C1
[C@@H](Cc1cc(c(cc1Cl)Sc1c(cccn1)N)Cl)(O)O[C@H]1[C@]2(C)C(C)(C)[C@@H](CC2)C1
N1(CCC[C@H](O)O[C@H]2[C@]3(C)C(C)(C)[C@@H](CC3)C2)CCN(CC1)C([NH3+])([2H])[2H]
[C@@H](CCSc1nc(c(C(=O)C)s1)C)(O)O[C@H]1[C@]2(C)C(C)(C)[C@@H](CC2)C1
[C@@H](CC=CSC(=NC#N)SC)(O)O[C@H]1[C@]2(C)C(C)(C)[C@@H](CC2)C1
N1(CCC[C@H](O)O[C@H]2[C@]3(C)C(C)(C)[C@@H](CC3)C2)CCN(CC1)C(N)N
[C@@H](CCCN1C(=O)CC[C@@H]1/C=C/C=C(C)C)(O)O[C@H]1[C@]2(C)C(C)(C)[C@@H](CC2)C1
N1(CCC[C@H](O)O[C@H]2[C@]3(C)C(C)(C)[C@@H](CC3)C2)CCN(CC1)CC(=NC(=O)C(C)C)N
[C@@H](CCc1nc(c2cccc3ccncc23)no1)(O)O[C@H]1[C@]2(C)C(C)(C)[C@@H](CC2)C1
N1(CCC[C@H](O)O[C@H]2[C@]3(C)C(C)(C)[C@@H](CC3)C2)CCN(CC1)C/C(=C/C(=O)C(F)(F)F)/[O-]
[C@@H](CCC=C1C(=O)N(CC1)CC#C)(O)O[C@H]1[C@]2(C)C(C)(C)[C@@H](CC2)C1
[C@@H](CCCC=CC1CC[NH2+]CC1)(O)O[C@H]1[C@]2(C)C(C)(C)[C@@H](CC2)C1
N1(CCC[C@H](O)O[C@H]2[C@]3(C)C(C)(C)[C@@H](CC3)C2)CCN(CC1)CN=NC(=CC(=O)OC)C
[C@@H](CCCCC(=O)[C@H]1CC[C@H]1C(=O)[O-])(O)O[C@H]1[C@]2(C)C(C)(C)[C@@H](CC2)C1
[C@@H](CCc1nc([C@@H]2CC(=O)NC2)on1)(O)O[C@H]1[C@]2(C)C(C)(C)[C@@H](CC2)C1
N1(CCC[C@H](O)O[C@H]2[C@]3(C)C(C)(C)[C@@H](CC3)C2)CCN(CC1)N[O-]
[C@@H](CCC[NH2+]CSc1ccccc1C)(O)O[C@H]1[C@]2(C)C(C)(C)[C@@H](CC2)C1
[C@@H](CCC(=O)C(=O)N=C=Cc1ccccc1)(O)O[C@H]1[C@]2(C)C(C)(C)[C@@H](CC2)C1
N1(CCC[C@H](O)O[C@H]2[C@]3(C)C(C)(C)[C@@H](CC3)C2)CCN(CC1)N1N=N1
[C@@H](CCCC(=O)N=Nc1c2ccccc2[nH]c1O)(O)O[C@H]1[C@]2(C)C(C)(C)[C@@H](CC2)C1
N1(CCC[C@H](O)O[C@H]2[C@]3(C)C(C)(C)[C@@H](CC3)C2)CCN(CC1)CN
N1(CCC[C@H](O)O[C@H]2[C@]3(C)C(C)(C)[C@@H](CC3)C2)CCN(CC1)C(=O)C
[C@@H](CCCCS(=O)(=O)N(c1ccccc1)O)(O)O[C@H]1[C@]2(C)C(C)(C)[C@@H](CC2)C1
N1(CCC[C@H](O)O[C@H]2[C@]3(C)C(C)(C)[C@@H](CC3)C2)CCN(CC1)CC([3H])([3H])[3H]
N1(CCC[C@H](O)O[C@H]2[C@]3(C)C(C)(C)[C@@H](CC3)C2)CCN(CC1)CC=C(c1ccco1)Br
N1(CCC[C@H](O)O[C@H]2[C@]3(C)C(C)(C)[C@@H](CC3)C2)CCN(CC1)[C@@H](C)[18F]
N1(CCC[C@H](O)O[C@H]2[C@]3(C)C(C)(C)[C@@H](CC3)C2)CCN(CC1)[C@@H](N)Cl
[C@@H](CCSc1c([C@H]2CN3CCC[C@@H]2C3)nsn1)(O)O[C@H]1[C@]2(C)C(C)(C)[C@@H](CC2)C1
N1(CCC[C@H](O)O[C@H]2[C@]3(C)C(C)(C)[C@@H](CC3)C2)CCN(CC1)CNNC(=O)C(=C)C
N1(CCC[C@H](O)O[C@H]2[C@]3(C)C(C)(C)[C@@H](CC3)C2)CCN(CC1)C(Cl)Cl
N1(CCC[C@H](O)O[C@H]2[C@]3(C)C(C)(C)[C@@H](CC3)C2)CCN(CC1)[15NH2+]C
[C@@H](Cc1nc(CC(=O)N2CCOCC2)[nH]n1)(O)O[C@H]1[C@]2(C)C(C)(C)[C@@H](CC2)C1
[C@@H](CCCCNCc1cccnc1)(O)O[C@H]1[C@]2(C)C(C)(C)[C@@H](CC2)C1
[C@@H](CCC/C(=N\O)/c1c[nH]c2ccccc12)(O)O[C@H]1[C@]2(C)C(C)(C)[C@@H](CC2)C1
[C@@H](CCCCC(=O)c1cc(ccc1N)C)(O)O[C@H]1[C@]2(C)C(C)(C)[C@@H](CC2)C1
[C@@H](CC[C@@H]1CO/C(=C(\C(=C(Cl)Cl)Cl)/[N+](=O)[O-])/N1)(O)O[C@H]1[C@]2(C)C(C)(C)[C@@H](CC2)C1
[C@@H](CCCc1ccc(CSC(=N)N)o1)(O)O[C@H]1[C@]2(C)C(C)(C)[C@@H](CC2)C1
N1(CCC[C@H](O)O[C@H]2[C@]3(C)C(C)(C)[C@@H](CC3)C2)CCN(CC1)CCC=C(C(=O)[O-])CO
N1(CCC[C@H](O)O[C@H]2[C@]3(C)C(C)(C)[C@@H](CC3)C2)CCN(CC1)CCCC(=O)OC=C
[C@@H](CCC[C@H]1CCCN1c1c2cn[nH]c2ncn1)(O)O[C@H]1[C@]2(C)C(C)(C)[C@@H](CC2)C1
[C@@H](CCCc1conc1c1c(cccc1Cl)F)(O)O[C@H]1[C@]2(C)C(C)(C)[C@@H](CC2)C1
N1(CCC[C@H](O)O[C@H]2[C@]3(C)C(C)(C)[C@@H](CC3)C2)CCN(CC1)N[NH3+]
N1(CCC[C@H](O)O[C@H]2[C@]3(C)C(C)(C)[C@@H](CC3)C2)CCN(CC1)CCNC1=NCCO1
[C@@H](CCCCn1c(c(C#N)nn1)c1ccccc1)(O)O[C@H]1[C@]2(C)C(C)(C)[C@@H](CC2)C1
[C@@H](CCNC(=S)c1ccc(cc1O)Cl)(O)O[C@H]1[C@]2(C)C(C)(C)[C@@H](CC2)C1
[C@@H](CCCC[C@H]1CN(CCO1)CC)(O)O[C@H]1[C@]2(C)C(C)(C)[C@@H](CC2)C1
[C@@H](C/N=C(/Cc1ccc(cc1)C)\NC)(O)O[C@H]1[C@]2(C)C(C)(C)[C@@H](CC2)C1
[C@@H](CCC/N=C(/c1cc(ccc1O)C)\S)(O)O[C@H]1[C@]2(C)C(C)(C)[C@@H](CC2)C1
N1(CCC[C@H](O)O[C@H]2[C@]3(C)C(C)(C)[C@@H](CC3)C2)CCN(CC1)O[14CH3]
N1(CCC[C@H](O)O[C@H]2[C@]3(C)C(C)(C)[C@@H](CC3)C2)CCN(CC1)NN
N1(CCC[C@H](O)O[C@H]2[C@]3(C)C(C)(C)[C@@H](CC3)C2)CCN(CC1)CCCN(C(=N)NO)C
[C@@H](CCCC(=O)c1ccc(cc1O)C)(O)O[C@H]1[C@]2(C)C(C)(C)[C@@H](CC2)C1
[C@@H](C/C(=C/C(=O)c1ccc(s1)Cl)/C)(O)O[C@H]1[C@]2(C)C(C)(C)[C@@H](CC2)C1
[C@@H](CCCCCN1C(=O)[C@H]2CSC[C@H]2C1=O)(O)O[C@H]1[C@]2(C)C(C)(C)[C@@H](CC2)C1
[C@@H](CC(=O)c1ncc(c2nccs2)o1)(O)O[C@H]1[C@]2(C)C(C)(C)[C@@H](CC2)C1
[C@@H](CCCCNc1cccc(c1)CO)(O)O[C@H]1[C@]2(C)C(C)(C)[C@@H](CC2)C1
N1(CCC[C@H](O)O[C@H]2[C@]3(C)C(C)(C)[C@@H](CC3)C2)CCN(CC1)P(=C)(O)O
N1(CCC[C@H](O)O[C@H]2[C@]3(C)C(C)(C)[C@@H](CC3)C2)CCN(CC1)C(C[3H])[3H]
N1(CCC[C@H](O)O[C@H]2[C@]3(C)C(C)(C)[C@@H](CC3)C2)CCN(CC1)[14CH2]N
[C@@H](CCc1cn2c(cc(cc2)N(C)C)n1)(O)O[C@H]1[C@]2(C)C(C)(C)[C@@H](CC2)C1
[C@@H](CC[C@H](C#N)N=Nc1nc2ccccc2[nH]1)(O)O[C@H]1[C@]2(C)C(C)(C)[C@@H](CC2)C1
N1(CCC[C@H](O)O[C@H]2[C@]3(C)C(C)(C)[C@@H](CC3)C2)CCN(CC1)C[C@@H]1CC=C(C(=O)N)O1
[C@@H](CCc1cc(c2cccc(c2)F)ncn1)(O)O[C@H]1[C@]2(C)C(C)(C)[C@@H](CC2)C1
N1(CCC[C@H](O)O[C@H]2[C@]3(C)C(C)(C)[C@@H](CC3)C2)CCN(CC1)C[C@@H](C(=O)OC=C)[NH3+]
[C@@H](CCCOC(=O)CN1C(=O)CSC1)(O)O[C@H]1[C@]2(C)C(C)(C)[C@@H](CC2)C1
[C@@H](CCCN=C(c1ccncc1)N)(O)O[C@H]1[C@]2(C)C(C)(C)[C@@H](CC2)C1
[C@@H](CCCC=NNC(=N)SC)(O)O[C@H]1[C@]2(C)C(C)(C)[C@@H](CC2)C1
[C@@H](CC[C@H]1C[C@H](C1)CN1CCCC1)(O)O[C@H]1[C@]2(C)C(C)(C)[C@@H](CC2)C1
N1(CCC[C@H](O)O[C@H]2[C@]3(C)C(C)(C)[C@@H](CC3)C2)CCN(CC1)[C@H]1N=N1
N1(CCC[C@H](O)O[C@H]2[C@]3(C)C(C)(C)[C@@H](CC3)C2)CCN(CC1)CC(=O)NNC(=O)C
N1(CCC[C@H](O)O[C@H]2[C@]3(C)C(C)(C)[C@@H](CC3)C2)CCN(CC1)C(Cl)(Cl)Cl
[C@@H](CCn1nc(C=Cc2ccccc2)nn1)(O)O[C@H]1[C@]2(C)C(C)(C)[C@@H](CC2)C1
[C@@H](C/N=c\1/c[n+]([n-]o1)N1CCOCC1)(O)O[C@H]1[C@]2(C)C(C)(C)[C@@H](CC2)C1
N1(CCC[C@H](O)O[C@H]2[C@]3(C)C(C)(C)[C@@H](CC3)C2)CCN(CC1)CCCc1nncn1C
N1(CCC[C@H](O)O[C@H]2[C@]3(C)C(C)(C)[C@@H](CC3)C2)CCN(CC1)[C@@H](C([3H])([3H])[3H])N
[C@@H](CCCc1ncc(C(=O)C(F)(F)F)o1)(O)O[C@H]1[C@]2(C)C(C)(C)[C@@H](CC2)C1
N1(CCC[C@H](O)O[C@H]2[C@]3(C)C(C)(C)[C@@H](CC3)C2)CCN(CC1)C[C@H](C(=O)OCC)I
N1(CCC[C@H](O)O[C@H]2[C@]3(C)C(C)(C)[C@@H](CC3)C2)CCN(CC1)NN
[C@@H](CC=NC(=S)Nc1c(cccc1C)C)(O)O[C@H]1[C@]2(C)C(C)(C)[C@@H](CC2)C1
N1(CCC[C@H](O)O[C@H]2[C@]3(C)C(C)(C)[C@@H](CC3)C2)CCN(CC1)[14C](=O)C
[C@@H](CCCC#CCCC(=NO)C)(O)O[C@H]1[C@]2(C)C(C)(C)[C@@H](CC2)C1
N1(CCC[C@H](O)O[C@H]2[C@]3(C)C(C)(C)[C@@H](CC3)C2)CCN(CC1)C(C)(Cl)Cl
N1(CCC[C@H](O)O[C@H]2[C@]3(C)C(C)(C)[C@@H](CC3)C2)CCN(CC1)CC(=O)C/C=N/O
[C@@H](CCCC1(C=Cc2ccccc2Cl)OCCO1)(O)O[C@H]1[C@]2(C)C(C)(C)[C@@H](CC2)C1
[C@@H](CCC[C@H](C(=O)N1CCC[C@@H]1C(=O)[O-])C)(O)O[C@H]1[C@]2(C)C(C)(C)[C@@H](CC2)C1
N1(CCC[C@H](O)O[C@H]2[C@]3(C)C(C)(C)[C@@H](CC3)C2)CCN(CC1)CNCC1=NCCN1
[C@@H](CCCC=C(c1cccc(c1)F)CC)(O)O[C@H]1[C@]2(C)C(C)(C)[C@@H](CC2)C1
[C@@H](CCCCCCN1C(=O)[C@H]2CSC[C@H]2C1=O)(O)O[C@H]1[C@]2(C)C(C)(C)[C@@H](CC2)C1
[C@@H](CCCNc1c2c(CCNCC2)nc(n1)N(C)C)(O)O[C@H]1[C@]2(C)C(C)(C)[C@@H](CC2)C1
N1(CCC[C@H](O)O[C@H]2[C@]3(C)C(C)(C)[C@@H](CC3)C2)CCN(CC1)N([11CH3])C
N1(CCC[C@H](O)O[C@H]2[C@]3(C)C(C)(C)[C@@H](CC3)C2)CCN(CC1)[NH2+]C([3H])([3H])[3H]
[C@@H](CN1C[C@@H](c2cccc(c2)Cl)C1)(O)O[C@H]1[C@]2(C)C(C)(C)[C@@H](CC2)C1
[C@@H](CCc1ccc2c(c[nH]c2c1)CC(=O)N)(O)O[C@H]1[C@]2(C)C(C)(C)[C@@H](CC2)C1
N1(CCC[C@H](O)O[C@H]2[C@]3(C)C(C)(C)[C@@H](CC3)C2)CCN(CC1)OF
N1(CCC[C@H](O)O[C@H]2[C@]3(C)C(C)(C)[C@@H](CC3)C2)CCN(CC1)CC(=O)C(=C1SCS1)C(=O)N
[C@@H](CCC(=Nc1cc(ccc1C)C(=O)O)S)(O)O[C@H]1[C@]2(C)C(C)(C)[C@@H](CC2)C1
N1(CCC[C@H](O)O[C@H]2[C@]3(C)C(C)(C)[C@@H](CC3)C2)CCN(CC1)[C@H]1C=C1
N1(CCC[C@H](O)O[C@H]2[C@]3(C)C(C)(C)[C@@H](CC3)C2)CCN(CC1)P(=O)(O)O
N1(CCC[C@H](O)O[C@H]2[C@]3(C)C(C)(C)[C@@H](CC3)C2)CCN(CC1)CCS/C(=C\Cl)/Cl
[C@@H](CCCC=Cc1ccccc1CO)(O)O[C@H]1[C@]2(C)C(C)(C)[C@@H](CC2)C1
[C@@H](CC(=CC(=O)NC1=NCCS1)C)(O)O[C@H]1[C@]2(C)C(C)(C)[C@@H](CC2)C1
[C@@H](CCC[C@@H](c1ccc(c(c1)Cl)Cl)n1nc(C)nn1)(O)O[C@H]1[C@]2(C)C(C)(C)[C@@H](CC2)C1
N1(CCC[C@H](O)O[C@H]2[C@]3(C)C(C)(C)[C@@H](CC3)C2)CCN(CC1)[C@H](C)O
N1(CCC[C@H](O)O[C@H]2[C@]3(C)C(C)(C)[C@@H](CC3)C2)CCN(CC1)C(=N)C
N1(CCC[C@H](O)O[C@H]2[C@]3(C)C(C)(C)[C@@H](CC3)C2)CCN(CC1)C(C([2H])([2H])[2H])([2H])[2H]
[C@@H](CC=C(C(=O)c1ccc(cc1)Cl)C)(O)O[C@H]1[C@]2(C)C(C)(C)[C@@H](CC2)C1
[C@@H](CCCc1n[nH]c(=O)n1c1ccc(cc1)Cl)(O)O[C@H]1[C@]2(C)C(C)(C)[C@@H](CC2)C1
N1(CCC[C@H](O)O[C@H]2[C@]3(C)C(C)(C)[C@@H](CC3)C2)CCN(CC1)CCNNC(=N)N
[C@@H](Cc1ccc(c(c1)Oc1ccnc(c1)C)F)(O)O[C@H]1[C@]2(C)C(C)(C)[C@@H](CC2)C1
[C@@H](CCOC(=O)C(=Cc1c[nH]cn1)C#N)(O)O[C@H]1[C@]2(C)C(C)(C)[C@@H](CC2)C1
N1(CCC[C@H](O)O[C@H]2[C@]3(C)C(C)(C)[C@@H](CC3)C2)CCN(CC1)C(C[2H])[2H]
N1(CCC[C@H](O)O[C@H]2[C@]3(C)C(C)(C)[C@@H](CC3)C2)CCN(CC1)[C@@H](O)Cl
N1(CCC[C@H](O)O[C@H]2[C@]3(C)C(C)(C)[C@@H](CC3)C2)CCN(CC1)CC(=Cc1cc[nH]n1)C#N
[C@@H](CCC[NH2+]C1CCCCCC1)(O)O[C@H]1[C@]2(C)C(C)(C)[C@@H](CC2)C1
[C@@H](CCCCCC=C1C(=O)OCC1)(O)O[C@H]1[C@]2(C)C(C)(C)[C@@H](CC2)C1
[C@@H](CCCCC(=O)Cn1cnnn1)(O)O[C@H]1[C@]2(C)C(C)(C)[C@@H](CC2)C1
[C@@H](CCCCNC(=S)N1CC[NH2+]CC1)(O)O[C@H]1[C@]2(C)C(C)(C)[C@@H](CC2)C1
[C@@H](CCCC(C)(C)NC(=O)CC1CCC1)(O)O[C@H]1[C@]2(C)C(C)(C)[C@@H](CC2)C1
[C@@H](CCCC(=O)NN=CC)(O)O[C@H]1[C@]2(C)C(C)(C)[C@@H](CC2)C1
[C@@H](CCSc1c2c3c(COC(C3)(C)C)sc2nc(n1)SC)(O)O[C@H]1[C@]2(C)C(C)(C)[C@@H](CC2)C1
[C@@H](Cc1nnn(CC(=C(I)I)I)n1)(O)O[C@H]1[C@]2(C)C(C)(C)[C@@H](CC2)C1
[C@@H](CCCc1ccc2c(c1)NCC2)(O)O[C@H]1[C@]2(C)C(C)(C)[C@@H](CC2)C1
N1(CCC[C@H](O)O[C@H]2[C@]3(C)C(C)(C)[C@@H](CC3)C2)CCN(CC1)C(=O)[S-]
[C@@H](CCCCC=NNC(=S)N)(O)O[C@H]1[C@]2(C)C(C)(C)[C@@H](CC2)C1
[C@@H](CNC(=NO)c1ccc2ccccc2c1)(O)O[C@H]1[C@]2(C)C(C)(C)[C@@H](CC2)C1
N1(CCC[C@H](O)O[C@H]2[C@]3(C)C(C)(C)[C@@H](CC3)C2)CCN(CC1)COCc1nncs1
N1(CCC[C@H](O)O[C@H]2[C@]3(C)C(C)(C)[C@@H](CC3)C2)CCN(CC1)N(C)O
N1(CCC[C@H](O)O[C@H]2[C@]3(C)C(C)(C)[C@@H](CC3)C2)CCN(CC1)C/C(=N/OC(C)C)/C
N1(CCC[C@H](O)O[C@H]2[C@]3(C)C(C)(C)[C@@H](CC3)C2)CCN(CC1)N(C)O
[C@@H](CCOCc1cc(=O)c2ccccc2[nH]1)(O)O[C@H]1[C@]2(C)C(C)(C)[C@@H](CC2)C1
N1(CCC[C@H](O)O[C@H]2[C@]3(C)C(C)(C)[C@@H](CC3)C2)CCN(CC1)CCC(=O)C(=CCO)C
[C@@H](CNC(=O)Cc1cccc2ccc(cc12)O)(O)O[C@H]1[C@]2(C)C(C)(C)[C@@H](CC2)C1
N1(CCC[C@H](O)O[C@H]2[C@]3(C)C(C)(C)[C@@H](CC3)C2)CCN(CC1)CCC(=O)[C@@H]1CC[C@H]1C(=O)O
[C@@H](Cc1nnc(c2cccc(c2)Br)n1C)(O)O[C@H]1[C@]2(C)C(C)(C)[C@@H](CC2)C1
[C@@H](CCCCNCc1nccn1C)(O)O[C@H]1[C@]2(C)C(C)(C)[C@@H](CC2)C1
N1(CCC[C@H](O)O[C@H]2[C@]3(C)C(C)(C)[C@@H](CC3)C2)CCN(CC1)N(C([3H])([3H])[3H])C
[C@@H](CC[C@@H]1C(=O)N=C(N2CCOCC2)S1)(O)O[C@H]1[C@]2(C)C(C)(C)[C@@H](CC2)C1
[C@@H](CNN=C(C#N)C(=N)N1CCCCC1)(O)O[C@H]1[C@]2(C)C(C)(C)[C@@H](CC2)C1
N1(CCC[C@H](O)O[C@H]2[C@]3(C)C(C)(C)[C@@H](CC3)C2)CCN(CC1)C([NH3+])(F)F
N1(CCC[C@H](O)O[C@H]2[C@]3(C)C(C)(C)[C@@H](CC3)C2)CCN(CC1)C[C@@H](c1c(con1)CO)F
[C@@H](CCC[NH+]=C(Nc1ccccn1)S)(O)O[C@H]1[C@]2(C)C(C)(C)[C@@H](CC2)C1
N1(CCC[C@H](O)O[C@H]2[C@]3(C)C(C)(C)[C@@H](CC3)C2)CCN(CC1)C(=O)[S-]
[C@@H](CCCCN(C(=O)CCC)C)(O)O[C@H]1[C@]2(C)C(C)(C)[C@@H](CC2)C1
[C@@H](CCCC=CCn1c(cc(C)n1)C)(O)O[C@H]1[C@]2(C)C(C)(C)[C@@H](CC2)C1
[C@@H](CC/C=C/C(=O)OCC)(O)O[C@H]1[C@]2(C)C(C)(C)[C@@H](CC2)C1
N1(CCC[C@H](O)O[C@H]2[C@]3(C)C(C)(C)[C@@H](CC3)C2)CCN(CC1)CCC(=O)c1ncco1
[C@@H](CCC=NC(=S)Nc1ccccc1F)(O)O[C@H]1[C@]2(C)C(C)(C)[C@@H](CC2)C1
N1(CCC[C@H](O)O[C@H]2[C@]3(C)C(C)(C)[C@@H](CC3)C2)CCN(CC1)CCC=CCN
[C@@H](CCNC(=O)OCc1cccc(c1)Cl)(O)O[C@H]1[C@]2(C)C(C)(C)[C@@H](CC2)C1
[C@@H](CCCCN=Cc1ccccc1)(O)O[C@H]1[C@]2(C)C(C)(C)[C@@H](CC2)C1
N1(CCC[C@H](O)O[C@H]2[C@]3(C)C(C)(C)[C@@H](CC3)C2)CCN(CC1)CCCC(=O)N[O-]
N1(CCC[C@H](O)O[C@H]2[C@]3(C)C(C)(C)[C@@H](CC3)C2)CCN(CC1)CCn1c(ccn1)C(=O)O
[C@@H](CCCc1c(c2ccccc2)[nH]nn1)(O)O[C@H]1[C@]2(C)C(C)(C)[C@@H](CC2)C1
[C@@H](CCCC(C(=O)c1cccnc1)(F)F)(O)O[C@H]1[C@]2(C)C(C)(C)[C@@H](CC2)C1
[C@@H](CCCNC[C@H]1CCCN1C1CCC1)(O)O[C@H]1[C@]2(C)C(C)(C)[C@@H](CC2)C1
[C@@H](CCCC(=C(C#N)C(=O)NC1CC1)[O-])(O)O[C@H]1[C@]2(C)C(C)(C)[C@@H](CC2)C1
[C@@H](CCC=CSC(=NC#N)SC)(O)O[C@H]1[C@]2(C)C(C)(C)[C@@H](CC2)C1
[C@@H](CCCCCC(=N)NC#N)(O)O[C@H]1[C@]2(C)C(C)(C)[C@@H](CC2)C1
[C@@H](CCCNC(=O)SC1=NCCS1)(O)O[C@H]1[C@]2(C)C(C)(C)[C@@H](CC2)C1
N1(CCC[C@H](O)O[C@H]2[C@]3(C)C(C)(C)[C@@H](CC3)C2)CCN(CC1)C(N)([2H])[2H]
N1(CCC[C@H](O)O[C@H]2[C@]3(C)C(C)(C)[C@@H](CC3)C2)CCN(CC1)[11C](=O)C
[C@@H](CCC=NC(=O)C(=Cc1ccccc1)C#N)(O)O[C@H]1[C@]2(C)C(C)(C)[C@@H](CC2)C1
[C@@H](CCCOC(=O)CC1CCCCC1)(O)O[C@H]1[C@]2(C)C(C)(C)[C@@H](CC2)C1
N1(CCC[C@H](O)O[C@H]2[C@]3(C)C(C)(C)[C@@H](CC3)C2)CCN(CC1)CN(C)Cc1nccn1C
N1(CCC[C@H](O)O[C@H]2[C@]3(C)C(C)(C)[C@@H](CC3)C2)CCN(CC1)P(=O)(O)O
N1(CCC[C@H](O)O[C@H]2[C@]3(C)C(C)(C)[C@@H](CC3)C2)CCN(CC1)CCCC(CC)(F)F
[C@@H](CCCCC(=O)SCCC)(O)O[C@H]1[C@]2(C)C(C)(C)[C@@H](CC2)C1
[C@@H](CC/C(=N\O)/c1cc(C(F)(F)F)nn1C1CCCC1)(O)O[C@H]1[C@]2(C)C(C)(C)[C@@H](CC2)C1
[C@@H](CCCCSc1nccn1CC)(O)O[C@H]1[C@]2(C)C(C)(C)[C@@H](CC2)C1
N1(CCC[C@H](O)O[C@H]2[C@]3(C)C(C)(C)[C@@H](CC3)C2)CCN(CC1)[14C](=O)C
[C@@H](CCCC(=O)C(=O)C1=CCCCO1)(O)O[C@H]1[C@]2(C)C(C)(C)[C@@H](CC2)C1
[C@@H](CCCC=Cc1c(cccc1C)C)(O)O[C@H]1[C@]2(C)C(C)(C)[C@@H](CC2)C1
N1(CCC[C@H](O)O[C@H]2[C@]3(C)C(C)(C)[C@@H](CC3)C2)CCN(CC1)C1(CC1)F
[C@@H](CCCc1cnc2CCN(C(=O)c3ccsc3)CCn12)(O)O[C@H]1[C@]2(C)C(C)(C)[C@@H](CC2)C1
[C@@H](CNCc1cc(c2cccc(c2n1)Cl)O)(O)O[C@H]1[C@]2(C)C(C)(C)[C@@H](CC2)C1
[C@@H](CCC/C(=N/C(=O)CCC)/N)(O)O[C@H]1[C@]2(C)C(C)(C)[C@@H](CC2)C1
N1(CCC[C@H](O)O[C@H]2[C@]3(C)C(C)(C)[C@@H](CC3)C2)CCN(CC1)C(C)(F)F
N1(CCC[C@H](O)O[C@H]2[C@]3(C)C(C)(C)[C@@H](CC3)C2)CCN(CC1)CCc1c(nc[nH]1)[N+](=O)[O-]
[C@@H](CCCCC[n+]1cccc(c1)CO)(O)O[C@H]1[C@]2(C)C(C)(C)[C@@H](CC2)C1
N1(CCC[C@H](O)O[C@H]2[C@]3(C)C(C)(C)[C@@H](CC3)C2)CCN(CC1)[14CH2]C
[C@@H](CCc1nnc([C@H](c2ccccc2)O)s1)(O)O[C@H]1[C@]2(C)C(C)(C)[C@@H](CC2)C1
[C@@H](CCn1cnnc1c1ccc2c(c1)nc[nH]2)(O)O[C@H]1[C@]2(C)C(C)(C)[C@@H](CC2)C1
[C@@H](CCc1nnc(c2ccccc2O)s1)(O)O[C@H]1[C@]2(C)C(C)(C)[C@@H](CC2)C1
[C@@H](CCCC/C(=N/O)/c1ccccc1Cl)(O)O[C@H]1[C@]2(C)C(C)(C)[C@@H](CC2)C1
[C@@H](CCNC(=S)c1ccc(cc1)Cl)(O)O[C@H]1[C@]2(C)C(C)(C)[C@@H](CC2)C1
[C@@H](C[C@@H](C)N/N=C(/N1CCCC1)\S)(O)O[C@H]1[C@]2(C)C(C)(C)[C@@H](CC2)C1
N1(CCC[C@H](O)O[C@H]2[C@]3(C)C(C)(C)[C@@H](CC3)C2)CCN(CC1)N(C([3H])([3H])[3H])[3H]
N1(CCC[C@H](O)O[C@H]2[C@]3(C)C(C)(C)[C@@H](CC3)C2)CCN(CC1)C(=S)O
[C@@H](CCc1c(c2ccc(cc2)C)nc2ccc(cn12)F)(O)O[C@H]1[C@]2(C)C(C)(C)[C@@H](CC2)C1
N1(CCC[C@H](O)O[C@H]2[C@]3(C)C(C)(C)[C@@H](CC3)C2)CCN(CC1)CCC(=O)C[C@H](C)O
N1(CCC[C@H](O)O[C@H]2[C@]3(C)C(C)(C)[C@@H](CC3)C2)CCN(CC1)CC(=C(I)I)Cn1cnnn1
[C@@H](CCSCC(=O)NC(C)(C)C)(O)O[C@H]1[C@]2(C)C(C)(C)[C@@H](CC2)C1
N1(CCC[C@H](O)O[C@H]2[C@]3(C)C(C)(C)[C@@H](CC3)C2)CCN(CC1)C1(CC1)Cl
N1(CCC[C@H](O)O[C@H]2[C@]3(C)C(C)(C)[C@@H](CC3)C2)CCN(CC1)C(N)(F)F
N1(CCC[C@H](O)O[C@H]2[C@]3(C)C(C)(C)[C@@H](CC3)C2)CCN(CC1)CO
N1(CCC[C@H](O)O[C@H]2[C@]3(C)C(C)(C)[C@@H](CC3)C2)CCN(CC1)N(C)C
N1(CCC[C@H](O)O[C@H]2[C@]3(C)C(C)(C)[C@@H](CC3)C2)CCN(CC1)O[18F]
N1(CCC[C@H](O)O[C@H]2[C@]3(C)C(C)(C)[C@@H](CC3)C2)CCN(CC1)CC(=O)C[C@@H]1CCN1
N1(CCC[C@H](O)O[C@H]2[C@]3(C)C(C)(C)[C@@H](CC3)C2)CCN(CC1)CC(=C(I)I)Cn1nccn1
