# Supplementary material for: QSAR-Guided and Fragment-Based Drug Design of Monoterpenoid Inhibitors Targeting Ebola Virus Glycoprotein
Source: Int J Mol Sci. 2026 Mar 25;27(7):2987. doi: 10.3390/ijms27072987 (PMC13073486; doi:10.3390/ijms27072987)
Supplement: Supplementary file 1 [file ijms-27-02987-s001.zip › File S8.csv]

SMILES
[C@@H](O)(O[C@@H]1C[C@H]2C(C)(C)[C@@]1(CC2)C)C=Cc1cc(cs1)Cl
N1(CCC[C@H](O)O[C@@H]2C[C@H]3C(C)(C)[C@@]2(CC3)NC#C)CCCCCC1
[C@@H](O)(O[C@@H]1C[C@H]2C(C)(C)[C@@]1(CC2)C)NCc1ccc(cn1)F
[C@@H](CCNCc1cccnc1)(O)O[C@@H]1C[C@H]2C(C)(C)[C@@]1(CC2)C
N1(CCC[C@H](O)O[C@@H]2C[C@H]3C(C)(C)[C@@]2(CC3)[C@H](C#C)O)CCCCCC1
[C@@H](CCC[C@H]1[C@H](CC)O1)(O)O[C@@H]1C[C@H]2C(C)(C)[C@@]1(CC2)C
[C@@H](Cc1nccn1Cc1ccsc1)(O)O[C@@H]1C[C@H]2C(C)(C)[C@@]1(CC2)C
[C@@H](CC=CSC(=NC#N)SC)(O)O[C@@H]1C[C@H]2C(C)(C)[C@@]1(CC2)C
[C@@H](CCC=CCCS)(O)O[C@@H]1C[C@H]2C(C)(C)[C@@]1(CC2)C
[C@@H](CCCN(C(=O)C=C)C)(O)O[C@@H]1C[C@H]2C(C)(C)[C@@]1(CC2)C
N1(CCC[C@H](O)O[C@H]2[C@]3(C)C(C)(C)[C@@H](CC3)C2)CCN(CC1)C([NH3+])(F)F
N1(CCC[C@H](O)O[C@@H]2C[C@H]3C(C)(C)[C@@]2(CC3)C(=O)N=[N+]=[N-])CCCCCC1
N1(CCC[C@H](O)O[C@@H]2C[C@H]3C(C)(C)[C@@]2(CC3)C(=O)C(=O)O)CCCCCC1
[C@@H](CNC(=O)Cc1ccncc1)(O)O[C@@H]1C[C@H]2C(C)(C)[C@@]1(CC2)C
N1(CCC[C@H](O)O[C@@H]2C[C@H]3C(C)(C)[C@@]2(CC3)CS(=O)(=O)F)CCCCCC1
[C@@H](CC/C=C\c1c[nH]cn1)(O)O[C@@H]1C[C@H]2C(C)(C)[C@@]1(CC2)C
[C@@H](CCOC(=O)CC#N)(O)O[C@@H]1C[C@H]2C(C)(C)[C@@]1(CC2)C
[C@@H](O)(O[C@@H]1C[C@H]2C(C)(C)[C@@]1(CC2)C)CN1C(=C(c2ccccc2S1(=O)=O)[O-])C(=O)OCC
N1(CCC[C@H](O)O[C@H]2[C@]3(C)C(C)(C)[C@@H](CC3)C2)CCN(CC1)C(F)(F)Cl
[C@@H](O)(O[C@@H]1C[C@H]2C(C)(C)[C@@]1(CC2)C)[C@@H]1CN(C(=O)OC2COC2)CC[C@@H]1C#N
[C@@H](CCSC(=NO)c1c(C)nsn1)(O)O[C@@H]1C[C@H]2C(C)(C)[C@@]1(CC2)C
[C@@H](O)(O[C@@H]1C[C@H]2C(C)(C)[C@@]1(CC2)C)NC(=O)[C@@H]1C[C@H]1c1cccs1
[C@@H](O)(O[C@@H]1C[C@H]2C(C)(C)[C@@]1(CC2)C)CCSC(=S)NN
[C@@H](CNC(=N)Nc1ccccn1)(O)O[C@@H]1C[C@H]2C(C)(C)[C@@]1(CC2)C
N1(CCC[C@H](O)O[C@@H]2C[C@H]3C(C)(C)[C@@]2(CC3)CNCl)CCCCCC1
N1(CCC[C@H](O)O[C@@H]2C[C@H]3C(C)(C)[C@@]2(CC3)C(C(F)F)(F)F)CCCCCC1
[C@@H](CC=C(C#N)c1ccccc1F)(O)O[C@@H]1C[C@H]2C(C)(C)[C@@]1(CC2)C
N1(CCC[C@H](O)O[C@H]2[C@]3(C)C(C)(C)[C@@H](CC3)C2)CCN(CC1)C1(CC1)N
[C@@H](O)(O[C@@H]1C[C@H]2C(C)(C)[C@@]1(CC2)C)COc1cccc(c1)C(=O)NO
N1(CCC[C@H](O)O[C@@H]2C[C@H]3C(C)(C)[C@@]2(CC3)[C@@H](C=O)Cl)CCCCCC1
[C@@H](CC(=O)[C@H]1C[C@@H](C(=O)O)N1)(O)O[C@@H]1C[C@H]2C(C)(C)[C@@]1(CC2)C
[C@@H](O)(O[C@@H]1C[C@H]2C(C)(C)[C@@]1(CC2)C)OCc1ccc(s1)I
[C@@H](CC=C(C(=O)c1ccccc1)Cl)(O)O[C@@H]1C[C@H]2C(C)(C)[C@@]1(CC2)C
[C@@H](CCO/N=C(/C(=O)C)\C)(O)O[C@@H]1C[C@H]2C(C)(C)[C@@]1(CC2)C
[C@@H](CN/N=C\c1cccc(c1)Br)(O)O[C@@H]1C[C@H]2C(C)(C)[C@@]1(CC2)C
N1(CCC[C@H](O)O[C@H]2[C@]3(C)C(C)(C)[C@@H](CC3)C2)CCN(CC1)[C@H]1N=N1
[C@@H](CCC=CC(=O)C(F)F)(O)O[C@@H]1C[C@H]2C(C)(C)[C@@]1(CC2)C
[C@@H](O)(O[C@@H]1C[C@H]2C(C)(C)[C@@]1(CC2)C)COC(=O)c1cccnc1N(C)C
N1(CCC[C@H](O)O[C@H]2[C@]3(C)C(C)(C)[C@@H](CC3)C2)CCN(CC1)N(C)[O-]
[C@@H](O)(O[C@@H]1C[C@H]2C(C)(C)[C@@]1(CC2)C)SC(=O)NCCC
[C@@H](CC(=Cc1cccc(c1)F)C#N)(O)O[C@@H]1C[C@H]2C(C)(C)[C@@]1(CC2)C
N1(CCC[C@H](O)O[C@@H]2C[C@H]3C(C)(C)[C@@]2(CC3)C(C(=O)[O-])([3H])[3H])CCCCCC1
[C@@H](O)(O[C@@H]1C[C@H]2C(C)(C)[C@@]1(CC2)C)CCCN(/C(=N/O)/N)C
[C@@H](CCOC(=O)/C=C\C)(O)O[C@@H]1C[C@H]2C(C)(C)[C@@]1(CC2)C
[C@@H](O)(O[C@@H]1C[C@H]2C(C)(C)[C@@]1(CC2)C)CSc1cc(cc(c1O)O)C
[C@@H](O)(O[C@@H]1C[C@H]2C(C)(C)[C@@]1(CC2)C)CCOC(=O)CCl
[C@@H](O)(O[C@@H]1C[C@H]2C(C)(C)[C@@]1(CC2)C)CNC(=O)C(=Cc1ccco1)C#N
[C@@H](CC[C@@H]1CC(=NO1)C(=O)O)(O)O[C@@H]1C[C@H]2C(C)(C)[C@@]1(CC2)C
N1(CCC[C@H](O)O[C@@H]2C[C@H]3C(C)(C)[C@@]2(CC3)C(C(Cl)Cl)(F)F)CCCCCC1
[C@@H](CCC(=O)SSC(=O)C)(O)O[C@@H]1C[C@H]2C(C)(C)[C@@]1(CC2)C
[C@@H](CCC/C(=C\CN)/C(=O)O)(O)O[C@@H]1C[C@H]2C(C)(C)[C@@]1(CC2)C
[C@@H](CCNCc1ccccn1)(O)O[C@@H]1C[C@H]2C(C)(C)[C@@]1(CC2)C
[C@@H](O)(O[C@@H]1C[C@H]2C(C)(C)[C@@]1(CC2)C)CSC(=O)C#CC
N1(CCC[C@H](O)O[C@@H]2C[C@H]3C(C)(C)[C@@]2(CC3)[C@@H]([N+](=O)[O-])Br)CCCCCC1
N1(CCC[C@H](O)O[C@@H]2C[C@H]3C(C)(C)[C@@]2(CC3)CCF)CCCCCC1
N1(CCC[C@H](O)O[C@H]2[C@]3(C)C(C)(C)[C@@H](CC3)C2)CCN(CC1)NC([2H])([2H])[2H]
[C@@H](C/C(=C/c1ccccc1I)/C(=O)[O-])(O)O[C@@H]1C[C@H]2C(C)(C)[C@@]1(CC2)C
[C@@H](CC[C@@H](CC=CI)O)(O)O[C@@H]1C[C@H]2C(C)(C)[C@@]1(CC2)C
[C@@H](CCN=NCCC)(O)O[C@@H]1C[C@H]2C(C)(C)[C@@]1(CC2)C
N1(CCC[C@H](O)O[C@@H]2C[C@H]3C(C)(C)[C@@]2(CC3)SI)CCCCCC1
N1(CCC[C@H](O)O[C@@H]2C[C@H]3C(C)(C)[C@@]2(CC3)C[N+]#[C-])CCCCCC1
[C@@H](C/[N+](=C/c1ccccc1F)/[O-])(O)O[C@@H]1C[C@H]2C(C)(C)[C@@]1(CC2)C
[C@@H](CC(=NO)c1c2ccccc2oc(=O)c1)(O)O[C@@H]1C[C@H]2C(C)(C)[C@@]1(CC2)C
[C@@H](O)(O[C@@H]1C[C@H]2C(C)(C)[C@@]1(CC2)C)C[C@H](C=C=CBr)O
N1(CCC[C@H](O)O[C@@H]2C[C@H]3C(C)(C)[C@@]2(CC3)[C@@H](C[O-])[O-])CCCCCC1
N1(CCC[C@H](O)O[C@@H]2C[C@H]3C(C)(C)[C@@]2(CC3)CC(=O)Cl)CCCCCC1
N1(CCC[C@H](O)O[C@@H]2C[C@H]3C(C)(C)[C@@]2(CC3)[C@@H](C(=O)[O-])Br)CCCCCC1
[C@@H](O)(O[C@@H]1C[C@H]2C(C)(C)[C@@]1(CC2)C)C(=C)C(=O)Oc1ccccc1
[C@@H](CCCC=C(C)CCl)(O)O[C@@H]1C[C@H]2C(C)(C)[C@@]1(CC2)C
[C@@H](O)(O[C@@H]1C[C@H]2C(C)(C)[C@@]1(CC2)C)C=CCN1CC(=O)NCC1
[C@@H](CCCC(=O)c1cccs1)(O)O[C@@H]1C[C@H]2C(C)(C)[C@@]1(CC2)C
[C@@H](CCNCC(=O)C=[N+]=[N-])(O)O[C@@H]1C[C@H]2C(C)(C)[C@@]1(CC2)C
[C@@H](O)(O[C@@H]1C[C@H]2C(C)(C)[C@@]1(CC2)C)[C@H]1CC[C@@H]1c1nc(c(C)s1)C
N1(CCC[C@H](O)O[C@@H]2C[C@H]3C(C)(C)[C@@]2(CC3)OC#C)CCCCCC1
[C@@H](O)(O[C@@H]1C[C@H]2C(C)(C)[C@@]1(CC2)C)OCc1cc(C)nc(c1C#N)SC
[C@@H](CCCC/C=C\C(=O)[O-])(O)O[C@@H]1C[C@H]2C(C)(C)[C@@]1(CC2)C
N1(CCC[C@H](O)O[C@H]2[C@]3(C)C(C)(C)[C@@H](CC3)C2)CCN(CC1)CO
[C@@H](O)(O[C@@H]1C[C@H]2C(C)(C)[C@@]1(CC2)C)CN=C(NCC=C)S
[C@@H](CNC(=[NH+]C#N)SCC)(O)O[C@@H]1C[C@H]2C(C)(C)[C@@]1(CC2)C
[C@@H](O)(O[C@@H]1C[C@H]2C(C)(C)[C@@]1(CC2)C)[C@H]1C(=O)NC=CN1S(=O)(=O)c1cccc(c1Cl)Cl
N1(CCC[C@H](O)O[C@H]2[C@]3(C)C(C)(C)[C@@H](CC3)C2)CCN(CC1)CC([3H])([3H])[3H]
N1(CCC[C@H](O)O[C@H]2[C@]3(C)C(C)(C)[C@@H](CC3)C2)CCN(CC1)SO
N1(CCC[C@H](O)O[C@H]2[C@]3(C)C(C)(C)[C@@H](CC3)C2)CCN(CC1)O[18F]
N1(CCC[C@H](O)O[C@@H]2C[C@H]3C(C)(C)[C@@]2(CC3)C(=N)C#N)CCCCCC1
[C@@H](CC=C(C#N)C(=O)N1COC1)(O)O[C@@H]1C[C@H]2C(C)(C)[C@@]1(CC2)C
[C@@H](CCN(C)CC=CC)(O)O[C@@H]1C[C@H]2C(C)(C)[C@@]1(CC2)C
[C@@H](CCC[C@@H](/C(=N/O)/C)C)(O)O[C@@H]1C[C@H]2C(C)(C)[C@@]1(CC2)C
N1(CCC[C@H](O)O[C@@H]2C[C@H]3C(C)(C)[C@@]2(CC3)CC#CCn2cncn2)CCCCCC1
N1(CCC[C@H](O)O[C@H]2[C@]3(C)C(C)(C)[C@@H](CC3)C2)CCN(CC1)[NH2+]C([3H])([3H])[3H]
[C@@H](CC=C(c1ccccc1)F)(O)O[C@@H]1C[C@H]2C(C)(C)[C@@]1(CC2)C
[C@@H](CCCCCC=CC#N)(O)O[C@@H]1C[C@H]2C(C)(C)[C@@]1(CC2)C
N1(CCC[C@H](O)O[C@H]2[C@]3(C)C(C)(C)[C@@H](CC3)C2)CCN(CC1)C1=NC1
[C@@H](O)(O[C@@H]1C[C@H]2C(C)(C)[C@@]1(CC2)C)NCC(=O)NCC(F)(F)F
[C@@H](CCCC(=O)N=C(N)N)(O)O[C@@H]1C[C@H]2C(C)(C)[C@@]1(CC2)C
N1(CCC[C@H](O)O[C@H]2[C@]3(C)C(C)(C)[C@@H](CC3)C2)CCN(CC1)N(C)C
N1(CCC[C@H](O)O[C@H]2[C@]3(C)C(C)(C)[C@@H](CC3)C2)CCN(CC1)CN
[C@@H](CCOC(=O)CC=C)(O)O[C@@H]1C[C@H]2C(C)(C)[C@@]1(CC2)C
[C@@H](CCc1nnc(o1)SC)(O)O[C@@H]1C[C@H]2C(C)(C)[C@@]1(CC2)C
N1(CCC[C@H](O)O[C@@H]2C[C@H]3C(C)(C)[C@@]2(CC3)C(=O)S(=O)(=O)[O-])CCCCCC1
N1(CCC[C@H](O)O[C@H]2[C@]3(C)C(C)(C)[C@@H](CC3)C2)CCN(CC1)C(O)(F)F
N1(CCC[C@H](O)O[C@@H]2C[C@H]3C(C)(C)[C@@]2(CC3)C(F)(F)P(=O)([O-])[O-])CCCCCC1
N1(CCC[C@H](O)O[C@@H]2C[C@H]3C(C)(C)[C@@]2(CC3)C=CI)CCCCCC1
N1(CCC[C@H](O)O[C@@H]2C[C@H]3C(C)(C)[C@@]2(CC3)[C@H](C(=O)O)CF)CCCCCC1
[C@@H](CCC=NCC(=O)O)(O)O[C@@H]1C[C@H]2C(C)(C)[C@@]1(CC2)C
[C@@H](CC(=O)C(=Cc1ccsc1)C#N)(O)O[C@@H]1C[C@H]2C(C)(C)[C@@]1(CC2)C
[C@@H](CCC(=O)CSC(=O)C)(O)O[C@@H]1C[C@H]2C(C)(C)[C@@]1(CC2)C
[C@@H](O)(O[C@@H]1C[C@H]2C(C)(C)[C@@]1(CC2)C)SCC(=O)N(C1CC1)C
[C@@H](CC(=O)[C@@H]1C[C@H](C(=O)N)N1)(O)O[C@@H]1C[C@H]2C(C)(C)[C@@]1(CC2)C
[C@@H](O)(O[C@@H]1C[C@H]2C(C)(C)[C@@]1(CC2)C)CCn1cc(c(=O)[nH]c1=O)I
N1(CCC[C@H](O)O[C@@H]2C[C@H]3C(C)(C)[C@@]2(CC3)NP(=O)([O-])[O-])CCCCCC1
[C@@H](CCCC(=CC=O)C)(O)O[C@@H]1C[C@H]2C(C)(C)[C@@]1(CC2)C
N1(CCC[C@H](O)O[C@H]2[C@]3(C)C(C)(C)[C@@H](CC3)C2)CCN(CC1)OCl
N1(CCC[C@H](O)O[C@@H]2C[C@H]3C(C)(C)[C@@]2(CC3)[C@@H](C(=O)O)Cl)CCCCCC1
[C@@H](CCCC(=O)OCCO)(O)O[C@@H]1C[C@H]2C(C)(C)[C@@]1(CC2)C
[C@@H](CCSC(=O)CCl)(O)O[C@@H]1C[C@H]2C(C)(C)[C@@]1(CC2)C
[C@@H](O)(O[C@@H]1C[C@H]2C(C)(C)[C@@]1(CC2)C)NC/N=C/c1cn[nH]c1
[C@@H](CC(=O)/C=C\C(=O)OC)(O)O[C@@H]1C[C@H]2C(C)(C)[C@@]1(CC2)C
[C@@H](O)(O[C@@H]1C[C@H]2C(C)(C)[C@@]1(CC2)C)[C@@H](c1ccc(cc1)I)N=C(N)N
[C@@H](O)(O[C@@H]1C[C@H]2C(C)(C)[C@@]1(CC2)C)CNC(=O)Cc1c[nH]c2c1cccn2
N1(CCC[C@H](O)O[C@@H]2C[C@H]3C(C)(C)[C@@]2(CC3)[C@H](C#N)F)CCCCCC1
[C@@H](CCCCn1cncn1)(O)O[C@@H]1C[C@H]2C(C)(C)[C@@]1(CC2)C
[C@@H](CCC=Nc1nn[nH]n1)(O)O[C@@H]1C[C@H]2C(C)(C)[C@@]1(CC2)C
[C@@H](CCSC(=[NH+]CC=C)NC#N)(O)O[C@@H]1C[C@H]2C(C)(C)[C@@]1(CC2)C
[C@@H](CC(=O)[C@@H]1C[C@H](C(=O)O)N1)(O)O[C@@H]1C[C@H]2C(C)(C)[C@@]1(CC2)C
[C@@H](CC[C@H](C/C=C/I)O)(O)O[C@@H]1C[C@H]2C(C)(C)[C@@]1(CC2)C
[C@@H](CC[C@H]1CN1CC(=O)OC)(O)O[C@@H]1C[C@H]2C(C)(C)[C@@]1(CC2)C
[C@@H](C/N=C/1\C(=C(C1=O)O)N1CCCC1)(O)O[C@@H]1C[C@H]2C(C)(C)[C@@]1(CC2)C
[C@@H](O)(O[C@@H]1C[C@H]2C(C)(C)[C@@]1(CC2)C)CNc1ccnc(c1)Cl
[C@@H](CCC(=O)Cn1c(nnn1)[S-])(O)O[C@@H]1C[C@H]2C(C)(C)[C@@]1(CC2)C
N1(CCC[C@H](O)O[C@@H]2C[C@H]3C(C)(C)[C@@]2(CC3)SOOO)CCCCCC1
N1(CCC[C@H](O)O[C@@H]2C[C@H]3C(C)(C)[C@@]2(CC3)C([N+](=O)[O-])([N+](=O)[O-])F)CCCCCC1
[C@@H](O)(O[C@@H]1C[C@H]2C(C)(C)[C@@]1(CC2)C)C(=NC(=O)c1ccccc1N)N
[C@@H](O)(O[C@@H]1C[C@H]2C(C)(C)[C@@]1(CC2)C)CCC(=O)N1CSC[C@H]1C(=O)[O-]
[C@@H](CSC(=O)c1cccnc1)(O)O[C@@H]1C[C@H]2C(C)(C)[C@@]1(CC2)C
[C@@H](CC(=O)NSC(=O)C)(O)O[C@@H]1C[C@H]2C(C)(C)[C@@]1(CC2)C
[C@@H](C/C(=C/c1ccccc1Cl)/C(=O)N)(O)O[C@@H]1C[C@H]2C(C)(C)[C@@]1(CC2)C
[C@@H](CC(=C(C(=O)c1ccccc1)Cl)Cl)(O)O[C@@H]1C[C@H]2C(C)(C)[C@@]1(CC2)C
[C@@H](CC[C@@H](C(=O)C)C(=O)OCC)(O)O[C@@H]1C[C@H]2C(C)(C)[C@@]1(CC2)C
[C@@H](O)(O[C@@H]1C[C@H]2C(C)(C)[C@@]1(CC2)C)CSc1nc(cc(n1)O)C1CC1
[C@@H](O)(O[C@@H]1C[C@H]2C(C)(C)[C@@]1(CC2)C)C[C@](c1ccc(cc1)F)(C)O
N1(CCC[C@H](O)O[C@H]2[C@]3(C)C(C)(C)[C@@H](CC3)C2)CCN(CC1)C(=N)C
[C@@H](COC[C@@H](C)N1CCCC1)(O)O[C@@H]1C[C@H]2C(C)(C)[C@@]1(CC2)C
[C@@H](CCC=CSC(=N)N)(O)O[C@@H]1C[C@H]2C(C)(C)[C@@]1(CC2)C
[C@@H](CCNC(=O)C(=[N+]=[N-])C(=O)C)(O)O[C@@H]1C[C@H]2C(C)(C)[C@@]1(CC2)C
N1(CCC[C@H](O)O[C@H]2[C@]3(C)C(C)(C)[C@@H](CC3)C2)CCN(CC1)N(C([2H])([2H])[2H])C([2H])([2H])[2H]
[C@@H](O)(O[C@@H]1C[C@H]2C(C)(C)[C@@]1(CC2)C)[C@H]1CCN(C(=O)C2(c3ccccc3F)CC2)C1
N1(CCC[C@H](O)O[C@H]2[C@]3(C)C(C)(C)[C@@H](CC3)C2)CCN(CC1)C[NH3+]
[C@@H](O)(O[C@@H]1C[C@H]2C(C)(C)[C@@]1(CC2)C)OC(=O)c1ccc(cc1)F
[C@@H](O)(O[C@@H]1C[C@H]2C(C)(C)[C@@]1(CC2)C)NC(=O)Cc1cccc(c1Cl)F
[C@@H](O)(O[C@@H]1C[C@H]2C(C)(C)[C@@]1(CC2)C)C(=NO)c1ccc(cc1)I
[C@@H](CCOC/C=C\I)(O)O[C@@H]1C[C@H]2C(C)(C)[C@@]1(CC2)C
N1(CCC[C@H](O)O[C@@H]2C[C@H]3C(C)(C)[C@@]2(CC3)CS[O-])CCCCCC1
[C@@H](O)(O[C@@H]1C[C@H]2C(C)(C)[C@@]1(CC2)C)CC(=O)OCC=CCl
N1(CCC[C@H](O)O[C@@H]2C[C@H]3C(C)(C)[C@@]2(CC3)OC(=O)Cl)CCCCCC1
N1(CCC[C@H](O)O[C@@H]2C[C@H]3C(C)(C)[C@@]2(CC3)CC#CSC#N)CCCCCC1
[C@@H](CSCc1c(C#N)non1)(O)O[C@@H]1C[C@H]2C(C)(C)[C@@]1(CC2)C
[C@@H](CCC=CCNO)(O)O[C@@H]1C[C@H]2C(C)(C)[C@@]1(CC2)C
[C@@H](O)(O[C@@H]1C[C@H]2C(C)(C)[C@@]1(CC2)C)[C@@H]1C(=NOC1)NC(=O)C(=NOC)C#N
[C@@H](CCC[C@H]1[C@](C)(CO)O1)(O)O[C@@H]1C[C@H]2C(C)(C)[C@@]1(CC2)C
[C@@H](O)(O[C@@H]1C[C@H]2C(C)(C)[C@@]1(CC2)C)NNC(=O)Cc1ccccc1Cl
[C@@H](CCCN(C(=N)CS)C)(O)O[C@@H]1C[C@H]2C(C)(C)[C@@]1(CC2)C
[C@@H](CC(=O)C=Cc1cc(ccc1O)F)(O)O[C@@H]1C[C@H]2C(C)(C)[C@@]1(CC2)C
N1(CCC[C@H](O)O[C@@H]2C[C@H]3C(C)(C)[C@@]2(CC3)C=CBr)CCCCCC1
[C@@H](CCC(=CC(=S)SC)c1ccccc1Cl)(O)O[C@@H]1C[C@H]2C(C)(C)[C@@]1(CC2)C
[C@@H](CCC(=[N+]=[N-])C(=O)OCC)(O)O[C@@H]1C[C@H]2C(C)(C)[C@@]1(CC2)C
[C@@H](O)(O[C@@H]1C[C@H]2C(C)(C)[C@@]1(CC2)C)C[n+]1ccc(cc1)C(F)(F)F
[C@@H](CNC(=O)O[C@H]1CCOC1)(O)O[C@@H]1C[C@H]2C(C)(C)[C@@]1(CC2)C
[C@@H](Cc1nncn1N=Cc1cccs1)(O)O[C@@H]1C[C@H]2C(C)(C)[C@@]1(CC2)C
[C@@H](CC(=O)[C@@H]1CC(=S)C[NH2+]1)(O)O[C@@H]1C[C@H]2C(C)(C)[C@@]1(CC2)C
N1(CCC[C@H](O)O[C@@H]2C[C@H]3C(C)(C)[C@@]2(CC3)CC2C#C2)CCCCCC1
N1(CCC[C@H](O)O[C@H]2[C@]3(C)C(C)(C)[C@@H](CC3)C2)CCN(CC1)O[14CH3]
N1(CCC[C@H](O)O[C@H]2[C@]3(C)C(C)(C)[C@@H](CC3)C2)CCN(CC1)C([NH3+])([2H])[2H]
[C@@H](O)(O[C@@H]1C[C@H]2C(C)(C)[C@@]1(CC2)C)C(=[NH+]Cc1ccccn1)N
[C@@H](O)(O[C@@H]1C[C@H]2C(C)(C)[C@@]1(CC2)C)CSC(=NO)c1c(C)nsn1
[C@@H](CCC/C=C(\C)/CCO)(O)O[C@@H]1C[C@H]2C(C)(C)[C@@]1(CC2)C
N1(CCC[C@H](O)O[C@@H]2C[C@H]3C(C)(C)[C@@]2(CC3)[C@H](C(=O)O)C(F)(F)F)CCCCCC1
N1(CCC[C@H](O)O[C@H]2[C@]3(C)C(C)(C)[C@@H](CC3)C2)CCN(CC1)C(O)([2H])[2H]
[C@@H](O)(O[C@@H]1C[C@H]2C(C)(C)[C@@]1(CC2)C)Cc1cnn(c1)CC#N
[C@@H](O)(O[C@@H]1C[C@H]2C(C)(C)[C@@]1(CC2)C)CNc1c(=O)[nH]c(=O)[nH]n1
N1(CCC[C@H](O)O[C@H]2[C@]3(C)C(C)(C)[C@@H](CC3)C2)CCN(CC1)C(=S)S
[C@@H](CC(=O)CC(=O)N1C(=O)OCC1)(O)O[C@@H]1C[C@H]2C(C)(C)[C@@]1(CC2)C
N1(CCC[C@H](O)O[C@@H]2C[C@H]3C(C)(C)[C@@]2(CC3)C=CSC(=N)N)CCCCCC1
[C@@H](CCC(=O)c1ccsc1C(=O)O)(O)O[C@@H]1C[C@H]2C(C)(C)[C@@]1(CC2)C
N1(CCC[C@H](O)O[C@@H]2C[C@H]3C(C)(C)[C@@]2(CC3)/C(=N/[O-])/C#N)CCCCCC1
[C@@H](CCCc1ccsc1[N+](=O)[O-])(O)O[C@@H]1C[C@H]2C(C)(C)[C@@]1(CC2)C
N1(CCC[C@H](O)O[C@H]2[C@]3(C)C(C)(C)[C@@H](CC3)C2)CCN(CC1)[C@@H](N)Cl
N1(CCC[C@H](O)O[C@@H]2C[C@H]3C(C)(C)[C@@]2(CC3)C(=C(F)F)F)CCCCCC1
[C@@H](C[C@@H]1C[C@@]1(C(=O)OCC)N)(O)O[C@@H]1C[C@H]2C(C)(C)[C@@]1(CC2)C
[C@@H](CCCOCC=C)(O)O[C@@H]1C[C@H]2C(C)(C)[C@@]1(CC2)C
N1(CCC[C@H](O)O[C@@H]2C[C@H]3C(C)(C)[C@@]2(CC3)C(C(Br)Br)(Br)Br)CCCCCC1
[C@@H](C/C(=N/c1c(cccc1F)F)/S)(O)O[C@@H]1C[C@H]2C(C)(C)[C@@]1(CC2)C
[C@@H](CCCC=C(C(=O)[O-])CF)(O)O[C@@H]1C[C@H]2C(C)(C)[C@@]1(CC2)C
N1(CCC[C@H](O)O[C@@H]2C[C@H]3C(C)(C)[C@@]2(CC3)[C@H](C(=O)O)C(F)F)CCCCCC1
N1(CCC[C@H](O)O[C@@H]2C[C@H]3C(C)(C)[C@@]2(CC3)[C@@H](C(F)(F)F)Cl)CCCCCC1
[C@@H](O)(O[C@@H]1C[C@H]2C(C)(C)[C@@]1(CC2)C)CC[C@@H]1C[C@@H]1c1c[nH]cn1
[C@@H](CCC=CCC(=O)O)(O)O[C@@H]1C[C@H]2C(C)(C)[C@@]1(CC2)C
N1(CCC[C@H](O)O[C@H]2[C@]3(C)C(C)(C)[C@@H](CC3)C2)CCN(CC1)C(C)C
N1(CCC[C@H](O)O[C@@H]2C[C@H]3C(C)(C)[C@@]2(CC3)C(=C(F)Cl)F)CCCCCC1
[C@@H](CC(=O)C=Cc1cccnc1Cl)(O)O[C@@H]1C[C@H]2C(C)(C)[C@@]1(CC2)C
N1(CCC[C@H](O)O[C@@H]2C[C@H]3C(C)(C)[C@@]2(CC3)C(C(F)(F)F)(F)F)CCCCCC1
N1(CCC[C@H](O)O[C@@H]2C[C@H]3C(C)(C)[C@@]2(CC3)CCSO)CCCCCC1
[C@@H](C[NH+]=C(NN1CCOCC1)S)(O)O[C@@H]1C[C@H]2C(C)(C)[C@@]1(CC2)C
[C@@H](CCOS(=O)(=O)CC#N)(O)O[C@@H]1C[C@H]2C(C)(C)[C@@]1(CC2)C
[C@@H](CNC(=O)/C=C/C=C)(O)O[C@@H]1C[C@H]2C(C)(C)[C@@]1(CC2)C
N1(CCC[C@H](O)O[C@H]2[C@]3(C)C(C)(C)[C@@H](CC3)C2)CCN(CC1)[C@@H]([11CH3])N
[C@@H](O)(O[C@@H]1C[C@H]2C(C)(C)[C@@]1(CC2)C)C=Cc1ccc(CO)o1
[C@@H](CCc1csc(n1)SC)(O)O[C@@H]1C[C@H]2C(C)(C)[C@@]1(CC2)C
[C@@H](CCC(=O)/C(=N/NC)/C)(O)O[C@@H]1C[C@H]2C(C)(C)[C@@]1(CC2)C
[C@@H](O)(O[C@@H]1C[C@H]2C(C)(C)[C@@]1(CC2)C)C(=O)NC(=O)c1ccccc1F
[C@@H](CCCCSC(=O)N)(O)O[C@@H]1C[C@H]2C(C)(C)[C@@]1(CC2)C
[C@@H](CNC(=NC=O)Nc1cccnc1)(O)O[C@@H]1C[C@H]2C(C)(C)[C@@]1(CC2)C
N1(CCC[C@H](O)O[C@H]2[C@]3(C)C(C)(C)[C@@H](CC3)C2)CCN(CC1)C(C)(O)O
[C@@H](CNC(=Nc1ccccc1)SCC)(O)O[C@@H]1C[C@H]2C(C)(C)[C@@]1(CC2)C
N1(CCC[C@H](O)O[C@H]2[C@]3(C)C(C)(C)[C@@H](CC3)C2)CCN(CC1)CC
N1(CCC[C@H](O)O[C@@H]2C[C@H]3C(C)(C)[C@@]2(CC3)[C@@H](CO)N=[N+]=[N-])CCCCCC1
[C@@H](C/C(=C/c1ccccc1Cl)/C(=O)O)(O)O[C@@H]1C[C@H]2C(C)(C)[C@@]1(CC2)C
[C@@H](C[NH2+]CC=C=CC)(O)O[C@@H]1C[C@H]2C(C)(C)[C@@]1(CC2)C
[C@@H](C[NH+]=C(Nc1ccccc1)S)(O)O[C@@H]1C[C@H]2C(C)(C)[C@@]1(CC2)C
[C@@H](CC(=O)/N=N/C(=O)OC)(O)O[C@@H]1C[C@H]2C(C)(C)[C@@]1(CC2)C
N1(CCC[C@H](O)O[C@@H]2C[C@H]3C(C)(C)[C@@]2(CC3)C(CBr)(F)F)CCCCCC1
[C@@H](O)(O[C@@H]1C[C@H]2C(C)(C)[C@@]1(CC2)C)CCC(=O)c1nncs1
N1(CCC[C@H](O)O[C@@H]2C[C@H]3C(C)(C)[C@@]2(CC3)C(C=O)(Cl)Cl)CCCCCC1
[C@@H](CCN/N=C\C=C/c1ccco1)(O)O[C@@H]1C[C@H]2C(C)(C)[C@@]1(CC2)C
[C@@H](O)(O[C@@H]1C[C@H]2C(C)(C)[C@@]1(CC2)C)CN(C(=O)CN1C(=O)NCC1)C
[C@@H](O)(O[C@@H]1C[C@H]2C(C)(C)[C@@]1(CC2)C)[C@@H](C=NNC(=S)N)C
N1(CCC[C@H](O)O[C@@H]2C[C@H]3C(C)(C)[C@@]2(CC3)Cc2ncno2)CCCCCC1
[C@@H](O)(O[C@@H]1C[C@H]2C(C)(C)[C@@]1(CC2)C)CCn1ccc(n1)[N+](=O)[O-]
[C@@H](CCC(=O)c1c[nH]cc1C(=O)O)(O)O[C@@H]1C[C@H]2C(C)(C)[C@@]1(CC2)C
N1(CCC[C@H](O)O[C@@H]2C[C@H]3C(C)(C)[C@@]2(CC3)NC(=O)Cl)CCCCCC1
N1(CCC[C@H](O)O[C@H]2[C@]3(C)C(C)(C)[C@@H](CC3)C2)CCN(CC1)C(C)(Cl)Cl
[C@@H](O)(O[C@@H]1C[C@H]2C(C)(C)[C@@]1(CC2)C)NN=Cc1c(cccc1Cl)[N+](=O)[O-]
[C@@H](O)(O[C@@H]1C[C@H]2C(C)(C)[C@@]1(CC2)C)[C@@H]1Cc2c(c(CCC)[nH]n2)C(=NO)C1
[C@@H](CCC(=O)CC(=O)NC)(O)O[C@@H]1C[C@H]2C(C)(C)[C@@]1(CC2)C
N1(CCC[C@H](O)O[C@H]2[C@]3(C)C(C)(C)[C@@H](CC3)C2)CCN(CC1)C(C[3H])[3H]
[C@@H](CC(=O)Nc1cc(ccc1Cl)F)(O)O[C@@H]1C[C@H]2C(C)(C)[C@@]1(CC2)C
N1(CCC[C@H](O)O[C@H]2[C@]3(C)C(C)(C)[C@@H](CC3)C2)CCN(CC1)[N+](=O)C
N1(CCC[C@H](O)O[C@@H]2C[C@H]3C(C)(C)[C@@]2(CC3)C(C(F)(F)Cl)(Cl)Cl)CCCCCC1
N1(CCC[C@H](O)O[C@@H]2C[C@H]3C(C)(C)[C@@]2(CC3)N=[N+]=N)CCCCCC1
[C@@H](O)(O[C@@H]1C[C@H]2C(C)(C)[C@@]1(CC2)C)NCc1ccc(c(c1)Cl)F
[C@@H](O)(O[C@@H]1C[C@H]2C(C)(C)[C@@]1(CC2)C)C=Cc1ccnc2nc(nn12)SC
N1(CCC[C@H](O)O[C@H]2[C@]3(C)C(C)(C)[C@@H](CC3)C2)CCN(CC1)C(=S)[S-]
[C@@H](CC=CCNC(=S)N)(O)O[C@@H]1C[C@H]2C(C)(C)[C@@]1(CC2)C
N1(CCC[C@H](O)O[C@H]2[C@]3(C)C(C)(C)[C@@H](CC3)C2)CCN(CC1)CCl
N1(CCC[C@H](O)O[C@@H]2C[C@H]3C(C)(C)[C@@]2(CC3)[C@@H](C(=O)O)[18F])CCCCCC1
[C@@H](CCCc1c(CN)[nH]cn1)(O)O[C@@H]1C[C@H]2C(C)(C)[C@@]1(CC2)C
[C@@H](O)(O[C@@H]1C[C@H]2C(C)(C)[C@@]1(CC2)C)C=CC[n+]1ccccn1
[C@@H](CNCCSC(F)(F)F)(O)O[C@@H]1C[C@H]2C(C)(C)[C@@]1(CC2)C
[C@@H](CCCC(=CC(=O)N)C)(O)O[C@@H]1C[C@H]2C(C)(C)[C@@]1(CC2)C
[C@@H](CC(=O)Sc1ccccn1)(O)O[C@@H]1C[C@H]2C(C)(C)[C@@]1(CC2)C
[C@@H](CN=C(NNC(=O)CC#N)S)(O)O[C@@H]1C[C@H]2C(C)(C)[C@@]1(CC2)C
[C@@H](CCC/C=C(\C(=O)[O-])/C)(O)O[C@@H]1C[C@H]2C(C)(C)[C@@]1(CC2)C
N1(CCC[C@H](O)O[C@@H]2C[C@H]3C(C)(C)[C@@]2(CC3)C(C#N)([2H])[2H])CCCCCC1
[C@@H](O)(O[C@@H]1C[C@H]2C(C)(C)[C@@]1(CC2)C)C/C=C/C(=O)OCC
N1(CCC[C@H](O)O[C@H]2[C@]3(C)C(C)(C)[C@@H](CC3)C2)CCN(CC1)C1(CC1)Cl
[C@@H](CC(=O)SC1=NCCS1)(O)O[C@@H]1C[C@H]2C(C)(C)[C@@]1(CC2)C
[C@@H](O)(O[C@@H]1C[C@H]2C(C)(C)[C@@]1(CC2)C)C(=O)Cc1nc(cs1)C(F)(F)F
N1(CCC[C@H](O)O[C@@H]2C[C@H]3C(C)(C)[C@@]2(CC3)COC#N)CCCCCC1
[C@@H](CCC(=O)NC(=N)SC)(O)O[C@@H]1C[C@H]2C(C)(C)[C@@]1(CC2)C
N1(CCC[C@H](O)O[C@H]2[C@]3(C)C(C)(C)[C@@H](CC3)C2)CCN(CC1)[C@@H]1CN1
[C@@H](CCCC(=O)COC)(O)O[C@@H]1C[C@H]2C(C)(C)[C@@]1(CC2)C
N1(CCC[C@H](O)O[C@@H]2C[C@H]3C(C)(C)[C@@]2(CC3)[C@@H](C(=O)[O-])[O-])CCCCCC1
[C@@H](CCCC(=C)COC(=O)C)(O)O[C@@H]1C[C@H]2C(C)(C)[C@@]1(CC2)C
[C@@H](O)(O[C@@H]1C[C@H]2C(C)(C)[C@@]1(CC2)C)C(=O)Cn1cnc2c1c(ncn2)Cl
N1(CCC[C@H](O)O[C@@H]2C[C@H]3C(C)(C)[C@@]2(CC3)CC(=O)[O-])CCCCCC1
[C@@H](CSCc1cccc[n+]1[O-])(O)O[C@@H]1C[C@H]2C(C)(C)[C@@]1(CC2)C
N1(CCC[C@H](O)O[C@@H]2C[C@H]3C(C)(C)[C@@]2(CC3)[C@H](CCl)Cl)CCCCCC1
N1(CCC[C@H](O)O[C@@H]2C[C@H]3C(C)(C)[C@@]2(CC3)C(C#N)C#N)CCCCCC1
[C@@H](CC(=O)C(=Cc1cccnc1)F)(O)O[C@@H]1C[C@H]2C(C)(C)[C@@]1(CC2)C
[C@@H](O)(O[C@@H]1C[C@H]2C(C)(C)[C@@]1(CC2)C)OC(=O)c1cccc2c1OCCO2
[C@@H](CCC(=O)c1ccncc1)(O)O[C@@H]1C[C@H]2C(C)(C)[C@@]1(CC2)C
[C@@H](CSCc1nnc2CCCn12)(O)O[C@@H]1C[C@H]2C(C)(C)[C@@]1(CC2)C
[C@@H](CCN/N=C/C(C)C)(O)O[C@@H]1C[C@H]2C(C)(C)[C@@]1(CC2)C
[C@@H](COCNC(=O)C=C)(O)O[C@@H]1C[C@H]2C(C)(C)[C@@]1(CC2)C
[C@@H](CCCc1ccsc1C(=O)O)(O)O[C@@H]1C[C@H]2C(C)(C)[C@@]1(CC2)C
[C@@H](O)(O[C@@H]1C[C@H]2C(C)(C)[C@@]1(CC2)C)NC(=O)N=Nc1ccc(cc1)F
N1(CCC[C@H](O)O[C@@H]2C[C@H]3C(C)(C)[C@@]2(CC3)[C@@H](C=O)F)CCCCCC1
[C@@H](O)(O[C@@H]1C[C@H]2C(C)(C)[C@@]1(CC2)C)CCNC(=S)Nc1ccccc1Cl
N1(CCC[C@H](O)O[C@H]2[C@]3(C)C(C)(C)[C@@H](CC3)C2)CCN(CC1)CC([2H])([2H])[2H]
[C@@H](CCC[C@@H](CC(=O)[O-])O)(O)O[C@@H]1C[C@H]2C(C)(C)[C@@]1(CC2)C
[C@@H](O)(O[C@@H]1C[C@H]2C(C)(C)[C@@]1(CC2)C)OCc1cc(CO)sc1
N1(CCC[C@H](O)O[C@H]2[C@]3(C)C(C)(C)[C@@H](CC3)C2)CCN(CC1)C(=O)[S-]
[C@@H](CCc1ccc(o1)SC)(O)O[C@@H]1C[C@H]2C(C)(C)[C@@]1(CC2)C
[C@@H](C[C@H]1C(=O)N(C1)CC(=O)[O-])(O)O[C@@H]1C[C@H]2C(C)(C)[C@@]1(CC2)C
[C@@H](CC(=O)/C=C\c1cc(cnc1Cl)C)(O)O[C@@H]1C[C@H]2C(C)(C)[C@@]1(CC2)C
N1(CCC[C@H](O)O[C@@H]2C[C@H]3C(C)(C)[C@@]2(CC3)CN=C=O)CCCCCC1
[C@@H](CCOCC(=O)C=[N+]=[N-])(O)O[C@@H]1C[C@H]2C(C)(C)[C@@]1(CC2)C
N1(CCC[C@H](O)O[C@H]2[C@]3(C)C(C)(C)[C@@H](CC3)C2)CCN(CC1)[14CH2]C
[C@@H](CCC=C(C#N)C(=O)NO)(O)O[C@@H]1C[C@H]2C(C)(C)[C@@]1(CC2)C
[C@@H](COC(=O)CN(C#N)C)(O)O[C@@H]1C[C@H]2C(C)(C)[C@@]1(CC2)C
[C@@H](CCC=Cn1ncnn1)(O)O[C@@H]1C[C@H]2C(C)(C)[C@@]1(CC2)C
[C@@H](CCC(=O)C(=CC(=O)[O-])Br)(O)O[C@@H]1C[C@H]2C(C)(C)[C@@]1(CC2)C
N1(CCC[C@H](O)O[C@@H]2C[C@H]3C(C)(C)[C@@]2(CC3)CCO)CCCCCC1
[C@@H](CCC=[N+](CCO)[O-])(O)O[C@@H]1C[C@H]2C(C)(C)[C@@]1(CC2)C
[C@@H](CCC(=O)OCC=CCl)(O)O[C@@H]1C[C@H]2C(C)(C)[C@@]1(CC2)C
N1(CCC[C@H](O)O[C@@H]2C[C@H]3C(C)(C)[C@@]2(CC3)[C@H](C#N)O)CCCCCC1
[C@@H](CCN(C#N)CC(=C)Br)(O)O[C@@H]1C[C@H]2C(C)(C)[C@@]1(CC2)C
N1(CCC[C@H](O)O[C@H]2[C@]3(C)C(C)(C)[C@@H](CC3)C2)CCN(CC1)OC
N1(CCC[C@H](O)O[C@H]2[C@]3(C)C(C)(C)[C@@H](CC3)C2)CCN(CC1)N[O-]
[C@@H](CSCc1cccnc1C#N)(O)O[C@@H]1C[C@H]2C(C)(C)[C@@]1(CC2)C
[C@@H](CN/C=N/CC=C)(O)O[C@@H]1C[C@H]2C(C)(C)[C@@]1(CC2)C
[C@@H](O)(O[C@@H]1C[C@H]2C(C)(C)[C@@]1(CC2)C)CC(=O)NN=Cc1cncn1C
[C@@H](O)(O[C@@H]1C[C@H]2C(C)(C)[C@@]1(CC2)C)C=CSC(=NC#N)SC
[C@@H](CCC(=C)C(=O)OCC)(O)O[C@@H]1C[C@H]2C(C)(C)[C@@]1(CC2)C
N1(CCC[C@H](O)O[C@@H]2C[C@H]3C(C)(C)[C@@]2(CC3)CC#C)CCCCCC1
[C@@H](CCCC=C(C#N)CO)(O)O[C@@H]1C[C@H]2C(C)(C)[C@@]1(CC2)C
[C@@H](CNC(=O)/C=C(/C(=O)[O-])\C)(O)O[C@@H]1C[C@H]2C(C)(C)[C@@]1(CC2)C
[C@@H](O)(O[C@@H]1C[C@H]2C(C)(C)[C@@]1(CC2)C)CCSC(=NO)c1cnsn1
[C@@H](CCNC(=O)CC(=O)OC)(O)O[C@@H]1C[C@H]2C(C)(C)[C@@]1(CC2)C
[C@@H](O)(O[C@@H]1C[C@H]2C(C)(C)[C@@]1(CC2)C)CN(c1cccc(c1)Br)C
[C@@H](CCSC(=N)c1cccnc1)(O)O[C@@H]1C[C@H]2C(C)(C)[C@@]1(CC2)C
N1(CCC[C@H](O)O[C@@H]2C[C@H]3C(C)(C)[C@@]2(CC3)[C@@H](C#N)Br)CCCCCC1
[C@@H](CCC=C(C(=O)NO)Cl)(O)O[C@@H]1C[C@H]2C(C)(C)[C@@]1(CC2)C
N1(CCC[C@H](O)O[C@H]2[C@]3(C)C(C)(C)[C@@H](CC3)C2)CCN(CC1)[C@@]1(C)N=N1
[C@@H](CC(=O)N1C[C@@H](C(=O)O)C1)(O)O[C@@H]1C[C@H]2C(C)(C)[C@@]1(CC2)C
N1(CCC[C@H](O)O[C@H]2[C@]3(C)C(C)(C)[C@@H](CC3)C2)CCN(CC1)C(O)(O)O
[C@@H](CNc1cc(ccc1C(=O)O)I)(O)O[C@@H]1C[C@H]2C(C)(C)[C@@]1(CC2)C
N1(CCC[C@H](O)O[C@H]2[C@]3(C)C(C)(C)[C@@H](CC3)C2)CCN(CC1)C(C([2H])([2H])[2H])(C([2H])([2H])[2H])O
[C@@H](O)(O[C@@H]1C[C@H]2C(C)(C)[C@@]1(CC2)C)Cc1c2c(ccs2)sc1C(=O)OCC
[C@@H](O)(O[C@@H]1C[C@H]2C(C)(C)[C@@]1(CC2)C)CCCSC(=[NH2+])NC
[C@@H](O)(O[C@@H]1C[C@H]2C(C)(C)[C@@]1(CC2)C)NC(=O)c1ccc(cc1C)F
[C@@H](CCNC(=O)C(=C(C=C)O)C#N)(O)O[C@@H]1C[C@H]2C(C)(C)[C@@]1(CC2)C
[C@@H](CCSC(=S)SC)(O)O[C@@H]1C[C@H]2C(C)(C)[C@@]1(CC2)C
[C@@H](CCC(=NNS(=O)(=O)C)C)(O)O[C@@H]1C[C@H]2C(C)(C)[C@@]1(CC2)C
[C@@H](O)(O[C@@H]1C[C@H]2C(C)(C)[C@@]1(CC2)C)CCC=NNC(=S)N
N1(CCC[C@H](O)O[C@@H]2C[C@H]3C(C)(C)[C@@]2(CC3)OC(F)(F)Cl)CCCCCC1
[C@@H](CCNC(=NNC)S)(O)O[C@@H]1C[C@H]2C(C)(C)[C@@]1(CC2)C
[C@@H](CC(=O)N[C@H]1[C@@H]2CNC[C@H]12)(O)O[C@@H]1C[C@H]2C(C)(C)[C@@]1(CC2)C
N1(CCC[C@H](O)O[C@H]2[C@]3(C)C(C)(C)[C@@H](CC3)C2)CCN(CC1)N([11CH3])C
[C@@H](CCC(=O)Cn1ccnc1[N+]#N)(O)O[C@@H]1C[C@H]2C(C)(C)[C@@]1(CC2)C
[C@@H](CCNCc1nncn1C)(O)O[C@@H]1C[C@H]2C(C)(C)[C@@]1(CC2)C
[C@@H](CCC1=NN=C(C(=O)[O-])C1)(O)O[C@@H]1C[C@H]2C(C)(C)[C@@]1(CC2)C
N1(CCC[C@H](O)O[C@@H]2C[C@H]3C(C)(C)[C@@]2(CC3)SN=[N+]=[N-])CCCCCC1
[C@@H](CCNC(=S)NOC)(O)O[C@@H]1C[C@H]2C(C)(C)[C@@]1(CC2)C
[C@@H](CC=C(c1ccncc1)Br)(O)O[C@@H]1C[C@H]2C(C)(C)[C@@]1(CC2)C
[C@@H](CC[C@H]1CC=C(C(=O)N)O1)(O)O[C@@H]1C[C@H]2C(C)(C)[C@@]1(CC2)C
[C@@H](O)(O[C@@H]1C[C@H]2C(C)(C)[C@@]1(CC2)C)CCN/C(=N/C(=O)C)/N
N1(CCC[C@H](O)O[C@@H]2C[C@H]3C(C)(C)[C@@]2(CC3)C(=O)/N=N/O)CCCCCC1
[C@@H](CC=CN(c1ccccc1)O)(O)O[C@@H]1C[C@H]2C(C)(C)[C@@]1(CC2)C
[C@@H](COC(=O)Cc1cccc(c1)Cl)(O)O[C@@H]1C[C@H]2C(C)(C)[C@@]1(CC2)C
[C@@H](CC=CCn1c(=O)[nH]c(=O)o1)(O)O[C@@H]1C[C@H]2C(C)(C)[C@@]1(CC2)C
N1(CCC[C@H](O)O[C@@H]2C[C@H]3C(C)(C)[C@@]2(CC3)C(=O)N=NO)CCCCCC1
N1(CCC[C@H](O)O[C@@H]2C[C@H]3C(C)(C)[C@@]2(CC3)C(C#N)(F)F)CCCCCC1
[C@@H](CSCc1ccnnc1)(O)O[C@@H]1C[C@H]2C(C)(C)[C@@]1(CC2)C
[C@@H](CCCn1ccnc1C(=O)O)(O)O[C@@H]1C[C@H]2C(C)(C)[C@@]1(CC2)C
[C@@H](O)(O[C@@H]1C[C@H]2C(C)(C)[C@@]1(CC2)C)CC1(/C=N/N=C(N)N)CC1
[C@@H](CCC(=O)COC(=O)C)(O)O[C@@H]1C[C@H]2C(C)(C)[C@@]1(CC2)C
[C@@H](O)(O[C@@H]1C[C@H]2C(C)(C)[C@@]1(CC2)C)C(=O)ON=C(C(=O)N(C)C)SC
[C@@H](CCNC(=O)/C=C\C)(O)O[C@@H]1C[C@H]2C(C)(C)[C@@]1(CC2)C
[C@@H](O)(O[C@@H]1C[C@H]2C(C)(C)[C@@]1(CC2)C)CC(C(=O)c1cccnc1)(F)F
N1(CCC[C@H](O)O[C@@H]2C[C@H]3C(C)(C)[C@@]2(CC3)C(C(=O)NN)(F)F)CCCCCC1
[C@@H](O)(O[C@@H]1C[C@H]2C(C)(C)[C@@]1(CC2)C)NC(=N)N=Cc1cccn1C
N1(CCC[C@H](O)O[C@H]2[C@]3(C)C(C)(C)[C@@H](CC3)C2)CCN(CC1)C1CC1
[C@@H](CN/C=C\C(=O)C(F)(F)F)(O)O[C@@H]1C[C@H]2C(C)(C)[C@@]1(CC2)C
N1(CCC[C@H](O)O[C@@H]2C[C@H]3C(C)(C)[C@@]2(CC3)C(=O)C(=O)F)CCCCCC1
N1(CCC[C@H](O)O[C@@H]2C[C@H]3C(C)(C)[C@@]2(CC3)[N-]C#N)CCCCCC1
[C@@H](CN=NC(=O)CC#N)(O)O[C@@H]1C[C@H]2C(C)(C)[C@@]1(CC2)C
[C@@H](CC=C(C#N)Cn1cnnn1)(O)O[C@@H]1C[C@H]2C(C)(C)[C@@]1(CC2)C
[C@@H](CCC(=O)Cn1ncnn1)(O)O[C@@H]1C[C@H]2C(C)(C)[C@@]1(CC2)C
[C@@H](O)(O[C@@H]1C[C@H]2C(C)(C)[C@@]1(CC2)C)[C@@H](C)OC(=O)c1cccc(c1)Cl
[C@@H](CC(=O)[C@]1(C[C@@H](C(=O)O)C1)N)(O)O[C@@H]1C[C@H]2C(C)(C)[C@@]1(CC2)C
N1(CCC[C@H](O)O[C@@H]2C[C@H]3C(C)(C)[C@@]2(CC3)SN=O)CCCCCC1
[C@@H](O)(O[C@@H]1C[C@H]2C(C)(C)[C@@]1(CC2)C)CN=Cc1ccc(o1)S(=O)(=O)[O-]
[C@@H](CCNC(=NCC=C)S)(O)O[C@@H]1C[C@H]2C(C)(C)[C@@]1(CC2)C
[C@@H](O)(O[C@@H]1C[C@H]2C(C)(C)[C@@]1(CC2)C)[C@@H](c1ccc(cc1)I)C
[C@@H](CC(=Nc1ccccc1F)[S-])(O)O[C@@H]1C[C@H]2C(C)(C)[C@@]1(CC2)C
N1(CCC[C@H](O)O[C@@H]2C[C@H]3C(C)(C)[C@@]2(CC3)[C@@H](C#N)C(=O)O)CCCCCC1
N1(CCC[C@H](O)O[C@@H]2C[C@H]3C(C)(C)[C@@]2(CC3)NC#N)CCCCCC1
[C@@H](CCS(=O)(=O)Oc1ccccc1)(O)O[C@@H]1C[C@H]2C(C)(C)[C@@]1(CC2)C
N1(CCC[C@H](O)O[C@@H]2C[C@H]3C(C)(C)[C@@]2(CC3)SC#C)CCCCCC1
[C@@H](COCc1ccsc1C(=O)O)(O)O[C@@H]1C[C@H]2C(C)(C)[C@@]1(CC2)C
N1(CCC[C@H](O)O[C@@H]2C[C@H]3C(C)(C)[C@@]2(CC3)CC(F)F)CCCCCC1
[C@@H](CCNN=NCC)(O)O[C@@H]1C[C@H]2C(C)(C)[C@@]1(CC2)C
[C@@H](CCCCNC(=O)O)(O)O[C@@H]1C[C@H]2C(C)(C)[C@@]1(CC2)C
[C@@H](CCCN(C(=O)C)CC(=O)[O-])(O)O[C@@H]1C[C@H]2C(C)(C)[C@@]1(CC2)C
N1(CCC[C@H](O)O[C@@H]2C[C@H]3C(C)(C)[C@@]2(CC3)CC[18F])CCCCCC1
N1(CCC[C@H](O)O[C@H]2[C@]3(C)C(C)(C)[C@@H](CC3)C2)CCN(CC1)NC
[C@@H](CCC=CN=C=S)(O)O[C@@H]1C[C@H]2C(C)(C)[C@@]1(CC2)C
[C@@H](O)(O[C@@H]1C[C@H]2C(C)(C)[C@@]1(CC2)C)OC(=O)Cc1cc(ccc1C)C
[C@@H](CCC[C@H](C)NC(=O)C)(O)O[C@@H]1C[C@H]2C(C)(C)[C@@]1(CC2)C
[C@@H](CCCC(=O)C=C(C(=O)[O-])[O-])(O)O[C@@H]1C[C@H]2C(C)(C)[C@@]1(CC2)C
[C@@H](CCC(=O)Nn1nccn1)(O)O[C@@H]1C[C@H]2C(C)(C)[C@@]1(CC2)C
[C@@H](CC[C@H]1CC=C(C(=O)O)O1)(O)O[C@@H]1C[C@H]2C(C)(C)[C@@]1(CC2)C
[C@@H](O)(O[C@@H]1C[C@H]2C(C)(C)[C@@]1(CC2)C)CNc1cccc(c1)CO
N1(CCC[C@H](O)O[C@@H]2C[C@H]3C(C)(C)[C@@]2(CC3)[C@@H](C(=O)[O-])I)CCCCCC1
[C@@H](O)(O[C@@H]1C[C@H]2C(C)(C)[C@@]1(CC2)C)C(=O)c1cc(ccc1C)S(=O)(=O)N
[C@@H](CCCCC=CC#N)(O)O[C@@H]1C[C@H]2C(C)(C)[C@@]1(CC2)C
N1(CCC[C@H](O)O[C@@H]2C[C@H]3C(C)(C)[C@@]2(CC3)N=C=O)CCCCCC1
N1(CCC[C@H](O)O[C@@H]2C[C@H]3C(C)(C)[C@@]2(CC3)N[N+](=N[O-])[O-])CCCCCC1
N1(CCC[C@H](O)O[C@@H]2C[C@H]3C(C)(C)[C@@]2(CC3)[C@@H](F)P(=O)([O-])[O-])CCCCCC1
[C@@H](CCNN=CC=CC)(O)O[C@@H]1C[C@H]2C(C)(C)[C@@]1(CC2)C
[C@@H](O)(O[C@@H]1C[C@H]2C(C)(C)[C@@]1(CC2)C)CSc1nnc2n1c1ccccc1s2
[C@@H](CCc1nnc(o1)SCC#N)(O)O[C@@H]1C[C@H]2C(C)(C)[C@@]1(CC2)C
[C@@H](CCCCSCC#C)(O)O[C@@H]1C[C@H]2C(C)(C)[C@@]1(CC2)C
[C@@H](CCCN=C=S)(O)O[C@@H]1C[C@H]2C(C)(C)[C@@]1(CC2)C
[C@@H](CN/C(=N\c1ccccc1)/SC)(O)O[C@@H]1C[C@H]2C(C)(C)[C@@]1(CC2)C
N1(CCC[C@H](O)O[C@@H]2C[C@H]3C(C)(C)[C@@]2(CC3)[C@@H](C#C)OC(=O)C)CCCCCC1
[C@@H](CCCSC(=O)N(C)C)(O)O[C@@H]1C[C@H]2C(C)(C)[C@@]1(CC2)C
[C@@H](CN/C=N/OCC#N)(O)O[C@@H]1C[C@H]2C(C)(C)[C@@]1(CC2)C
[C@@H](CCNN=C(C(=O)O)C)(O)O[C@@H]1C[C@H]2C(C)(C)[C@@]1(CC2)C
N1(CCC[C@H](O)O[C@@H]2C[C@H]3C(C)(C)[C@@]2(CC3)C=C(Cl)Cl)CCCCCC1
[C@@H](CCCC(=CCN)Cl)(O)O[C@@H]1C[C@H]2C(C)(C)[C@@]1(CC2)C
N1(CCC[C@H](O)O[C@@H]2C[C@H]3C(C)(C)[C@@]2(CC3)[C@@H](C(=O)[O-])C(=O)O)CCCCCC1
[C@@H](O)(O[C@@H]1C[C@H]2C(C)(C)[C@@]1(CC2)C)NS(=O)(=O)c1cccc(c1)[N+](=O)[O-]
[C@@H](CCC(C(=O)OCC)(Cl)Cl)(O)O[C@@H]1C[C@H]2C(C)(C)[C@@]1(CC2)C
[C@@H](O)(O[C@@H]1C[C@H]2C(C)(C)[C@@]1(CC2)C)CCSC(=NC)N
[C@@H](CCOCC(=O)N(C)C)(O)O[C@@H]1C[C@H]2C(C)(C)[C@@]1(CC2)C
[C@@H](O)(O[C@@H]1C[C@H]2C(C)(C)[C@@]1(CC2)C)CCC=C=CCN
[C@@H](CCCNC(=O)CCCl)(O)O[C@@H]1C[C@H]2C(C)(C)[C@@]1(CC2)C
[C@@H](CCCOC(=O)CBr)(O)O[C@@H]1C[C@H]2C(C)(C)[C@@]1(CC2)C
[C@@H](O)(O[C@@H]1C[C@H]2C(C)(C)[C@@]1(CC2)C)COC(=O)c1cnccn1
[C@@H](O)(O[C@@H]1C[C@H]2C(C)(C)[C@@]1(CC2)C)C(=O)[C@@H]([C@@H]1CC(=NO1)Cl)N
[C@@H](CC[C@@H]1C(=CCC1)C=NO)(O)O[C@@H]1C[C@H]2C(C)(C)[C@@]1(CC2)C
[C@@H](O)(O[C@@H]1C[C@H]2C(C)(C)[C@@]1(CC2)C)[C@@H](C(=O)OC)NC(=O)n1ccccc1=O
N1(CCC[C@H](O)O[C@@H]2C[C@H]3C(C)(C)[C@@]2(CC3)C(C(=O)[O-])([2H])[2H])CCCCCC1
N1(CCC[C@H](O)O[C@@H]2C[C@H]3C(C)(C)[C@@]2(CC3)CC#N)CCCCCC1
N1(CCC[C@H](O)O[C@@H]2C[C@H]3C(C)(C)[C@@]2(CC3)COC(=O)N)CCCCCC1
N1(CCC[C@H](O)O[C@@H]2C[C@H]3C(C)(C)[C@@]2(CC3)N/N=N/c2nncs2)CCCCCC1
N1(CCC[C@H](O)O[C@H]2[C@]3(C)C(C)(C)[C@@H](CC3)C2)CCN(CC1)C(Cl)(Cl)Cl
N1(CCC[C@H](O)O[C@H]2[C@]3(C)C(C)(C)[C@@H](CC3)C2)CCN(CC1)N(C([3H])([3H])[3H])C
[C@@H](CCC(=O)CN1CCC1)(O)O[C@@H]1C[C@H]2C(C)(C)[C@@]1(CC2)C
N1(CCC[C@H](O)O[C@@H]2C[C@H]3C(C)(C)[C@@]2(CC3)C(P(=O)([O-])[O-])(Cl)Cl)CCCCCC1
[C@@H](O)(O[C@@H]1C[C@H]2C(C)(C)[C@@]1(CC2)C)[C@@H](n1cnc2c1nc(nc2Cl)I)O
N1(CCC[C@H](O)O[C@@H]2C[C@H]3C(C)(C)[C@@]2(CC3)C=CCl)CCCCCC1
N1(CCC[C@H](O)O[C@@H]2C[C@H]3C(C)(C)[C@@]2(CC3)C(=C(Cl)Cl)F)CCCCCC1
[C@@H](O)(O[C@@H]1C[C@H]2C(C)(C)[C@@]1(CC2)C)[NH2+]Cc1nc(cs1)C(F)(F)F
[C@@H](O)(O[C@@H]1C[C@H]2C(C)(C)[C@@]1(CC2)C)[C@H]1C(=O)N=C(N1C(=O)OCc1ccccc1)N
[C@@H](CCCOC(=O)[N-]C#N)(O)O[C@@H]1C[C@H]2C(C)(C)[C@@]1(CC2)C
[C@@H](CCCC(=O)CC(=O)C)(O)O[C@@H]1C[C@H]2C(C)(C)[C@@]1(CC2)C
[C@@H](CNc1cc(ccc1C(=O)O)Br)(O)O[C@@H]1C[C@H]2C(C)(C)[C@@]1(CC2)C
N1(CCC[C@H](O)O[C@H]2[C@]3(C)C(C)(C)[C@@H](CC3)C2)CCN(CC1)P(=O)([O-])[O-]
[C@@H](O)(O[C@@H]1C[C@H]2C(C)(C)[C@@]1(CC2)C)C[C@H](C(=O)OCC#C)N
[C@@H](O)(O[C@@H]1C[C@H]2C(C)(C)[C@@]1(CC2)C)CC=NNS(=O)(=O)C
N1(CCC[C@H](O)O[C@@H]2C[C@H]3C(C)(C)[C@@]2(CC3)Cn2ncnn2)CCCCCC1
N1(CCC[C@H](O)O[C@@H]2C[C@H]3C(C)(C)[C@@]2(CC3)C[N+]#N)CCCCCC1
N1(CCC[C@H](O)O[C@@H]2C[C@H]3C(C)(C)[C@@]2(CC3)CC#CO)CCCCCC1
N1(CCC[C@H](O)O[C@H]2[C@]3(C)C(C)(C)[C@@H](CC3)C2)CCN(CC1)[C@]1(N=N1)F
N1(CCC[C@H](O)O[C@@H]2C[C@H]3C(C)(C)[C@@]2(CC3)C(C#C)([2H])[2H])CCCCCC1
[C@@H](O)(O[C@@H]1C[C@H]2C(C)(C)[C@@]1(CC2)C)CNc1cc(C)nc(n1)Cl
[C@@H](CCOC(=O)C=CCCl)(O)O[C@@H]1C[C@H]2C(C)(C)[C@@]1(CC2)C
N1(CCC[C@H](O)O[C@H]2[C@]3(C)C(C)(C)[C@@H](CC3)C2)CCN(CC1)[11C](=O)C
[C@@H](O)(O[C@@H]1C[C@H]2C(C)(C)[C@@]1(CC2)C)[C@@H](Cc1cccc(c1Cl)Cl)N
[C@@H](CCCSC(=O)Cl)(O)O[C@@H]1C[C@H]2C(C)(C)[C@@]1(CC2)C
N1(CCC[C@H](O)O[C@@H]2C[C@H]3C(C)(C)[C@@]2(CC3)OC#CCl)CCCCCC1
[C@@H](O)(O[C@@H]1C[C@H]2C(C)(C)[C@@]1(CC2)C)[C@H](c1cc(sc1)S(=O)(=O)N)C
[C@@H](CCC/C=C\C(=O)O)(O)O[C@@H]1C[C@H]2C(C)(C)[C@@]1(CC2)C
N1(CCC[C@H](O)O[C@@H]2C[C@H]3C(C)(C)[C@@]2(CC3)C([C@]2(N=N2)F)(F)F)CCCCCC1
N1(CCC[C@H](O)O[C@H]2[C@]3(C)C(C)(C)[C@@H](CC3)C2)CCN(CC1)OC([3H])([3H])[3H]
N1(CCC[C@H](O)O[C@@H]2C[C@H]3C(C)(C)[C@@]2(CC3)C(=O)OC(=O)N)CCCCCC1
[C@@H](CC(=O)c1cc(cs1)OC)(O)O[C@@H]1C[C@H]2C(C)(C)[C@@]1(CC2)C
N1(CCC[C@H](O)O[C@@H]2C[C@H]3C(C)(C)[C@@]2(CC3)C=C(Br)Br)CCCCCC1
N1(CCC[C@H](O)O[C@H]2[C@]3(C)C(C)(C)[C@@H](CC3)C2)CCN(CC1)[C@H]1C=C1
[C@@H](O)(O[C@@H]1C[C@H]2C(C)(C)[C@@]1(CC2)C)CCC(=NN=C(N)N)C
N1(CCC[C@H](O)O[C@@H]2C[C@H]3C(C)(C)[C@@]2(CC3)COO)CCCCCC1
N1(CCC[C@H](O)O[C@@H]2C[C@H]3C(C)(C)[C@@]2(CC3)CCCl)CCCCCC1
[C@@H](CC[C@@H](CSC)O)(O)O[C@@H]1C[C@H]2C(C)(C)[C@@]1(CC2)C
[C@@H](O)(O[C@@H]1C[C@H]2C(C)(C)[C@@]1(CC2)C)CSC(=N)NCC
N1(CCC[C@H](O)O[C@@H]2C[C@H]3C(C)(C)[C@@]2(CC3)C(=O)C(=O)[O-])CCCCCC1
[C@@H](O)(O[C@@H]1C[C@H]2C(C)(C)[C@@]1(CC2)C)[C@@H]1CN(CC[C@@H]1O)CC=CI
N1(CCC[C@H](O)O[C@@H]2C[C@H]3C(C)(C)[C@@]2(CC3)[C@@H]([14C](F)(F)F)Cl)CCCCCC1
[C@@H](CCCNC(=NC#N)SC)(O)O[C@@H]1C[C@H]2C(C)(C)[C@@]1(CC2)C
[C@@H](CCCCO[N+](=O)[O-])(O)O[C@@H]1C[C@H]2C(C)(C)[C@@]1(CC2)C
[C@@H](CCC/C=C(\C#N)/CO)(O)O[C@@H]1C[C@H]2C(C)(C)[C@@]1(CC2)C
[C@@H](O)(O[C@@H]1C[C@H]2C(C)(C)[C@@]1(CC2)C)CCn1c2c(c(=O)n(c1=O)CC)[nH]c(n2)Cl
[C@@H](COC(=O)/C=C\C(=O)[O-])(O)O[C@@H]1C[C@H]2C(C)(C)[C@@]1(CC2)C
[C@@H](C[C@H](c1cnc2ncccn12)O)(O)O[C@@H]1C[C@H]2C(C)(C)[C@@]1(CC2)C
N1(CCC[C@H](O)O[C@@H]2C[C@H]3C(C)(C)[C@@]2(CC3)[C@H](C(F)(F)Cl)Cl)CCCCCC1
N1(CCC[C@H](O)O[C@@H]2C[C@H]3C(C)(C)[C@@]2(CC3)CC#CC)CCCCCC1
N1(CCC[C@H](O)O[C@@H]2C[C@H]3C(C)(C)[C@@]2(CC3)[C@@H]([N+](=O)[O-])Cl)CCCCCC1
[C@@H](CNC=NCC=C)(O)O[C@@H]1C[C@H]2C(C)(C)[C@@]1(CC2)C
N1(CCC[C@H](O)O[C@H]2[C@]3(C)C(C)(C)[C@@H](CC3)C2)CCN(CC1)[NH+](C([3H])([3H])[3H])[3H]
N1(CCC[C@H](O)O[C@H]2[C@]3(C)C(C)(C)[C@@H](CC3)C2)CCN(CC1)[14CH2]N
N1(CCC[C@H](O)O[C@H]2[C@]3(C)C(C)(C)[C@@H](CC3)C2)CCN(CC1)N(Cl)Cl
[C@@H](O)(O[C@@H]1C[C@H]2C(C)(C)[C@@]1(CC2)C)Cn1c2cccc(c2cn1)Cl
N1(CCC[C@H](O)O[C@@H]2C[C@H]3C(C)(C)[C@@]2(CC3)COC(=O)O)CCCCCC1
N1(CCC[C@H](O)O[C@@H]2C[C@H]3C(C)(C)[C@@]2(CC3)CON=O)CCCCCC1
[C@@H](CC(=O)c1c(c([nH]n1)Cl)Cl)(O)O[C@@H]1C[C@H]2C(C)(C)[C@@]1(CC2)C
[C@@H](CC[C@H]1[C@@H](CN1)CC(=O)O)(O)O[C@@H]1C[C@H]2C(C)(C)[C@@]1(CC2)C
N1(CCC[C@H](O)O[C@H]2[C@]3(C)C(C)(C)[C@@H](CC3)C2)CCN(CC1)N1N=N1
N1(CCC[C@H](O)O[C@@H]2C[C@H]3C(C)(C)[C@@]2(CC3)C(C(=O)O)(Cl)Cl)CCCCCC1
[C@@H](CCNC(=O)CSC#N)(O)O[C@@H]1C[C@H]2C(C)(C)[C@@]1(CC2)C
N1(CCC[C@H](O)O[C@H]2[C@]3(C)C(C)(C)[C@@H](CC3)C2)CCN(CC1)N[NH3+]
[C@@H](CCNC1=NC(=O)NCN1)(O)O[C@@H]1C[C@H]2C(C)(C)[C@@]1(CC2)C
N1(CCC[C@H](O)O[C@H]2[C@]3(C)C(C)(C)[C@@H](CC3)C2)CCN(CC1)C(N)([2H])[2H]
[C@@H](CCCNN=C(C(=O)O)C)(O)O[C@@H]1C[C@H]2C(C)(C)[C@@]1(CC2)C
N1(CCC[C@H](O)O[C@@H]2C[C@H]3C(C)(C)[C@@]2(CC3)[C@@H](C(=O)O)N=[N+]=[N-])CCCCCC1
[C@@H](CC(=O)CSC1=NCCS1)(O)O[C@@H]1C[C@H]2C(C)(C)[C@@]1(CC2)C
[C@@H](O)(O[C@@H]1C[C@H]2C(C)(C)[C@@]1(CC2)C)C[C@@H](C#N)NC(=O)[C@@H]1CNCCCO1
N1(CCC[C@H](O)O[C@H]2[C@]3(C)C(C)(C)[C@@H](CC3)C2)CCN(CC1)C1C#C1
N1(CCC[C@H](O)O[C@@H]2C[C@H]3C(C)(C)[C@@]2(CC3)N=[N+]=[N-])CCCCCC1
[C@@H](O)(O[C@@H]1C[C@H]2C(C)(C)[C@@]1(CC2)C)COC(=O)Cn1c2ccccc2nn1
[C@@H](CCC[C@@H](c1nnn[nH]1)C)(O)O[C@@H]1C[C@H]2C(C)(C)[C@@]1(CC2)C
[C@@H](Cc1nnn(CC#N)n1)(O)O[C@@H]1C[C@H]2C(C)(C)[C@@]1(CC2)C
[C@@H](CCC/C=C/C=C)(O)O[C@@H]1C[C@H]2C(C)(C)[C@@]1(CC2)C
[C@@H](O)(O[C@@H]1C[C@H]2C(C)(C)[C@@]1(CC2)C)CCNC(=NC#N)SC
[C@@H](O)(O[C@@H]1C[C@H]2C(C)(C)[C@@]1(CC2)C)C(=Nc1c(c(c(C)s1)C)C(=O)OC)S
[C@@H](CCSC(=N)NCC)(O)O[C@@H]1C[C@H]2C(C)(C)[C@@]1(CC2)C
[C@@H](O)(O[C@@H]1C[C@H]2C(C)(C)[C@@]1(CC2)C)[C@@H](C)NC(=O)c1csnn1
[C@@H](CCC=CC1(CC1)NC)(O)O[C@@H]1C[C@H]2C(C)(C)[C@@]1(CC2)C
N1(CCC[C@H](O)O[C@@H]2C[C@H]3C(C)(C)[C@@]2(CC3)CC[125I])CCCCCC1
[C@@H](CNC(=O)CC[125I])(O)O[C@@H]1C[C@H]2C(C)(C)[C@@]1(CC2)C
[C@@H](O)(O[C@@H]1C[C@H]2C(C)(C)[C@@]1(CC2)C)NN=C(c1cccnc1)C
N1(CCC[C@H](O)O[C@@H]2C[C@H]3C(C)(C)[C@@]2(CC3)C(CCl)(F)F)CCCCCC1
[C@@H](CCC(=O)OCC#N)(O)O[C@@H]1C[C@H]2C(C)(C)[C@@]1(CC2)C
[C@@H](CC(=O)c1nc(cs1)Br)(O)O[C@@H]1C[C@H]2C(C)(C)[C@@]1(CC2)C
N1(CCC[C@H](O)O[C@@H]2C[C@H]3C(C)(C)[C@@]2(CC3)CC[N+](=O)[O-])CCCCCC1
N1(CCC[C@H](O)O[C@@H]2C[C@H]3C(C)(C)[C@@]2(CC3)C(CCl)(Cl)Cl)CCCCCC1
N1(CCC[C@H](O)O[C@H]2[C@]3(C)C(C)(C)[C@@H](CC3)C2)CCN(CC1)[NH2+]C([2H])([2H])[2H]
[C@@H](O)(O[C@@H]1C[C@H]2C(C)(C)[C@@]1(CC2)C)C[C@H](c1ccc(cc1)F)O
[C@@H](CNC(=Nc1cccnc1)S)(O)O[C@@H]1C[C@H]2C(C)(C)[C@@]1(CC2)C
[C@@H](O)(O[C@@H]1C[C@H]2C(C)(C)[C@@]1(CC2)C)C=Nc1cccc(c1)CO
[C@@H](CC(=Cc1ccccc1)C(=O)O)(O)O[C@@H]1C[C@H]2C(C)(C)[C@@]1(CC2)C
[C@@H](O)(O[C@@H]1C[C@H]2C(C)(C)[C@@]1(CC2)C)NC(=O)NNC(=S)NCC
[C@@H](C[C@@H](CC=CI)O)(O)O[C@@H]1C[C@H]2C(C)(C)[C@@]1(CC2)C
[C@@H](O)(O[C@@H]1C[C@H]2C(C)(C)[C@@]1(CC2)C)CCc1nc(cs1)C(=O)N
N1(CCC[C@H](O)O[C@@H]2C[C@H]3C(C)(C)[C@@]2(CC3)C(C(=O)Cl)(Cl)Cl)CCCCCC1
[C@@H](CCCC(=CCN)C(=O)O)(O)O[C@@H]1C[C@H]2C(C)(C)[C@@]1(CC2)C
[C@@H](CCNCc1ncnn1C)(O)O[C@@H]1C[C@H]2C(C)(C)[C@@]1(CC2)C
N1(CCC[C@H](O)O[C@@H]2C[C@H]3C(C)(C)[C@@]2(CC3)CN=C=S)CCCCCC1
[C@@H](O)(O[C@@H]1C[C@H]2C(C)(C)[C@@]1(CC2)C)C[C@@H]1C=C[C@H](c2c[nH]cn2)O1
N1(CCC[C@H](O)O[C@H]2[C@]3(C)C(C)(C)[C@@H](CC3)C2)CCN(CC1)C(C)(F)F
[C@@H](O)(O[C@@H]1C[C@H]2C(C)(C)[C@@]1(CC2)C)[C@H](c1cc2ccccc2s1)C(=O)N(C)O
N1(CCC[C@H](O)O[C@@H]2C[C@H]3C(C)(C)[C@@]2(CC3)NC#CN)CCCCCC1
N1(CCC[C@H](O)O[C@@H]2C[C@H]3C(C)(C)[C@@]2(CC3)NC=S)CCCCCC1
N1(CCC[C@H](O)O[C@H]2[C@]3(C)C(C)(C)[C@@H](CC3)C2)CCN(CC1)C(=O)[11CH3]
[C@@H](CC=CC(=CC(=O)C)O)(O)O[C@@H]1C[C@H]2C(C)(C)[C@@]1(CC2)C
[C@@H](CCOC(=S)OCC)(O)O[C@@H]1C[C@H]2C(C)(C)[C@@]1(CC2)C
[C@@H](CCSc1cnccn1)(O)O[C@@H]1C[C@H]2C(C)(C)[C@@]1(CC2)C
[C@@H](C[NH2+]CC(=NO)c1ccccc1)(O)O[C@@H]1C[C@H]2C(C)(C)[C@@]1(CC2)C
[C@@H](CCNN=CC=Cc1ccco1)(O)O[C@@H]1C[C@H]2C(C)(C)[C@@]1(CC2)C
[C@@H](CCC=CC(=O)C=O)(O)O[C@@H]1C[C@H]2C(C)(C)[C@@]1(CC2)C
[C@@H](CCC(=O)N(C)N(C#N)C)(O)O[C@@H]1C[C@H]2C(C)(C)[C@@]1(CC2)C
[C@@H](CCC(=O)c1ccccc1F)(O)O[C@@H]1C[C@H]2C(C)(C)[C@@]1(CC2)C
N1(CCC[C@H](O)O[C@H]2[C@]3(C)C(C)(C)[C@@H](CC3)C2)CCN(CC1)NCl
N1(CCC[C@H](O)O[C@H]2[C@]3(C)C(C)(C)[C@@H](CC3)C2)CCN(CC1)C(N)N
[C@@H](CCCOC(=O)CCl)(O)O[C@@H]1C[C@H]2C(C)(C)[C@@]1(CC2)C
[C@@H](O)(O[C@@H]1C[C@H]2C(C)(C)[C@@]1(CC2)C)NSC(=O)c1ccccc1OC
[C@@H](CCC(=S)NC(=[NH2+])SC)(O)O[C@@H]1C[C@H]2C(C)(C)[C@@]1(CC2)C
N1(CCC[C@H](O)O[C@H]2[C@]3(C)C(C)(C)[C@@H](CC3)C2)CCN(CC1)P(=C)(O)O
[C@@H](O)(O[C@@H]1C[C@H]2C(C)(C)[C@@]1(CC2)C)CSCc1c(C)[nH]cn1
[C@@H](CCC[C@@H](CC(=O)[O-])F)(O)O[C@@H]1C[C@H]2C(C)(C)[C@@]1(CC2)C
[C@@H](CCC(=C)c1ccncc1)(O)O[C@@H]1C[C@H]2C(C)(C)[C@@]1(CC2)C
N1(CCC[C@H](O)O[C@@H]2C[C@H]3C(C)(C)[C@@]2(CC3)Cc2[n-]nnn2)CCCCCC1
N1(CCC[C@H](O)O[C@@H]2C[C@H]3C(C)(C)[C@@]2(CC3)[14CH2]C#N)CCCCCC1
[C@@H](CCc1cc(C=O)on1)(O)O[C@@H]1C[C@H]2C(C)(C)[C@@]1(CC2)C
[C@@H](O)(O[C@@H]1C[C@H]2C(C)(C)[C@@]1(CC2)C)[C@H](C)OC(=O)c1c(cccc1F)F
N1(CCC[C@H](O)O[C@H]2[C@]3(C)C(C)(C)[C@@H](CC3)C2)CCN(CC1)[15NH2+]C
N1(CCC[C@H](O)O[C@H]2[C@]3(C)C(C)(C)[C@@H](CC3)C2)CCN(CC1)NN
[C@@H](O)(O[C@@H]1C[C@H]2C(C)(C)[C@@]1(CC2)C)CC(=O)N=c1cc[nH]n1CC(C)C
[C@@H](O)(O[C@@H]1C[C@H]2C(C)(C)[C@@]1(CC2)C)CC(=O)N=C(N)NCCC#N
N1(CCC[C@H](O)O[C@@H]2C[C@H]3C(C)(C)[C@@]2(CC3)OC#CC)CCCCCC1
[C@@H](CC[C@@H](C(=O)OCC)I)(O)O[C@@H]1C[C@H]2C(C)(C)[C@@]1(CC2)C
[C@@H](CC=NOC(=O)CCl)(O)O[C@@H]1C[C@H]2C(C)(C)[C@@]1(CC2)C
N1(CCC[C@H](O)O[C@@H]2C[C@H]3C(C)(C)[C@@]2(CC3)C([N+](=O)[O-])(Cl)Cl)CCCCCC1
[C@@H](CCC(=O)C=CI)(O)O[C@@H]1C[C@H]2C(C)(C)[C@@]1(CC2)C
N1(CCC[C@H](O)O[C@@H]2C[C@H]3C(C)(C)[C@@]2(CC3)[C@H](C#C)OC(=O)N)CCCCCC1
N1(CCC[C@H](O)O[C@@H]2C[C@H]3C(C)(C)[C@@]2(CC3)CC[17F])CCCCCC1
[C@@H](CCC=Nc1c[nH]nn1)(O)O[C@@H]1C[C@H]2C(C)(C)[C@@]1(CC2)C
N1(CCC[C@H](O)O[C@@H]2C[C@H]3C(C)(C)[C@@]2(CC3)C(C#N)(Br)Br)CCCCCC1
[C@@H](CCC(=O)Cn1cnnn1)(O)O[C@@H]1C[C@H]2C(C)(C)[C@@]1(CC2)C
N1(CCC[C@H](O)O[C@@H]2C[C@H]3C(C)(C)[C@@]2(CC3)CCN=O)CCCCCC1
[C@@H](CC=Cc1c(cccc1Cl)Cl)(O)O[C@@H]1C[C@H]2C(C)(C)[C@@]1(CC2)C
[C@@H](CCCCOC(=O)C)(O)O[C@@H]1C[C@H]2C(C)(C)[C@@]1(CC2)C
[C@@H](CCO/N=C(/C(=O)[O-])\C)(O)O[C@@H]1C[C@H]2C(C)(C)[C@@]1(CC2)C
[C@@H](CCCC(=O)OC=C)(O)O[C@@H]1C[C@H]2C(C)(C)[C@@]1(CC2)C
[C@@H](CCCNC(=N)SC)(O)O[C@@H]1C[C@H]2C(C)(C)[C@@]1(CC2)C
N1(CCC[C@H](O)O[C@H]2[C@]3(C)C(C)(C)[C@@H](CC3)C2)CCN(CC1)[C@H]1C[NH2+]1
[C@@H](O)(O[C@@H]1C[C@H]2C(C)(C)[C@@]1(CC2)C)N/N=C(\C#N)/C(=O)OCC
[C@@H](CC[C@H](C)Oc1c(C)non1)(O)O[C@@H]1C[C@H]2C(C)(C)[C@@]1(CC2)C
[C@@H](O)(O[C@@H]1C[C@H]2C(C)(C)[C@@]1(CC2)C)CN(c1ccc(cc1)O)C
[C@@H](O)(O[C@@H]1C[C@H]2C(C)(C)[C@@]1(CC2)C)CNS(=O)(=O)c1c(ccs1)C
[C@@H](CCNC(=O)SCC)(O)O[C@@H]1C[C@H]2C(C)(C)[C@@]1(CC2)C
[C@@H](O)(O[C@@H]1C[C@H]2C(C)(C)[C@@]1(CC2)C)CNCc1cnn(c1C)C
N1(CCC[C@H](O)O[C@@H]2C[C@H]3C(C)(C)[C@@]2(CC3)C(=O)C[18F])CCCCCC1
[C@@H](CCC(=O)Cn1ccnc1)(O)O[C@@H]1C[C@H]2C(C)(C)[C@@]1(CC2)C
N1(CCC[C@H](O)O[C@@H]2C[C@H]3C(C)(C)[C@@]2(CC3)COC(=O)[O-])CCCCCC1
[C@@H](O)(O[C@@H]1C[C@H]2C(C)(C)[C@@]1(CC2)C)C=CC(=O)c1ccc2c(c1)OCO2
[C@@H](O)(O[C@@H]1C[C@H]2C(C)(C)[C@@]1(CC2)C)CC(=O)Oc1ccccc1Cl
[C@@H](CCC=NCC(=O)[O-])(O)O[C@@H]1C[C@H]2C(C)(C)[C@@]1(CC2)C
[C@@H](C/C(=C/c1ccccc1)/C(=O)O)(O)O[C@@H]1C[C@H]2C(C)(C)[C@@]1(CC2)C
N1(CCC[C@H](O)O[C@@H]2C[C@H]3C(C)(C)[C@@]2(CC3)CN=[N+]=N)CCCCCC1
N1(CCC[C@H](O)O[C@@H]2C[C@H]3C(C)(C)[C@@]2(CC3)C(C(=O)O)(F)F)CCCCCC1
N1(CCC[C@H](O)O[C@@H]2C[C@H]3C(C)(C)[C@@]2(CC3)SC#N)CCCCCC1
[C@@H](CCC(=N)C(=C(O)OC)C#N)(O)O[C@@H]1C[C@H]2C(C)(C)[C@@]1(CC2)C
N1(CCC[C@H](O)O[C@H]2[C@]3(C)C(C)(C)[C@@H](CC3)C2)CCN(CC1)[NH+]1CC1
N1(CCC[C@H](O)O[C@H]2[C@]3(C)C(C)(C)[C@@H](CC3)C2)CCN(CC1)OC([2H])([2H])[2H]
[C@@H](CCNCc1nnnn1CC#N)(O)O[C@@H]1C[C@H]2C(C)(C)[C@@]1(CC2)C
N1(CCC[C@H](O)O[C@H]2[C@]3(C)C(C)(C)[C@@H](CC3)C2)CCN(CC1)[C@@H]([NH3+])Cl
[C@@H](CC/C=C\SSC)(O)O[C@@H]1C[C@H]2C(C)(C)[C@@]1(CC2)C
[C@@H](CCCCN(CC)O)(O)O[C@@H]1C[C@H]2C(C)(C)[C@@]1(CC2)C
[C@@H](CCNCc1c(C)nc[nH]1)(O)O[C@@H]1C[C@H]2C(C)(C)[C@@]1(CC2)C
[C@@H](C/N=C(\Nc1ccccc1Cl)/SC)(O)O[C@@H]1C[C@H]2C(C)(C)[C@@]1(CC2)C
[C@@H](CCC(=O)c1ccccc1)(O)O[C@@H]1C[C@H]2C(C)(C)[C@@]1(CC2)C
[C@@H](CC(=O)NC1=CC(=O)C=CC1=O)(O)O[C@@H]1C[C@H]2C(C)(C)[C@@]1(CC2)C
N1(CCC[C@H](O)O[C@H]2[C@]3(C)C(C)(C)[C@@H](CC3)C2)CCN(CC1)[15NH]C
[C@@H](O)(O[C@@H]1C[C@H]2C(C)(C)[C@@]1(CC2)C)CNCc1cc(C)no1
[C@@H](CCNN=Cc1ccco1)(O)O[C@@H]1C[C@H]2C(C)(C)[C@@]1(CC2)C
[C@@H](C[C@@H](C(=NO)c1ccccc1)O)(O)O[C@@H]1C[C@H]2C(C)(C)[C@@]1(CC2)C
[C@@H](CCC=NCCF)(O)O[C@@H]1C[C@H]2C(C)(C)[C@@]1(CC2)C
N1(CCC[C@H](O)O[C@H]2[C@]3(C)C(C)(C)[C@@H](CC3)C2)CCN(CC1)OF
N1(CCC[C@H](O)O[C@@H]2C[C@H]3C(C)(C)[C@@]2(CC3)C(C(F)(F)Cl)(F)F)CCCCCC1
N1(CCC[C@H](O)O[C@H]2[C@]3(C)C(C)(C)[C@@H](CC3)C2)CCN(CC1)C(C[2H])[2H]
[C@@H](O)(O[C@@H]1C[C@H]2C(C)(C)[C@@]1(CC2)C)C(c1ccc(C(=O)O)s1)(F)F
[C@@H](CCC(=C)COC(=O)C)(O)O[C@@H]1C[C@H]2C(C)(C)[C@@]1(CC2)C
[C@@H](CCNC(=NCC=C)SC)(O)O[C@@H]1C[C@H]2C(C)(C)[C@@]1(CC2)C
N1(CCC[C@H](O)O[C@H]2[C@]3(C)C(C)(C)[C@@H](CC3)C2)CCN(CC1)N(C([3H])([3H])[3H])[3H]
[C@@H](O)(O[C@@H]1C[C@H]2C(C)(C)[C@@]1(CC2)C)NCc1ccc(c(c1F)Cl)F
N1(CCC[C@H](O)O[C@@H]2C[C@H]3C(C)(C)[C@@]2(CC3)[C@H](C(=O)O)S)CCCCCC1
N1(CCC[C@H](O)O[C@@H]2C[C@H]3C(C)(C)[C@@]2(CC3)[C@H](C(=O)[O-])N=[N+]=[N-])CCCCCC1
[C@@H](O)(O[C@@H]1C[C@H]2C(C)(C)[C@@]1(CC2)C)Cc1csc([C@@H]2CCCN2)n1
[C@@H](CCNCc1ccncn1)(O)O[C@@H]1C[C@H]2C(C)(C)[C@@]1(CC2)C
[C@@H](CC(=O)Cc1csc(n1)Cl)(O)O[C@@H]1C[C@H]2C(C)(C)[C@@]1(CC2)C
[C@@H](O)(O[C@@H]1C[C@H]2C(C)(C)[C@@]1(CC2)C)C(=N)NC(=O)c1cccnc1
[C@@H](O)(O[C@@H]1C[C@H]2C(C)(C)[C@@]1(CC2)C)C(=NN=C(c1ccccc1Br)C)N
[C@@H](O)(O[C@@H]1C[C@H]2C(C)(C)[C@@]1(CC2)C)CNc1cccc(n1)NC
[C@@H](CCC=NNS(=O)(=O)C)(O)O[C@@H]1C[C@H]2C(C)(C)[C@@]1(CC2)C
N1(CCC[C@H](O)O[C@H]2[C@]3(C)C(C)(C)[C@@H](CC3)C2)CCN(CC1)[14C](=O)C
N1(CCC[C@H](O)O[C@@H]2C[C@H]3C(C)(C)[C@@]2(CC3)C(=O)[N-]C#N)CCCCCC1
[C@@H](CCCCC=CC(=O)[O-])(O)O[C@@H]1C[C@H]2C(C)(C)[C@@]1(CC2)C
N1(CCC[C@H](O)O[C@H]2[C@]3(C)C(C)(C)[C@@H](CC3)C2)CCN(CC1)P(=O)(O)O
N1(CCC[C@H](O)O[C@@H]2C[C@H]3C(C)(C)[C@@]2(CC3)CS(=O)(=O)[NH-])CCCCCC1
[C@@H](O)(O[C@@H]1C[C@H]2C(C)(C)[C@@]1(CC2)C)[C@@H]1CN(CC[C@@H]1O)Cc1cccc(c1)F
[C@@H](CCCN1C(=N)SCCC1)(O)O[C@@H]1C[C@H]2C(C)(C)[C@@]1(CC2)C
[C@@H](CC(=Cc1ccccc1Cl)C(=O)[O-])(O)O[C@@H]1C[C@H]2C(C)(C)[C@@]1(CC2)C
[C@@H](O)(O[C@@H]1C[C@H]2C(C)(C)[C@@]1(CC2)C)CC#Cc1cc[nH]c1
[C@@H](CC(=O)Nc1ccncc1Br)(O)O[C@@H]1C[C@H]2C(C)(C)[C@@]1(CC2)C
N1(CCC[C@H](O)O[C@@H]2C[C@H]3C(C)(C)[C@@]2(CC3)OC#N)CCCCCC1
N1(CCC[C@H](O)O[C@H]2[C@]3(C)C(C)(C)[C@@H](CC3)C2)CCN(CC1)S[O-]
[C@@H](CNC(=O)OCC(Cl)Cl)(O)O[C@@H]1C[C@H]2C(C)(C)[C@@]1(CC2)C
N1(CCC[C@H](O)O[C@H]2[C@]3(C)C(C)(C)[C@@H](CC3)C2)CCN(CC1)C(C([2H])([2H])[2H])([2H])[2H]
[C@@H](CCCNC(=N)CCl)(O)O[C@@H]1C[C@H]2C(C)(C)[C@@]1(CC2)C
[C@@H](CCCSc1cnn[nH]1)(O)O[C@@H]1C[C@H]2C(C)(C)[C@@]1(CC2)C
[C@@H](O)(O[C@@H]1C[C@H]2C(C)(C)[C@@]1(CC2)C)CC1=Cc2ccccc2S1(=O)=O
[C@@H](CCC[C@@H](C(=O)NOC)C)(O)O[C@@H]1C[C@H]2C(C)(C)[C@@]1(CC2)C
[C@@H](CCOC(=O)C=CCBr)(O)O[C@@H]1C[C@H]2C(C)(C)[C@@]1(CC2)C
[C@@H](CC(=C(Cn1ccnn1)I)I)(O)O[C@@H]1C[C@H]2C(C)(C)[C@@]1(CC2)C
[C@@H](CCNCc1ccccc1N)(O)O[C@@H]1C[C@H]2C(C)(C)[C@@]1(CC2)C
[C@@H](O)(O[C@@H]1C[C@H]2C(C)(C)[C@@]1(CC2)C)CC(=NNS(=O)(=O)C)C
N1(CCC[C@H](O)O[C@H]2[C@]3(C)C(C)(C)[C@@H](CC3)C2)CCN(CC1)[11CH](C)C
[C@@H](O)(O[C@@H]1C[C@H]2C(C)(C)[C@@]1(CC2)C)CCn1c2ccccc2oc1=O
[C@@H](CCC[C@@H](CNC(=O)C)N)(O)O[C@@H]1C[C@H]2C(C)(C)[C@@]1(CC2)C
N1(CCC[C@H](O)O[C@@H]2C[C@H]3C(C)(C)[C@@]2(CC3)CC=N)CCCCCC1
[C@@H](CCC(=O)Cn1cnnc1)(O)O[C@@H]1C[C@H]2C(C)(C)[C@@]1(CC2)C
N1(CCC[C@H](O)O[C@@H]2C[C@H]3C(C)(C)[C@@]2(CC3)OOSN)CCCCCC1
[C@@H](O)(O[C@@H]1C[C@H]2C(C)(C)[C@@]1(CC2)C)[C@@H](c1ccc(C(=O)O)s1)F
[C@@H](C/[N+](=C/c1ccccc1OC(=S)[S-])/[O-])(O)O[C@@H]1C[C@H]2C(C)(C)[C@@]1(CC2)C
N1(CCC[C@H](O)O[C@H]2[C@]3(C)C(C)(C)[C@@H](CC3)C2)CCN(CC1)NC([3H])([3H])[3H]
[C@@H](CNC=CC(=O)C(F)(F)F)(O)O[C@@H]1C[C@H]2C(C)(C)[C@@]1(CC2)C
[C@@H](CCNC(=O)C=C(C(=O)[O-])[O-])(O)O[C@@H]1C[C@H]2C(C)(C)[C@@]1(CC2)C
[C@@H](CCOCC=C(C#C)C)(O)O[C@@H]1C[C@H]2C(C)(C)[C@@]1(CC2)C
N1(CCC[C@H](O)O[C@H]2[C@]3(C)C(C)(C)[C@@H](CC3)C2)CCN(CC1)[NH2+][11CH3]
[C@@H](O)(O[C@@H]1C[C@H]2C(C)(C)[C@@]1(CC2)C)C=CSc1ccccc1
[C@@H](CCC[C@@](C(=O)NC)(C)O)(O)O[C@@H]1C[C@H]2C(C)(C)[C@@]1(CC2)C
[C@@H](C/C(=C/c1ccccc1Cl)/C(=O)[O-])(O)O[C@@H]1C[C@H]2C(C)(C)[C@@]1(CC2)C
[C@@H](CCCCC(=NO)CC)(O)O[C@@H]1C[C@H]2C(C)(C)[C@@]1(CC2)C
[C@@H](CC(=O)c1c(c([nH]n1)Cl)Br)(O)O[C@@H]1C[C@H]2C(C)(C)[C@@]1(CC2)C
[C@@H](CCOC(=O)CCCl)(O)O[C@@H]1C[C@H]2C(C)(C)[C@@]1(CC2)C
[C@@H](O)(O[C@@H]1C[C@H]2C(C)(C)[C@@]1(CC2)C)CCC#CCCc1c[nH]cn1
N1(CCC[C@H](O)O[C@@H]2C[C@H]3C(C)(C)[C@@]2(CC3)CCS)CCCCCC1
N1(CCC[C@H](O)O[C@H]2[C@]3(C)C(C)(C)[C@@H](CC3)C2)CCN(CC1)NS
N1(CCC[C@H](O)O[C@@H]2C[C@H]3C(C)(C)[C@@]2(CC3)[C@@H](C(=O)[O-])Cl)CCCCCC1
[C@@H](CCc1nnc(o1)SCC#C)(O)O[C@@H]1C[C@H]2C(C)(C)[C@@]1(CC2)C
[C@@H](CNC(=O)Cc1ccnc(c1)F)(O)O[C@@H]1C[C@H]2C(C)(C)[C@@]1(CC2)C
[C@@H](CC(=C(Cn1cnnn1)I)I)(O)O[C@@H]1C[C@H]2C(C)(C)[C@@]1(CC2)C
[C@@H](Cn1c(c2ccncc2)nnn1)(O)O[C@@H]1C[C@H]2C(C)(C)[C@@]1(CC2)C
[C@@H](CCSCCC=C)(O)O[C@@H]1C[C@H]2C(C)(C)[C@@]1(CC2)C
N1(CCC[C@H](O)O[C@H]2[C@]3(C)C(C)(C)[C@@H](CC3)C2)CCN(CC1)[NH2+]C
[C@@H](O)(O[C@@H]1C[C@H]2C(C)(C)[C@@]1(CC2)C)C=CC(=O)NCC#C
[C@@H](O)(O[C@@H]1C[C@H]2C(C)(C)[C@@]1(CC2)C)COCc1ccccc1Br
N1(CCC[C@H](O)O[C@H]2[C@]3(C)C(C)(C)[C@@H](CC3)C2)CCN(CC1)N(C)O
[C@@H](O)(O[C@@H]1C[C@H]2C(C)(C)[C@@]1(CC2)C)CCNC(=N)SC
[C@@H](CCCOC(=O)CS)(O)O[C@@H]1C[C@H]2C(C)(C)[C@@]1(CC2)C
[C@@H](CCCC=NNC(=S)N)(O)O[C@@H]1C[C@H]2C(C)(C)[C@@]1(CC2)C
N1(CCC[C@H](O)O[C@H]2[C@]3(C)C(C)(C)[C@@H](CC3)C2)CCN(CC1)C1(CC1)F
[C@@H](CNC(=O)C#CCCO)(O)O[C@@H]1C[C@H]2C(C)(C)[C@@]1(CC2)C
[C@@H](O)(O[C@@H]1C[C@H]2C(C)(C)[C@@]1(CC2)C)N(C(=O)Cn1ccccc1=O)C
[C@@H](CCC(=O)c1cscc1C(=O)O)(O)O[C@@H]1C[C@H]2C(C)(C)[C@@]1(CC2)C
[C@@H](O)(O[C@@H]1C[C@H]2C(C)(C)[C@@]1(CC2)C)CC(=NC(=N)N)C=Cc1ccccc1
[C@@H](CCNC/C=C\CO)(O)O[C@@H]1C[C@H]2C(C)(C)[C@@]1(CC2)C
[C@@H](CCN/C=N/CC=C)(O)O[C@@H]1C[C@H]2C(C)(C)[C@@]1(CC2)C
[C@@H](CCNC=NCC=C)(O)O[C@@H]1C[C@H]2C(C)(C)[C@@]1(CC2)C
N1(CCC[C@H](O)O[C@@H]2C[C@H]3C(C)(C)[C@@]2(CC3)C(=S)C#N)CCCCCC1
[C@@H](CCCC/[NH+]=C(/N)\S)(O)O[C@@H]1C[C@H]2C(C)(C)[C@@]1(CC2)C
[C@@H](CCC=CC(=[N+](C)[O-])C)(O)O[C@@H]1C[C@H]2C(C)(C)[C@@]1(CC2)C
[C@@H](CCSSC(=O)C)(O)O[C@@H]1C[C@H]2C(C)(C)[C@@]1(CC2)C
[C@@H](O)(O[C@@H]1C[C@H]2C(C)(C)[C@@]1(CC2)C)CCONC1=NCCN1
N1(CCC[C@H](O)O[C@@H]2C[C@H]3C(C)(C)[C@@]2(CC3)[C@@H](N=[N+]=[N-])Br)CCCCCC1
N1(CCC[C@H](O)O[C@@H]2C[C@H]3C(C)(C)[C@@]2(CC3)C[N+](=O)[O-])CCCCCC1
[C@@H](CCOC(=O)SCC)(O)O[C@@H]1C[C@H]2C(C)(C)[C@@]1(CC2)C
[C@@H](CCc1nnc(CCC#N)[nH]1)(O)O[C@@H]1C[C@H]2C(C)(C)[C@@]1(CC2)C
N1(CCC[C@H](O)O[C@@H]2C[C@H]3C(C)(C)[C@@]2(CC3)[C@@H](C(=O)O)F)CCCCCC1
N1(CCC[C@H](O)O[C@@H]2C[C@H]3C(C)(C)[C@@]2(CC3)[C@@H](C#N)Cl)CCCCCC1
N1(CCC[C@H](O)O[C@H]2[C@]3(C)C(C)(C)[C@@H](CC3)C2)CCN(CC1)[C@H](C)O
[C@@H](CNCc1nc(cs1)Br)(O)O[C@@H]1C[C@H]2C(C)(C)[C@@]1(CC2)C
N1(CCC[C@H](O)O[C@H]2[C@]3(C)C(C)(C)[C@@H](CC3)C2)CCN(CC1)SN
[C@@H](CCOCN=[N+]=[N-])(O)O[C@@H]1C[C@H]2C(C)(C)[C@@]1(CC2)C
[C@@H](CCCC(=O)OCC)(O)O[C@@H]1C[C@H]2C(C)(C)[C@@]1(CC2)C
N1(CCC[C@H](O)O[C@H]2[C@]3(C)C(C)(C)[C@@H](CC3)C2)CCN(CC1)[C@@H](C)N
N1(CCC[C@H](O)O[C@H]2[C@]3(C)C(C)(C)[C@@H](CC3)C2)CCN(CC1)N(C([3H])([3H])[3H])C([3H])([3H])[3H]
[C@@H](O)(O[C@@H]1C[C@H]2C(C)(C)[C@@]1(CC2)C)[C@@H](C)NC(=NC#N)Nc1ccncc1
[C@@H](CC=Cc1c(ncnc1Cl)Cl)(O)O[C@@H]1C[C@H]2C(C)(C)[C@@]1(CC2)C
[C@@H](CCC(=O)Cn1cncc1C)(O)O[C@@H]1C[C@H]2C(C)(C)[C@@]1(CC2)C
[C@@H](CCN/C=N/OC)(O)O[C@@H]1C[C@H]2C(C)(C)[C@@]1(CC2)C
[C@@H](O)(O[C@@H]1C[C@H]2C(C)(C)[C@@]1(CC2)C)CCN1C(=NCC1)/C=N/O
[C@@H](O)(O[C@@H]1C[C@H]2C(C)(C)[C@@]1(CC2)C)CC/C(=N/CC#C)/NC#N
[C@@H](O)(O[C@@H]1C[C@H]2C(C)(C)[C@@]1(CC2)C)C(=Nc1ccc(cc1)O)C
[C@@H](CCOOCC=C)(O)O[C@@H]1C[C@H]2C(C)(C)[C@@]1(CC2)C
[C@@H](CSSCC=CC)(O)O[C@@H]1C[C@H]2C(C)(C)[C@@]1(CC2)C
N1(CCC[C@H](O)O[C@@H]2C[C@H]3C(C)(C)[C@@]2(CC3)C(=O)OO)CCCCCC1
[C@@H](O)(O[C@@H]1C[C@H]2C(C)(C)[C@@]1(CC2)C)CN(C(=[NH+]c1nccs1)S)C
N1(CCC[C@H](O)O[C@@H]2C[C@H]3C(C)(C)[C@@]2(CC3)C(=O)C#N)CCCCCC1
N1(CCC[C@H](O)O[C@@H]2C[C@H]3C(C)(C)[C@@]2(CC3)CSN=O)CCCCCC1
[C@@H](CNC(=O)Cc1cccc(c1)F)(O)O[C@@H]1C[C@H]2C(C)(C)[C@@]1(CC2)C
[C@@H](CC=COC1=CC=C1)(O)O[C@@H]1C[C@H]2C(C)(C)[C@@]1(CC2)C
[C@@H](O)(O[C@@H]1C[C@H]2C(C)(C)[C@@]1(CC2)C)COc1cc(ccc1F)C(=O)O
[C@@H](CC[C@H](C#N)C(=O)OCC)(O)O[C@@H]1C[C@H]2C(C)(C)[C@@]1(CC2)C
[C@@H](CCCC=C(P(=O)([O-])[O-])Br)(O)O[C@@H]1C[C@H]2C(C)(C)[C@@]1(CC2)C
[C@@H](O)(O[C@@H]1C[C@H]2C(C)(C)[C@@]1(CC2)C)CSCc1c(C)nc[nH]1
[C@@H](O)(O[C@@H]1C[C@H]2C(C)(C)[C@@]1(CC2)C)CCc1c[nH]c(=O)[nH]c1=O
[C@@H](O)(O[C@@H]1C[C@H]2C(C)(C)[C@@]1(CC2)C)CCCSC1=[NH+]CCCN1
[C@@H](O)(O[C@@H]1C[C@H]2C(C)(C)[C@@]1(CC2)C)CSC(=NC#N)NCC=C
[C@@H](CCC(=O)/C=C/I)(O)O[C@@H]1C[C@H]2C(C)(C)[C@@]1(CC2)C
[C@@H](CCOC(=O)CSC#N)(O)O[C@@H]1C[C@H]2C(C)(C)[C@@]1(CC2)C
N1(CCC[C@H](O)O[C@H]2[C@]3(C)C(C)(C)[C@@H](CC3)C2)CCN(CC1)[C@@H](C)F
[C@@H](CCC(=NCl)N=NC(=NCl)N)(O)O[C@@H]1C[C@H]2C(C)(C)[C@@]1(CC2)C
[C@@H](CCCCN(C=O)O)(O)O[C@@H]1C[C@H]2C(C)(C)[C@@]1(CC2)C
[C@@H](CCC(=O)Cn1c(cnn1)C)(O)O[C@@H]1C[C@H]2C(C)(C)[C@@]1(CC2)C
[C@@H](CCC=C(CSC#N)Cl)(O)O[C@@H]1C[C@H]2C(C)(C)[C@@]1(CC2)C
N1(CCC[C@H](O)O[C@@H]2C[C@H]3C(C)(C)[C@@]2(CC3)C(C(=O)[O-])[3H])CCCCCC1
[C@@H](CCCOC(=O)C=[N+]=[N-])(O)O[C@@H]1C[C@H]2C(C)(C)[C@@]1(CC2)C
[C@@H](O)(O[C@@H]1C[C@H]2C(C)(C)[C@@]1(CC2)C)COC(=O)c1cccnc1n1cncn1
N1(CCC[C@H](O)O[C@H]2[C@]3(C)C(C)(C)[C@@H](CC3)C2)CCN(CC1)[14CH2][NH3+]
[C@@H](CCC=NCC(F)F)(O)O[C@@H]1C[C@H]2C(C)(C)[C@@]1(CC2)C
[C@@H](CC(C(=N)NN=CN)(Cl)Cl)(O)O[C@@H]1C[C@H]2C(C)(C)[C@@]1(CC2)C
N1(CCC[C@H](O)O[C@@H]2C[C@H]3C(C)(C)[C@@]2(CC3)CCI)CCCCCC1
[C@@H](CCCC=C(C(=O)[O-])CO)(O)O[C@@H]1C[C@H]2C(C)(C)[C@@]1(CC2)C
[C@@H](O)(O[C@@H]1C[C@H]2C(C)(C)[C@@]1(CC2)C)Cc1ccc(cc1)[125I]
N1(CCC[C@H](O)O[C@H]2[C@]3(C)C(C)(C)[C@@H](CC3)C2)CCN(CC1)N[11CH3]
N1(CCC[C@H](O)O[C@@H]2C[C@H]3C(C)(C)[C@@]2(CC3)N=C=S)CCCCCC1
[C@@H](O)(O[C@@H]1C[C@H]2C(C)(C)[C@@]1(CC2)C)CCc1cc2c(cc1S(=O)(=O)O)OCO2
[C@@H](CC=CSc1ccccc1)(O)O[C@@H]1C[C@H]2C(C)(C)[C@@]1(CC2)C
N1(CCC[C@H](O)O[C@@H]2C[C@H]3C(C)(C)[C@@]2(CC3)C=[N+]=[N-])CCCCCC1
N1(CCC[C@H](O)O[C@H]2[C@]3(C)C(C)(C)[C@@H](CC3)C2)CCN(CC1)P(O)O
N1(CCC[C@H](O)O[C@@H]2C[C@H]3C(C)(C)[C@@]2(CC3)[C@@H](C(=O)O)Br)CCCCCC1
N1(CCC[C@H](O)O[C@@H]2C[C@H]3C(C)(C)[C@@]2(CC3)C(=N[O-])C#N)CCCCCC1
[C@@H](O)(O[C@@H]1C[C@H]2C(C)(C)[C@@]1(CC2)C)OC(=O)C[n+]1ccccc1
[C@@H](CCC=Cc1ncon1)(O)O[C@@H]1C[C@H]2C(C)(C)[C@@]1(CC2)C
N1(CCC[C@H](O)O[C@H]2[C@]3(C)C(C)(C)[C@@H](CC3)C2)CCN(CC1)[C@@H](C)[O-]
[C@@H](CC(=Cc1ccncc1)C(=O)[O-])(O)O[C@@H]1C[C@H]2C(C)(C)[C@@]1(CC2)C
[C@@H](O)(O[C@@H]1C[C@H]2C(C)(C)[C@@]1(CC2)C)C=Cc1ccc([N+](=O)[O-])o1
N1(CCC[C@H](O)O[C@@H]2C[C@H]3C(C)(C)[C@@]2(CC3)[C@@H](C(=O)[O-])[18F])CCCCCC1
N1(CCC[C@H](O)O[C@H]2[C@]3(C)C(C)(C)[C@@H](CC3)C2)CCN(CC1)C(Cl)Cl
[C@@H](CC=CC(=O)c1ccccc1F)(O)O[C@@H]1C[C@H]2C(C)(C)[C@@]1(CC2)C
N1(CCC[C@H](O)O[C@H]2[C@]3(C)C(C)(C)[C@@H](CC3)C2)CCN(CC1)N(C)N
N1(CCC[C@H](O)O[C@H]2[C@]3(C)C(C)(C)[C@@H](CC3)C2)CCN(CC1)OO
[C@@H](CCCCC(=O)CC)(O)O[C@@H]1C[C@H]2C(C)(C)[C@@]1(CC2)C
N1(CCC[C@H](O)O[C@@H]2C[C@H]3C(C)(C)[C@@]2(CC3)COC(=O)[N-]C#N)CCCCCC1
[C@@H](O)(O[C@@H]1C[C@H]2C(C)(C)[C@@]1(CC2)C)CCSC(=O)C#CC
N1(CCC[C@H](O)O[C@@H]2C[C@H]3C(C)(C)[C@@]2(CC3)N/[N+](=N/[O-])/[O-])CCCCCC1
[C@@H](O)(O[C@@H]1C[C@H]2C(C)(C)[C@@]1(CC2)C)Cn1c(c(cn1)Br)C(=O)Nc1nccs1
N1(CCC[C@H](O)O[C@@H]2C[C@H]3C(C)(C)[C@@]2(CC3)C(=O)C#C)CCCCCC1
[C@@H](CCNC(=O)C=CCl)(O)O[C@@H]1C[C@H]2C(C)(C)[C@@]1(CC2)C
[C@@H](CC(=O)C=Cc1cc(ccc1F)F)(O)O[C@@H]1C[C@H]2C(C)(C)[C@@]1(CC2)C
[C@@H](CNC/C=C/I)(O)O[C@@H]1C[C@H]2C(C)(C)[C@@]1(CC2)C
N1(CCC[C@H](O)O[C@H]2[C@]3(C)C(C)(C)[C@@H](CC3)C2)CCN(CC1)[C@@H]([NH3+])O
[C@@H](CCC[N+](=NC=C)[O-])(O)O[C@@H]1C[C@H]2C(C)(C)[C@@]1(CC2)C
N1(CCC[C@H](O)O[C@@H]2C[C@H]3C(C)(C)[C@@]2(CC3)C[14C](=O)[O-])CCCCCC1
[C@@H](CCC=Cc1nn[nH]n1)(O)O[C@@H]1C[C@H]2C(C)(C)[C@@]1(CC2)C
N1(CCC[C@H](O)O[C@@H]2C[C@H]3C(C)(C)[C@@]2(CC3)C(CF)(F)F)CCCCCC1
[C@@H](O)(O[C@@H]1C[C@H]2C(C)(C)[C@@]1(CC2)C)N(C(=O)c1ccc(=O)n(c1)C)C
[C@@H](CCS(=O)(=O)CC(=O)C(F)(F)F)(O)O[C@@H]1C[C@H]2C(C)(C)[C@@]1(CC2)C
[C@@H](O)(O[C@@H]1C[C@H]2C(C)(C)[C@@]1(CC2)C)CCc1nc(c([nH]1)Cl)C=O
[C@@H](O)(O[C@@H]1C[C@H]2C(C)(C)[C@@]1(CC2)C)CNC(=O)c1c(nccn1)Cl
[C@@H](O)(O[C@@H]1C[C@H]2C(C)(C)[C@@]1(CC2)C)CNC(=O)c1c(c2ccccc2Cl)noc1C
[C@@H](CC(=O)Oc1ccc[n+](c1)[O-])(O)O[C@@H]1C[C@H]2C(C)(C)[C@@]1(CC2)C
[C@@H](O)(O[C@@H]1C[C@H]2C(C)(C)[C@@]1(CC2)C)CCc1cccc(c1)C(=O)[O-]
N1(CCC[C@H](O)O[C@@H]2C[C@H]3C(C)(C)[C@@]2(CC3)C(C(=O)O)(Br)Br)CCCCCC1
[C@@H](O)(O[C@@H]1C[C@H]2C(C)(C)[C@@]1(CC2)C)C=NOC(=O)C1CCC1
[C@@H](O)(O[C@@H]1C[C@H]2C(C)(C)[C@@]1(CC2)C)Cc1cc(C2CC2)n[nH]1
[C@@H](CC=CSC(=N)N)(O)O[C@@H]1C[C@H]2C(C)(C)[C@@]1(CC2)C
[C@@H](O)(O[C@@H]1C[C@H]2C(C)(C)[C@@]1(CC2)C)CCC(=O)c1ccc(s1)Br
[C@@H](CCCCNC#N)(O)O[C@@H]1C[C@H]2C(C)(C)[C@@]1(CC2)C
N1(CCC[C@H](O)O[C@@H]2C[C@H]3C(C)(C)[C@@]2(CC3)C(N=[N+]=[N-])(F)F)CCCCCC1
N1(CCC[C@H](O)O[C@@H]2C[C@H]3C(C)(C)[C@@]2(CC3)[C@@H](C(=O)[O-])F)CCCCCC1
N1(CCC[C@H](O)O[C@@H]2C[C@H]3C(C)(C)[C@@]2(CC3)CC=O)CCCCCC1
[C@@H](CC[C@@H](C(=O)OCC)Cl)(O)O[C@@H]1C[C@H]2C(C)(C)[C@@]1(CC2)C
[C@@H](CC[C@@H](C(=O)OCC)F)(O)O[C@@H]1C[C@H]2C(C)(C)[C@@]1(CC2)C
[C@@H](O)(O[C@@H]1C[C@H]2C(C)(C)[C@@]1(CC2)C)C=CC(=O)c1c(cccc1O)O
[C@@H](CSCSC#N)(O)O[C@@H]1C[C@H]2C(C)(C)[C@@]1(CC2)C
[C@@H](CC(=NCl)N=NC(=NCl)N)(O)O[C@@H]1C[C@H]2C(C)(C)[C@@]1(CC2)C
[C@@H](CCCON=C(C)N)(O)O[C@@H]1C[C@H]2C(C)(C)[C@@]1(CC2)C
[C@@H](CC=Cc1ccccc1F)(O)O[C@@H]1C[C@H]2C(C)(C)[C@@]1(CC2)C
[C@@H](O)(O[C@@H]1C[C@H]2C(C)(C)[C@@]1(CC2)C)CCN=C(N(c1nccs1)C)S
[C@@H](CCOCC(=O)N1CCC1)(O)O[C@@H]1C[C@H]2C(C)(C)[C@@]1(CC2)C
[C@@H](CCC=Cn1cncn1)(O)O[C@@H]1C[C@H]2C(C)(C)[C@@]1(CC2)C
N1(CCC[C@H](O)O[C@@H]2C[C@H]3C(C)(C)[C@@]2(CC3)C(C#N)(Cl)Cl)CCCCCC1
[C@@H](CCC(=O)/N=N/C(=O)N)(O)O[C@@H]1C[C@H]2C(C)(C)[C@@]1(CC2)C
N1(CCC[C@H](O)O[C@H]2[C@]3(C)C(C)(C)[C@@H](CC3)C2)CCN(CC1)C(F)(Cl)Cl
N1(CCC[C@H](O)O[C@@H]2C[C@H]3C(C)(C)[C@@]2(CC3)CC(O)(F)F)CCCCCC1
[C@@H](Cn1cnnc1CN1CCOCC1)(O)O[C@@H]1C[C@H]2C(C)(C)[C@@]1(CC2)C
[C@@H](O)(O[C@@H]1C[C@H]2C(C)(C)[C@@]1(CC2)C)CNC(=O)C=Cc1ccoc1
[C@@H](CC=C(c1ccncc1)C(=O)[O-])(O)O[C@@H]1C[C@H]2C(C)(C)[C@@]1(CC2)C
[C@@H](O)(O[C@@H]1C[C@H]2C(C)(C)[C@@]1(CC2)C)CSc1cccc(C(=O)O)n1
N1(CCC[C@H](O)O[C@H]2[C@]3(C)C(C)(C)[C@@H](CC3)C2)CCN(CC1)[C@H](N)O
[C@@H](CCCNC(=O)CI)(O)O[C@@H]1C[C@H]2C(C)(C)[C@@]1(CC2)C
N1(CCC[C@H](O)O[C@@H]2C[C@H]3C(C)(C)[C@@]2(CC3)C(C=O)(Br)Br)CCCCCC1
[C@@H](CC(=C(Cn1ccnc1)I)I)(O)O[C@@H]1C[C@H]2C(C)(C)[C@@]1(CC2)C
[C@@H](O)(O[C@@H]1C[C@H]2C(C)(C)[C@@]1(CC2)C)C[C@H](C(=O)Nc1ncc[nH]1)C
N1(CCC[C@H](O)O[C@H]2[C@]3(C)C(C)(C)[C@@H](CC3)C2)CCN(CC1)[C@@H](O)Cl
[C@@H](O)(O[C@@H]1C[C@H]2C(C)(C)[C@@]1(CC2)C)[C@H](c1cccc(c1)S(=O)(=O)C)C
[C@@H](O)(O[C@@H]1C[C@H]2C(C)(C)[C@@]1(CC2)C)NCc1ccc(cc1)O
[C@@H](CCC(=O)CC=[N+]([O-])[O-])(O)O[C@@H]1C[C@H]2C(C)(C)[C@@]1(CC2)C
N1(CCC[C@H](O)O[C@@H]2C[C@H]3C(C)(C)[C@@]2(CC3)[C@H]([11C]#N)O)CCCCCC1
[C@@H](CCCC(=O)CNC)(O)O[C@@H]1C[C@H]2C(C)(C)[C@@]1(CC2)C
[C@@H](O)(O[C@@H]1C[C@H]2C(C)(C)[C@@]1(CC2)C)COC(=O)c1ccc[nH]c1=O
[C@@H](CCC/C=C\CO)(O)O[C@@H]1C[C@H]2C(C)(C)[C@@]1(CC2)C
N1(CCC[C@H](O)O[C@H]2[C@]3(C)C(C)(C)[C@@H](CC3)C2)CCN(CC1)C(=C)Cl
[C@@H](O)(O[C@@H]1C[C@H]2C(C)(C)[C@@]1(CC2)C)N(C)N=Cc1ccccn1
[C@@H](CCCC=CC=C)(O)O[C@@H]1C[C@H]2C(C)(C)[C@@]1(CC2)C
N1(CCC[C@H](O)O[C@@H]2C[C@H]3C(C)(C)[C@@]2(CC3)C=CF)CCCCCC1
N1(CCC[C@H](O)O[C@H]2[C@]3(C)C(C)(C)[C@@H](CC3)C2)CCN(CC1)N(C)Cl
[C@@H](CCN(C)Cc1cccnc1N)(O)O[C@@H]1C[C@H]2C(C)(C)[C@@]1(CC2)C
[C@@H](CC[NH2+][C@@H](C)CCl)(O)O[C@@H]1C[C@H]2C(C)(C)[C@@]1(CC2)C
[C@@H](O)(O[C@@H]1C[C@H]2C(C)(C)[C@@]1(CC2)C)C(=O)Cc1csc(n1)Cl
[C@@H](O)(O[C@@H]1C[C@H]2C(C)(C)[C@@]1(CC2)C)NCc1ccc(cc1F)O
[C@@H](O)(O[C@@H]1C[C@H]2C(C)(C)[C@@]1(CC2)C)CNC(=O)CC(=O)C
[C@@H](CCC(=O)Cc1ncon1)(O)O[C@@H]1C[C@H]2C(C)(C)[C@@]1(CC2)C
[C@@H](CC(=O)C=Cc1cccc(c1)F)(O)O[C@@H]1C[C@H]2C(C)(C)[C@@]1(CC2)C
[C@@H](CCCNC(=N)CC)(O)O[C@@H]1C[C@H]2C(C)(C)[C@@]1(CC2)C
N1(CCC[C@H](O)O[C@H]2[C@]3(C)C(C)(C)[C@@H](CC3)C2)CCN(CC1)[C@@H](C([3H])([3H])[3H])N
[C@@H](O)(O[C@@H]1C[C@H]2C(C)(C)[C@@]1(CC2)C)COC(=O)c1cccnc1
N1(CCC[C@H](O)O[C@@H]2C[C@H]3C(C)(C)[C@@]2(CC3)[C@@H](C=O)Br)CCCCCC1
[C@@H](CCC(=O)Cn1cccn1)(O)O[C@@H]1C[C@H]2C(C)(C)[C@@]1(CC2)C
[C@@H](CCN(/C(=N/C#N)/SC)C)(O)O[C@@H]1C[C@H]2C(C)(C)[C@@]1(CC2)C
[C@@H](O)(O[C@@H]1C[C@H]2C(C)(C)[C@@]1(CC2)C)Cc1c(cnc(c1O)C)/C=C/P(=O)([O-])[O-]
N1(CCC[C@H](O)O[C@H]2[C@]3(C)C(C)(C)[C@@H](CC3)C2)CCN(CC1)C(=N)S
N1(CCC[C@H](O)O[C@H]2[C@]3(C)C(C)(C)[C@@H](CC3)C2)CCN(CC1)[C@@H](F)Cl
[C@@H](CC(=O)/C=C(\c1ccccc1)/O)(O)O[C@@H]1C[C@H]2C(C)(C)[C@@]1(CC2)C
[C@@H](CCOC(=O)/C=C\CBr)(O)O[C@@H]1C[C@H]2C(C)(C)[C@@]1(CC2)C
N1(CCC[C@H](O)O[C@@H]2C[C@H]3C(C)(C)[C@@]2(CC3)C=C(F)Br)CCCCCC1
[C@@H](C/C(=C(\Nc1ccccc1)/SC)/C#N)(O)O[C@@H]1C[C@H]2C(C)(C)[C@@]1(CC2)C
[C@@H](CCC(=O)c1cocc1C(=O)O)(O)O[C@@H]1C[C@H]2C(C)(C)[C@@]1(CC2)C
[C@@H](O)(O[C@@H]1C[C@H]2C(C)(C)[C@@]1(CC2)C)CSC(=O)c1cccs1
[C@@H](CCN=NC(=O)CC#N)(O)O[C@@H]1C[C@H]2C(C)(C)[C@@]1(CC2)C
[C@@H](CCC(=O)Nc1ncn[nH]1)(O)O[C@@H]1C[C@H]2C(C)(C)[C@@]1(CC2)C
N1(CCC[C@H](O)O[C@@H]2C[C@H]3C(C)(C)[C@@]2(CC3)[C@@H](C(=O)O)I)CCCCCC1
[C@@H](CCCC(=O)CC=O)(O)O[C@@H]1C[C@H]2C(C)(C)[C@@]1(CC2)C
N1(CCC[C@H](O)O[C@@H]2C[C@H]3C(C)(C)[C@@]2(CC3)[C@H]([N+]#[C-])F)CCCCCC1
[C@@H](C/C(=C/c1cccnc1)/C(=O)[O-])(O)O[C@@H]1C[C@H]2C(C)(C)[C@@]1(CC2)C
N1(CCC[C@H](O)O[C@@H]2C[C@H]3C(C)(C)[C@@]2(CC3)C(=O)CF)CCCCCC1
[C@@H](CC=CCN=[N+]=[N-])(O)O[C@@H]1C[C@H]2C(C)(C)[C@@]1(CC2)C
[C@@H](CCc1cnc([nH]1)[N+](=O)[O-])(O)O[C@@H]1C[C@H]2C(C)(C)[C@@]1(CC2)C
[C@@H](CCCCCOC(=O)N)(O)O[C@@H]1C[C@H]2C(C)(C)[C@@]1(CC2)C
[C@@H](CCC/C=C/CC)(O)O[C@@H]1C[C@H]2C(C)(C)[C@@]1(CC2)C
[C@@H](CCC/C(=N/CC#C)/NC#N)(O)O[C@@H]1C[C@H]2C(C)(C)[C@@]1(CC2)C
[C@@H](CNC(=S)Sc1ccccc1)(O)O[C@@H]1C[C@H]2C(C)(C)[C@@]1(CC2)C
[C@@H](O)(O[C@@H]1C[C@H]2C(C)(C)[C@@]1(CC2)C)Cc1cnc(C(F)(F)F)nc1
N1(CCC[C@H](O)O[C@H]2[C@]3(C)C(C)(C)[C@@H](CC3)C2)CCN(CC1)C(N)(F)F
[C@@H](CCCc1c[nH]nc1C(=O)O)(O)O[C@@H]1C[C@H]2C(C)(C)[C@@]1(CC2)C
[C@@H](CC(=C(Cn1cncn1)I)I)(O)O[C@@H]1C[C@H]2C(C)(C)[C@@]1(CC2)C
N1(CCC[C@H](O)O[C@H]2[C@]3(C)C(C)(C)[C@@H](CC3)C2)CCN(CC1)[C@@H](C)[18F]
[C@@H](CCCn1c(ncn1)[N+](=O)[O-])(O)O[C@@H]1C[C@H]2C(C)(C)[C@@]1(CC2)C
[C@@H](C/C(=N/CC(=O)OC)/S)(O)O[C@@H]1C[C@H]2C(C)(C)[C@@]1(CC2)C
[C@@H](O)(O[C@@H]1C[C@H]2C(C)(C)[C@@]1(CC2)C)CCn1cc(c(=O)[nH]c1=O)C
N1(CCC[C@H](O)O[C@H]2[C@]3(C)C(C)(C)[C@@H](CC3)C2)CCN(CC1)C(=S)O
N1(CCC[C@H](O)O[C@H]2[C@]3(C)C(C)(C)[C@@H](CC3)C2)CCN(CC1)C=S
[C@@H](CN/C(=N/C#N)/Nc1ccccc1)(O)O[C@@H]1C[C@H]2C(C)(C)[C@@]1(CC2)C
[C@@H](O)(O[C@@H]1C[C@H]2C(C)(C)[C@@]1(CC2)C)[C@@H]1c2cc(C=CC(=O)[O-])sc2CCC1
[C@@H](O)(O[C@@H]1C[C@H]2C(C)(C)[C@@]1(CC2)C)[C@@H]1N(C(=O)CCS)N=C(C)S1
[C@@H](CCC(=O)[C@H](C)OC(=O)C)(O)O[C@@H]1C[C@H]2C(C)(C)[C@@]1(CC2)C
N1(CCC[C@H](O)O[C@@H]2C[C@H]3C(C)(C)[C@@]2(CC3)[C@H](CC(=O)O)Cl)CCCCCC1
[C@@H](O)(O[C@@H]1C[C@H]2C(C)(C)[C@@]1(CC2)C)CNCc1cc(cs1)Br
[C@@H](O)(O[C@@H]1C[C@H]2C(C)(C)[C@@]1(CC2)C)CNS(=O)(=O)c1cccc(c1)F
[C@@H](CCCCCSC#N)(O)O[C@@H]1C[C@H]2C(C)(C)[C@@]1(CC2)C
[C@@H](CCC(=O)C(=C(Br)Br)Br)(O)O[C@@H]1C[C@H]2C(C)(C)[C@@]1(CC2)C
N1(CCC[C@H](O)O[C@@H]2C[C@H]3C(C)(C)[C@@]2(CC3)[C@H](C#CC(=O)[O-])O)CCCCCC1
N1(CCC[C@H](O)O[C@H]2[C@]3(C)C(C)(C)[C@@H](CC3)C2)CCN(CC1)C(=O)C
[C@@H](CNC(=O)/C=C/C(F)(F)F)(O)O[C@@H]1C[C@H]2C(C)(C)[C@@]1(CC2)C
[C@@H](O)(O[C@@H]1C[C@H]2C(C)(C)[C@@]1(CC2)C)C(=C(C=NNC(=N)N)C)Cl
N1(CCC[C@H](O)O[C@H]2[C@]3(C)C(C)(C)[C@@H](CC3)C2)CCN(CC1)C(C)([2H])[2H]
[C@@H](O)(O[C@@H]1C[C@H]2C(C)(C)[C@@]1(CC2)C)CCc1c2ccccc2sn1
[C@@H](O)(O[C@@H]1C[C@H]2C(C)(C)[C@@]1(CC2)C)Cn1cnc2c1nc(nc2Cl)Cl
N1(CCC[C@H](O)O[C@@H]2C[C@H]3C(C)(C)[C@@]2(CC3)C([N+](=O)[O-])[N+](=O)[O-])CCCCCC1
N1(CCC[C@H](O)O[C@@H]2C[C@H]3C(C)(C)[C@@]2(CC3)C(C(Cl)Cl)(Cl)Cl)CCCCCC1
N1(CCC[C@H](O)O[C@H]2[C@]3(C)C(C)(C)[C@@H](CC3)C2)CCN(CC1)C(C([2H])([2H])[2H])C([2H])([2H])[2H]
[C@@H](CCC(=O)OCC=C)(O)O[C@@H]1C[C@H]2C(C)(C)[C@@]1(CC2)C
[C@@H](CCC/C(=N/CO)/S)(O)O[C@@H]1C[C@H]2C(C)(C)[C@@]1(CC2)C
[C@@H](CCNCn1ccnn1)(O)O[C@@H]1C[C@H]2C(C)(C)[C@@]1(CC2)C
N1(CCC[C@H](O)O[C@H]2[C@]3(C)C(C)(C)[C@@H](CC3)C2)CCN(CC1)C(O)O
[C@@H](O)(O[C@@H]1C[C@H]2C(C)(C)[C@@]1(CC2)C)CCOC(=O)/C=C/C
N1(CCC[C@H](O)O[C@@H]2C[C@H]3C(C)(C)[C@@]2(CC3)[C@H](CBr)Br)CCCCCC1
N1(CCC[C@H](O)O[C@H]2[C@]3(C)C(C)(C)[C@@H](CC3)C2)CCN(CC1)[N-]N
N1(CCC[C@H](O)O[C@@H]2C[C@H]3C(C)(C)[C@@]2(CC3)[NH2+]C(F)F)CCCCCC1
[C@@H](O)(O[C@@H]1C[C@H]2C(C)(C)[C@@]1(CC2)C)[C@@H](C)OC(=O)c1ccccc1Cl
N1(CCC[C@H](O)O[C@@H]2C[C@H]3C(C)(C)[C@@]2(CC3)COC(=O)NO)CCCCCC1
N1(CCC[C@H](O)O[C@H]2[C@]3(C)C(C)(C)[C@@H](CC3)C2)CCN(CC1)[C@@H](C)Cl
N1(CCC[C@H](O)O[C@@H]2C[C@H]3C(C)(C)[C@@]2(CC3)[C@H](CC(=O)O)Br)CCCCCC1
[C@@H](CC[C@@H]1CN(CCN1N=O)N=O)(O)O[C@@H]1C[C@H]2C(C)(C)[C@@]1(CC2)C
[C@@H](C[NH2+]C/C=C/Cl)(O)O[C@@H]1C[C@H]2C(C)(C)[C@@]1(CC2)C
[C@@H](COCC(=O)C=[N+]=[N-])(O)O[C@@H]1C[C@H]2C(C)(C)[C@@]1(CC2)C
N1(CCC[C@H](O)O[C@@H]2C[C@H]3C(C)(C)[C@@]2(CC3)[C@@H](C(=O)OC)F)CCCCCC1
N1(CCC[C@H](O)O[C@@H]2C[C@H]3C(C)(C)[C@@]2(CC3)C(=O)C=O)CCCCCC1
[C@@H](CN(C)Cc1c(C#N)non1)(O)O[C@@H]1C[C@H]2C(C)(C)[C@@]1(CC2)C
[C@@H](O)(O[C@@H]1C[C@H]2C(C)(C)[C@@]1(CC2)C)CNC(=NC)SCCC
N1(CCC[C@H](O)O[C@@H]2C[C@H]3C(C)(C)[C@@]2(CC3)CC(F)(F)F)CCCCCC1
[C@@H](O)(O[C@@H]1C[C@H]2C(C)(C)[C@@]1(CC2)C)CN(C(=O)C[NH2+]C)C
N1(CCC[C@H](O)O[C@@H]2C[C@H]3C(C)(C)[C@@]2(CC3)[NH2+]C(F)(F)F)CCCCCC1
[C@@H](CCC=CN=[N+]=[N-])(O)O[C@@H]1C[C@H]2C(C)(C)[C@@]1(CC2)C
