# Supplementary material for: QSAR-Guided and Fragment-Based Drug Design of Monoterpenoid Inhibitors Targeting Ebola Virus Glycoprotein
Source: Int J Mol Sci. 2026 Mar 25;27(7):2987. doi: 10.3390/ijms27072987 (PMC13073486; doi:10.3390/ijms27072987)
Supplement: Supplementary file 1 [file ijms-27-02987-s001.zip › File S9.csv]

SMILES
C(=O)(O[C@H]1[C@]2(C)C(C)(C)[C@@H](CC2)C1)CN(C(=O)CN1C(=O)c2ccccc2S1(=O)=O)C
C(=O)(O[C@H]1[C@]2(C)C(C)(C)[C@@H](CC2)C1)CC[C@H](C/C=C/I)O
C(=O)(O[C@H]1[C@]2(C)C(C)(C)[C@@H](CC2)C1)CNN=Cc1cc(cc(c1)F)F
C(=O)(O[C@H]1[C@]2(C)C(C)(C)[C@@H](CC2)C1)CNCc1c(c(cs1)I)I
C(=O)(O[C@H]1[C@]2(C)C(C)(C)[C@@H](CC2)C1)CCCCc1ccsc1Cl
C(=O)(O[C@H]1[C@]2(C)C(C)(C)[C@@H](CC2)C1)CCCCCC(=O)Cl
C(=O)(O[C@H]1[C@]2(C)C(C)(C)[C@@H](CC2)C1)CCC(=O)c1nc2ccncc2o1
C(=O)(O[C@H]1[C@]2(C)C(C)(C)[C@@H](CC2)C1)CCCOCN=[N+]=[N-]
C(=O)(O[C@H]1[C@]2(C)C(C)(C)[C@@H](CC2)C1)CCCCn1c(=O)[nH][nH]c1=S
C(=O)(O[C@H]1[C@]2(C)C(C)(C)[C@@H](CC2)C1)CC=CC(=O)c1cc(cc(c1O)Cl)Cl
C(=O)(O[C@H]1[C@]2(C)C(C)(C)[C@@H](CC2)C1)CSC(=S)N(c1ccccc1)C
C(=O)(O[C@H]1[C@]2(C)C(C)(C)[C@@H](CC2)C1)SCc1ccc(cc1)C(=S)N
C(=O)(O[C@H]1[C@]2(C)C(C)(C)[C@@H](CC2)C1)CCCCc1c(nc(nc1[3H])[3H])[3H]
C(=O)(O[C@H]1[C@]2(C)C(C)(C)[C@@H](CC2)C1)CCC(=O)c1nc2cnccc2o1
C(=O)(O[C@H]1[C@]2(C)C(C)(C)[C@@H](CC2)C1)CCC[C@](c1ccsc1)(C)O
C(=O)(O[C@H]1[C@]2(C)C(C)(C)[C@@H](CC2)C1)CCCCc1cncnc1
C(=O)(O[C@H]1[C@]2(C)C(C)(C)[C@@H](CC2)C1)CCc1c(nc2n1cc(s2)Cl)Cl
C(=O)(O[C@H]1[C@]2(C)C(C)(C)[C@@H](CC2)C1)CC(=O)C=Cc1cn(cn1)C
C(=O)(O[C@H]1[C@]2(C)C(C)(C)[C@@H](CC2)C1)CC[C@H]1CCN(C1)CC=C
C(=O)(O[C@H]1[C@]2(C)C(C)(C)[C@@H](CC2)C1)CCCC=NCCO
C(=O)(O[C@H]1[C@]2(C)C(C)(C)[C@@H](CC2)C1)CSCC(=O)N=c1n(ccs1)C
C(=O)(O[C@H]1[C@]2(C)C(C)(C)[C@@H](CC2)C1)CCCC(=O)c1c(cccc1I)F
C(=O)(O[C@H]1[C@]2(C)C(C)(C)[C@@H](CC2)C1)CCCCc1nccc[n+]1[O-]
C(=O)(O[C@H]1[C@]2(C)C(C)(C)[C@@H](CC2)C1)Cc1nnc(c2cccnc2)[nH]1
C(=O)(O[C@H]1[C@]2(C)C(C)(C)[C@@H](CC2)C1)CCc1c(c2ccccc2)[nH]cn1
C(=O)(O[C@H]1[C@]2(C)C(C)(C)[C@@H](CC2)C1)CCCc1cc(ccc1Cl)Br
C(=O)(O[C@H]1[C@]2(C)C(C)(C)[C@@H](CC2)C1)CCCCN(C=S)OC
C(=O)(O[C@H]1[C@]2(C)C(C)(C)[C@@H](CC2)C1)CCCCn1ccccc1=S
C(=O)(O[C@H]1[C@]2(C)C(C)(C)[C@@H](CC2)C1)OC(=O)N=Nc1c2cc(ccc2[nH]c1O)Br
C(=O)(O[C@H]1[C@]2(C)C(C)(C)[C@@H](CC2)C1)Cn1cnc(cc1=O)C1CCC1
C(=O)(O[C@H]1[C@]2(C)C(C)(C)[C@@H](CC2)C1)CCC(=O)NC(=N)SC
C(=O)(O[C@H]1[C@]2(C)C(C)(C)[C@@H](CC2)C1)CCNN=Cc1cncnc1
C(=O)(O[C@H]1[C@]2(C)C(C)(C)[C@@H](CC2)C1)CNN=Cc1cc(ccn1)C
C(=O)(O[C@H]1[C@]2(C)C(C)(C)[C@@H](CC2)C1)Cc1nnc(c2ccccc2C(=O)O)o1
C(=O)(O[C@H]1[C@]2(C)C(C)(C)[C@@H](CC2)C1)CCCC(=O)/C(=N\OC)/C#N
C(=O)(O[C@H]1[C@]2(C)C(C)(C)[C@@H](CC2)C1)CC(=NOC(=O)c1cccc(c1)C)N
C(=O)(O[C@H]1[C@]2(C)C(C)(C)[C@@H](CC2)C1)CC(=C)C(=O)c1ccc(cc1)Cl
C(=O)(O[C@H]1[C@]2(C)C(C)(C)[C@@H](CC2)C1)C[C@@H](C(=O)NCC(F)(F)F)N
C(=O)(O[C@H]1[C@]2(C)C(C)(C)[C@@H](CC2)C1)CNCc1ccc(F)s1
C(=O)(O[C@H]1[C@]2(C)C(C)(C)[C@@H](CC2)C1)CCc1cscc1C(=O)CCl
C(=O)(O[C@H]1[C@]2(C)C(C)(C)[C@@H](CC2)C1)CCCCOC(=O)C
C(=O)(O[C@H]1[C@]2(C)C(C)(C)[C@@H](CC2)C1)CCC(=O)Cc1coc(C)n1
C(=O)(O[C@H]1[C@]2(C)C(C)(C)[C@@H](CC2)C1)Cc1cn(c2c(cccn2)CO)nc1C
C(=O)(O[C@H]1[C@]2(C)C(C)(C)[C@@H](CC2)C1)CC(=S)C(=Cc1ccc(o1)Br)C#N
C(=O)(O[C@H]1[C@]2(C)C(C)(C)[C@@H](CC2)C1)CC[C@H](CN1CCCCC1)N
C(=O)(O[C@H]1[C@]2(C)C(C)(C)[C@@H](CC2)C1)CNC(=O)Cc1c[nH]c2c1cccn2
C(=O)(O[C@H]1[C@]2(C)C(C)(C)[C@@H](CC2)C1)CCCNC(=N)C(Cl)(Cl)Br
C(=O)(O[C@H]1[C@]2(C)C(C)(C)[C@@H](CC2)C1)CSc1cc(C#N)ccn1
C(=O)(O[C@H]1[C@]2(C)C(C)(C)[C@@H](CC2)C1)CCCCc1c(cccc1F)F
C(=O)(O[C@H]1[C@]2(C)C(C)(C)[C@@H](CC2)C1)CCCCNc1ccco1
C(=O)(O[C@H]1[C@]2(C)C(C)(C)[C@@H](CC2)C1)CC[C@@H](C)NS(=O)(=O)C(F)(F)F
C(=O)(O[C@H]1[C@]2(C)C(C)(C)[C@@H](CC2)C1)CCCC(=O)c1ccc[nH]c1=S
C(=O)(O[C@H]1[C@]2(C)C(C)(C)[C@@H](CC2)C1)CCCC(=O)C(=CC(=O)[O-])Br
C(=O)(O[C@H]1[C@]2(C)C(C)(C)[C@@H](CC2)C1)CCCC(=O)c1cccnc1Cl
C(=O)(O[C@H]1[C@]2(C)C(C)(C)[C@@H](CC2)C1)CCC1=CC(=O)C(=CC1=O)N1CC1
C(=O)(O[C@H]1[C@]2(C)C(C)(C)[C@@H](CC2)C1)CCCCN/C(=[NH+]\C)/NC#N
C(=O)(O[C@H]1[C@]2(C)C(C)(C)[C@@H](CC2)C1)CC(=CC(=O)C(=O)OC)[O-]
C(=O)(O[C@H]1[C@]2(C)C(C)(C)[C@@H](CC2)C1)COC(=O)c1ccccc1n1cnc2ccccc12
C(=O)(O[C@H]1[C@]2(C)C(C)(C)[C@@H](CC2)C1)C[C@H]1C(=O)[NH+]=C(N1C(=O)OCc1ccccc1)N
C(=O)(O[C@H]1[C@]2(C)C(C)(C)[C@@H](CC2)C1)C/C(=C/C(=O)C(=O)OC)/[O-]
C(=O)(O[C@H]1[C@]2(C)C(C)(C)[C@@H](CC2)C1)CCCC=N[N-]C(=O)N
C(=O)(O[C@H]1[C@]2(C)C(C)(C)[C@@H](CC2)C1)CCCN1c2ccccc2C(=NO)C1=O
C(=O)(O[C@H]1[C@]2(C)C(C)(C)[C@@H](CC2)C1)CCCCOC(=O)C=[N+]=[N-]
C(=O)(O[C@H]1[C@]2(C)C(C)(C)[C@@H](CC2)C1)CCC[C@H]([C@H](CCl)O)Cl
C(=O)(O[C@H]1[C@]2(C)C(C)(C)[C@@H](CC2)C1)CCC=CCSC#N
C(=O)(O[C@H]1[C@]2(C)C(C)(C)[C@@H](CC2)C1)CCCCC(C(F)(F)Cl)(F)F
C(=O)(O[C@H]1[C@]2(C)C(C)(C)[C@@H](CC2)C1)CCC(=O)Cn1c(nc(n1)Cl)Cl
C(=O)(O[C@H]1[C@]2(C)C(C)(C)[C@@H](CC2)C1)Cc1nc2c(cccc2[nH]1)c1ccccc1
C(=O)(O[C@H]1[C@]2(C)C(C)(C)[C@@H](CC2)C1)CC=CC(=O)c1cc(C#N)ccc1O
C(=O)(O[C@H]1[C@]2(C)C(C)(C)[C@@H](CC2)C1)OCc1nn(c2cccc(c2)Cl)c(=O)o1
C(=O)(O[C@H]1[C@]2(C)C(C)(C)[C@@H](CC2)C1)CCCSc1nccs1
C(=O)(O[C@H]1[C@]2(C)C(C)(C)[C@@H](CC2)C1)CNN=Cc1ccc(s1)SC
C(=O)(O[C@H]1[C@]2(C)C(C)(C)[C@@H](CC2)C1)CCCc1c2ccccc2oc1C(=O)O
C(=O)(O[C@H]1[C@]2(C)C(C)(C)[C@@H](CC2)C1)CCOS(=O)(=O)CC#N
C(=O)(O[C@H]1[C@]2(C)C(C)(C)[C@@H](CC2)C1)CNC(=O)C=Cc1cc(ccc1Cl)Cl
C(=O)(O[C@H]1[C@]2(C)C(C)(C)[C@@H](CC2)C1)CCCCC=NNC(=S)N
C(=O)(O[C@H]1[C@]2(C)C(C)(C)[C@@H](CC2)C1)CCCC[C@H](CBr)O
C(=O)(O[C@H]1[C@]2(C)C(C)(C)[C@@H](CC2)C1)CCCC[C@@H](C(Cl)(Cl)Cl)N
C(=O)(O[C@H]1[C@]2(C)C(C)(C)[C@@H](CC2)C1)CCCCC(=O)CC=O
C(=O)(O[C@H]1[C@]2(C)C(C)(C)[C@@H](CC2)C1)CCC(=S)C(=O)c1cccc(c1)F
C(=O)(O[C@H]1[C@]2(C)C(C)(C)[C@@H](CC2)C1)C=CC(=O)c1cc(C#N)ccc1O
C(=O)(O[C@H]1[C@]2(C)C(C)(C)[C@@H](CC2)C1)CCCC=NCC(=O)N
C(=O)(O[C@H]1[C@]2(C)C(C)(C)[C@@H](CC2)C1)CCCC(=S)c1cccnc1
C(=O)(O[C@H]1[C@]2(C)C(C)(C)[C@@H](CC2)C1)CC(=S)/C(=C\c1ccc(o1)Br)/C#N
C(=O)(O[C@H]1[C@]2(C)C(C)(C)[C@@H](CC2)C1)CCCC(=O)c1ccc(s1)Br
C(=O)(O[C@H]1[C@]2(C)C(C)(C)[C@@H](CC2)C1)CCCCc1cn2c(ncn2)nc1
C(=O)(O[C@H]1[C@]2(C)C(C)(C)[C@@H](CC2)C1)[C@H](c1nnn(c2cccc(c2)Cl)n1)C
C(=O)(O[C@H]1[C@]2(C)C(C)(C)[C@@H](CC2)C1)CCc1c(c2ccccc2)[nH]nn1
C(=O)(O[C@H]1[C@]2(C)C(C)(C)[C@@H](CC2)C1)CCCCC1=CCNC=C1
C(=O)(O[C@H]1[C@]2(C)C(C)(C)[C@@H](CC2)C1)CCCCN1C(=S)NCC1
C(=O)(O[C@H]1[C@]2(C)C(C)(C)[C@@H](CC2)C1)CCCCSCC#C
C(=O)(O[C@H]1[C@]2(C)C(C)(C)[C@@H](CC2)C1)CCC[C@H](C)OC(=O)CCl
C(=O)(O[C@H]1[C@]2(C)C(C)(C)[C@@H](CC2)C1)CSCc1ncc(CC)o1
C(=O)(O[C@H]1[C@]2(C)C(C)(C)[C@@H](CC2)C1)CCCCN1C(=O)CCNC1=O
C(=O)(O[C@H]1[C@]2(C)C(C)(C)[C@@H](CC2)C1)CCC[C@H](C(=C)C(=O)OC)C
C(=O)(O[C@H]1[C@]2(C)C(C)(C)[C@@H](CC2)C1)Cc1ccc(cc1)NCC
C(=O)(O[C@H]1[C@]2(C)C(C)(C)[C@@H](CC2)C1)CCCCc1ccccc1N=O
C(=O)(O[C@H]1[C@]2(C)C(C)(C)[C@@H](CC2)C1)CCCC(=C)c1ccccc1F
C(=O)(O[C@H]1[C@]2(C)C(C)(C)[C@@H](CC2)C1)CCCC(=C)c1cccc(c1)O
C(=O)(O[C@H]1[C@]2(C)C(C)(C)[C@@H](CC2)C1)CNC(=O)C(=O)c1cn(c2ccccc12)C
C(=O)(O[C@H]1[C@]2(C)C(C)(C)[C@@H](CC2)C1)CCCC=NCCC
C(=O)(O[C@H]1[C@]2(C)C(C)(C)[C@@H](CC2)C1)CCON=C(c1ccc[n+](c1)[O-])Cl
C(=O)(O[C@H]1[C@]2(C)C(C)(C)[C@@H](CC2)C1)CCCSc1nc(C)n[nH]1
C(=O)(O[C@H]1[C@]2(C)C(C)(C)[C@@H](CC2)C1)CN(C)S(=O)(=O)c1cc2ccccc2nc1
C(=O)(O[C@H]1[C@]2(C)C(C)(C)[C@@H](CC2)C1)CCCCC(=C(Cl)Cl)Cl
C(=O)(O[C@H]1[C@]2(C)C(C)(C)[C@@H](CC2)C1)[C@H]1CN=C(Nc2c(cccn2)C)S1
C(=O)(O[C@H]1[C@]2(C)C(C)(C)[C@@H](CC2)C1)NN=C(C)Cn1c2ccccc2nn1
C(=O)(O[C@H]1[C@]2(C)C(C)(C)[C@@H](CC2)C1)CCCSC(=O)C#CC
C(=O)(O[C@H]1[C@]2(C)C(C)(C)[C@@H](CC2)C1)CCCC(=N)CSC
C(=O)(O[C@H]1[C@]2(C)C(C)(C)[C@@H](CC2)C1)CNC(=O)c1c(ccs1)c1ccccc1
C(=O)(O[C@H]1[C@]2(C)C(C)(C)[C@@H](CC2)C1)CCCCS/C(=C\Cl)/Cl
C(=O)(O[C@H]1[C@]2(C)C(C)(C)[C@@H](CC2)C1)COc1ccc(C#N)c(c1)C
C(=O)(O[C@H]1[C@]2(C)C(C)(C)[C@@H](CC2)C1)C=NC(=O)C(=Cc1ccccc1)C#N
C(=O)(O[C@H]1[C@]2(C)C(C)(C)[C@@H](CC2)C1)CC[C@H]1[C@H]2c3c(c(C(=O)O)n[nH]3)C[C@@H]12
C(=O)(O[C@H]1[C@]2(C)C(C)(C)[C@@H](CC2)C1)CCCC(=CCC(=O)O)C
C(=O)(O[C@H]1[C@]2(C)C(C)(C)[C@@H](CC2)C1)CCC[C@@H]1C(=O)n2c(ncn2)S1
C(=O)(O[C@H]1[C@]2(C)C(C)(C)[C@@H](CC2)C1)CCCCC(=C(Cl)Cl)C(=O)[O-]
C(=O)(O[C@H]1[C@]2(C)C(C)(C)[C@@H](CC2)C1)C(=O)C(=O)c1ccc2cccnc2n1
C(=O)(O[C@H]1[C@]2(C)C(C)(C)[C@@H](CC2)C1)CCCCCSO
C(=O)(O[C@H]1[C@]2(C)C(C)(C)[C@@H](CC2)C1)CCCCCCCl
C(=O)(O[C@H]1[C@]2(C)C(C)(C)[C@@H](CC2)C1)CCC(=C)CN1CCCCC1
C(=O)(O[C@H]1[C@]2(C)C(C)(C)[C@@H](CC2)C1)CC(=O)Cc1csc(n1)Cl
C(=O)(O[C@H]1[C@]2(C)C(C)(C)[C@@H](CC2)C1)CCCCC(=C(Cl)Cl)C(=O)N
C(=O)(O[C@H]1[C@]2(C)C(C)(C)[C@@H](CC2)C1)CCC(=NCl)N=NC(=NCl)N
C(=O)(O[C@H]1[C@]2(C)C(C)(C)[C@@H](CC2)C1)CCCC(=O)CCS
C(=O)(O[C@H]1[C@]2(C)C(C)(C)[C@@H](CC2)C1)CCCCSCC=C
C(=O)(O[C@H]1[C@]2(C)C(C)(C)[C@@H](CC2)C1)CCC/C(=N\CCO)/S
C(=O)(O[C@H]1[C@]2(C)C(C)(C)[C@@H](CC2)C1)NCC(=O)OC1CCCCC1
C(=O)(O[C@H]1[C@]2(C)C(C)(C)[C@@H](CC2)C1)C/N=C/1\N(c2ccc(cc2)O)C(=O)CS1
C(=O)(O[C@H]1[C@]2(C)C(C)(C)[C@@H](CC2)C1)CCC[C@H](C)N/[N+](=N/[O-])/[O-]
C(=O)(O[C@H]1[C@]2(C)C(C)(C)[C@@H](CC2)C1)CCc1nnc(CC#N)o1
C(=O)(O[C@H]1[C@]2(C)C(C)(C)[C@@H](CC2)C1)CCCCCCS
C(=O)(O[C@H]1[C@]2(C)C(C)(C)[C@@H](CC2)C1)CCCC(=NN=C(N)N)CC
C(=O)(O[C@H]1[C@]2(C)C(C)(C)[C@@H](CC2)C1)CCC(=O)Cc1csc(n1)Cl
C(=O)(O[C@H]1[C@]2(C)C(C)(C)[C@@H](CC2)C1)CCC(=O)c1cc(co1)Cl
C(=O)(O[C@H]1[C@]2(C)C(C)(C)[C@@H](CC2)C1)Cn1cc(c(=O)[nH]c1=O)Nc1ccccc1
C(=O)(O[C@H]1[C@]2(C)C(C)(C)[C@@H](CC2)C1)CC[C@@H]1C(=O)N(C(=O)O1)CC=C
C(=O)(O[C@H]1[C@]2(C)C(C)(C)[C@@H](CC2)C1)CCCCC(=O)CC(=O)C
C(=O)(O[C@H]1[C@]2(C)C(C)(C)[C@@H](CC2)C1)CCCNC(=N)CS
C(=O)(O[C@H]1[C@]2(C)C(C)(C)[C@@H](CC2)C1)CCNC(=O)Oc1cccnc1
C(=O)(O[C@H]1[C@]2(C)C(C)(C)[C@@H](CC2)C1)OCc1coc(c2cccs2)n1
C(=O)(O[C@H]1[C@]2(C)C(C)(C)[C@@H](CC2)C1)CC(=O)C=C(c1cccc(c1)Br)O
C(=O)(O[C@H]1[C@]2(C)C(C)(C)[C@@H](CC2)C1)CCCCC=C(Cl)Cl
C(=O)(O[C@H]1[C@]2(C)C(C)(C)[C@@H](CC2)C1)CNC(=S)SCc1ccncc1
C(=O)(O[C@H]1[C@]2(C)C(C)(C)[C@@H](CC2)C1)CCCCSC(=S)[S-]
C(=O)(O[C@H]1[C@]2(C)C(C)(C)[C@@H](CC2)C1)CCNc1ncc(s1)Cl
C(=O)(O[C@H]1[C@]2(C)C(C)(C)[C@@H](CC2)C1)CC[C@H](/C=C(/C(=O)[O-])\C)C
C(=O)(O[C@H]1[C@]2(C)C(C)(C)[C@@H](CC2)C1)CCC(=O)OCC=CCl
C(=O)(O[C@H]1[C@]2(C)C(C)(C)[C@@H](CC2)C1)C(c1ccccc1C=C1C(=O)NC(=S)S1)(F)F
C(=O)(O[C@H]1[C@]2(C)C(C)(C)[C@@H](CC2)C1)CNC(=O)C=Cc1cccc(c1)O
C(=O)(O[C@H]1[C@]2(C)C(C)(C)[C@@H](CC2)C1)C(=S)SSC(=S)N1CCCCCC1
C(=O)(O[C@H]1[C@]2(C)C(C)(C)[C@@H](CC2)C1)CCCNc1ccnc(c1)Cl
C(=O)(O[C@H]1[C@]2(C)C(C)(C)[C@@H](CC2)C1)CCCCc1c(nc[nH]1)Cl
C(=O)(O[C@H]1[C@]2(C)C(C)(C)[C@@H](CC2)C1)CCCC(=CI)C(=O)OCC
C(=O)(O[C@H]1[C@]2(C)C(C)(C)[C@@H](CC2)C1)CCCCC(C(F)(Cl)Cl)(Cl)Cl
C(=O)(O[C@H]1[C@]2(C)C(C)(C)[C@@H](CC2)C1)CCCCSCC#N
C(=O)(O[C@H]1[C@]2(C)C(C)(C)[C@@H](CC2)C1)CCCCC(=O)CC#N
C(=O)(O[C@H]1[C@]2(C)C(C)(C)[C@@H](CC2)C1)CCCCC(=O)N=NO
C(=O)(O[C@H]1[C@]2(C)C(C)(C)[C@@H](CC2)C1)C=CC(=O)c1cc(cc(c1O)Cl)Br
C(=O)(O[C@H]1[C@]2(C)C(C)(C)[C@@H](CC2)C1)CCC=C1C(=O)NC(=S)N1
C(=O)(O[C@H]1[C@]2(C)C(C)(C)[C@@H](CC2)C1)CC(=O)/C(=C\c1ccc(s1)Br)/C#N
C(=O)(O[C@H]1[C@]2(C)C(C)(C)[C@@H](CC2)C1)CCCCc1ccccc1C
C(=O)(O[C@H]1[C@]2(C)C(C)(C)[C@@H](CC2)C1)CCC(=O)/N=N/C(=O)OC
C(=O)(O[C@H]1[C@]2(C)C(C)(C)[C@@H](CC2)C1)CNC(=O)CN1Cc2nccn2CC1
C(=O)(O[C@H]1[C@]2(C)C(C)(C)[C@@H](CC2)C1)CCCCSC(=O)C(Cl)Cl
C(=O)(O[C@H]1[C@]2(C)C(C)(C)[C@@H](CC2)C1)CCCCC=C(C(=O)[O-])F
C(=O)(O[C@H]1[C@]2(C)C(C)(C)[C@@H](CC2)C1)C(=O)N=Nc1ccc(cc1)O
C(=O)(O[C@H]1[C@]2(C)C(C)(C)[C@@H](CC2)C1)CCCC/C(=C\Cl)/C
C(=O)(O[C@H]1[C@]2(C)C(C)(C)[C@@H](CC2)C1)CCCCN1C(=O)NC=CC1
C(=O)(O[C@H]1[C@]2(C)C(C)(C)[C@@H](CC2)C1)CCCCc1ccccc1F
C(=O)(O[C@H]1[C@]2(C)C(C)(C)[C@@H](CC2)C1)CCCC(=O)C(=C(Br)Br)Br
C(=O)(O[C@H]1[C@]2(C)C(C)(C)[C@@H](CC2)C1)CCCc1nc(C(F)F)on1
C(=O)(O[C@H]1[C@]2(C)C(C)(C)[C@@H](CC2)C1)CCCCC#CCC
C(=O)(O[C@H]1[C@]2(C)C(C)(C)[C@@H](CC2)C1)CCN(C)C/C=C/C#N
C(=O)(O[C@H]1[C@]2(C)C(C)(C)[C@@H](CC2)C1)CCCCc1ccnnc1Cl
C(=O)(O[C@H]1[C@]2(C)C(C)(C)[C@@H](CC2)C1)CCCCc1ccccc1N
C(=O)(O[C@H]1[C@]2(C)C(C)(C)[C@@H](CC2)C1)CCc1c2c(c(cs2)Br)nc(n1)Cl
C(=O)(O[C@H]1[C@]2(C)C(C)(C)[C@@H](CC2)C1)CC(=O)c1ccc(cc1)CC
C(=O)(O[C@H]1[C@]2(C)C(C)(C)[C@@H](CC2)C1)C=CC(=O)C1C(=O)CC(CC1=O)(C)C
C(=O)(O[C@H]1[C@]2(C)C(C)(C)[C@@H](CC2)C1)CCCCSC(=S)N
C(=O)(O[C@H]1[C@]2(C)C(C)(C)[C@@H](CC2)C1)CC=CC(=O)c1ccc(c(c1)Cl)O
C(=O)(O[C@H]1[C@]2(C)C(C)(C)[C@@H](CC2)C1)CCCCn1cc[nH]c1=S
C(=O)(O[C@H]1[C@]2(C)C(C)(C)[C@@H](CC2)C1)CCC[C@@H](C)SCC
C(=O)(O[C@H]1[C@]2(C)C(C)(C)[C@@H](CC2)C1)CC=NN(c1cc(=O)n(c(=O)[nH]1)C)C
C(=O)(O[C@H]1[C@]2(C)C(C)(C)[C@@H](CC2)C1)COC(=O)C=Cc1ccccn1
C(=O)(O[C@H]1[C@]2(C)C(C)(C)[C@@H](CC2)C1)CCN(C)Cc1cccc(c1)C
C(=O)(O[C@H]1[C@]2(C)C(C)(C)[C@@H](CC2)C1)CCC[C@@H](C(=O)OCC)I
C(=O)(O[C@H]1[C@]2(C)C(C)(C)[C@@H](CC2)C1)CC[C@@H](C)CN1CCCCC1
C(=O)(O[C@H]1[C@]2(C)C(C)(C)[C@@H](CC2)C1)CC[C@@H](C(=O)[O-])n1c2ccccc2nn1
C(=O)(O[C@H]1[C@]2(C)C(C)(C)[C@@H](CC2)C1)CCCCc1cc(cc(c1)[3H])[3H]
C(=O)(O[C@H]1[C@]2(C)C(C)(C)[C@@H](CC2)C1)[C@@H](C)Sc1c2c(c(C)sc2ncn1)C
C(=O)(O[C@H]1[C@]2(C)C(C)(C)[C@@H](CC2)C1)CCn1ccnc1c1ccc(s1)Cl
C(=O)(O[C@H]1[C@]2(C)C(C)(C)[C@@H](CC2)C1)CCCC(=O)CC=NO
C(=O)(O[C@H]1[C@]2(C)C(C)(C)[C@@H](CC2)C1)CCCCNc1nccs1
C(=O)(O[C@H]1[C@]2(C)C(C)(C)[C@@H](CC2)C1)OCc1ccc(c(c1)Cl)C1CC1
C(=O)(O[C@H]1[C@]2(C)C(C)(C)[C@@H](CC2)C1)CCCCc1ccccc1Cl
C(=O)(O[C@H]1[C@]2(C)C(C)(C)[C@@H](CC2)C1)CCCCC(=C)C=NO
C(=O)(O[C@H]1[C@]2(C)C(C)(C)[C@@H](CC2)C1)CSc1nc(c2cccs2)cc(=O)[nH]1
C(=O)(O[C@H]1[C@]2(C)C(C)(C)[C@@H](CC2)C1)CCCN(c1ccccn1)C(=O)c1ccc(o1)Br
C(=O)(O[C@H]1[C@]2(C)C(C)(C)[C@@H](CC2)C1)CN=C(NNc1ccccc1)S
C(=O)(O[C@H]1[C@]2(C)C(C)(C)[C@@H](CC2)C1)CCCCCC(=N)NO
C(=O)(O[C@H]1[C@]2(C)C(C)(C)[C@@H](CC2)C1)CCC1=C(C(=O)NC1=O)C(=O)CBr
C(=O)(O[C@H]1[C@]2(C)C(C)(C)[C@@H](CC2)C1)CNc1ccc2c(c1)C(=O)CCC2
C(=O)(O[C@H]1[C@]2(C)C(C)(C)[C@@H](CC2)C1)CCCCc1c(nccn1)F
C(=O)(O[C@H]1[C@]2(C)C(C)(C)[C@@H](CC2)C1)CC(=O)N1C(=NCC1)SCc1ccccc1F
C(=O)(O[C@H]1[C@]2(C)C(C)(C)[C@@H](CC2)C1)CCCC(=O)[C@@](C)(CCl)O
C(=O)(O[C@H]1[C@]2(C)C(C)(C)[C@@H](CC2)C1)CCCCOC(=O)C(=C)C#N
C(=O)(O[C@H]1[C@]2(C)C(C)(C)[C@@H](CC2)C1)C=Cc1cc(cc(c1)O)n1ccnc1
C(=O)(O[C@H]1[C@]2(C)C(C)(C)[C@@H](CC2)C1)CCCC(=C)c1ccncc1
C(=O)(O[C@H]1[C@]2(C)C(C)(C)[C@@H](CC2)C1)CCCC(=O)C=[N+]([O-])OC
C(=O)(O[C@H]1[C@]2(C)C(C)(C)[C@@H](CC2)C1)CCCC[C@@H](CCl)O
C(=O)(O[C@H]1[C@]2(C)C(C)(C)[C@@H](CC2)C1)CCCC/C(=C/Cl)/P(=O)([O-])[O-]
C(=O)(O[C@H]1[C@]2(C)C(C)(C)[C@@H](CC2)C1)CCCCC(=CCl)C(=O)O
C(=O)(O[C@H]1[C@]2(C)C(C)(C)[C@@H](CC2)C1)CC(=NN=Cc1ccccn1)S
C(=O)(O[C@H]1[C@]2(C)C(C)(C)[C@@H](CC2)C1)CCCCC(C(=O)Cl)(Cl)Cl
C(=O)(O[C@H]1[C@]2(C)C(C)(C)[C@@H](CC2)C1)C=NN(c1cccc(C(F)(F)F)n1)C
C(=O)(O[C@H]1[C@]2(C)C(C)(C)[C@@H](CC2)C1)COC(=O)NN=C(c1cccs1)C
C(=O)(O[C@H]1[C@]2(C)C(C)(C)[C@@H](CC2)C1)CCCCSC(=O)Cl
C(=O)(O[C@H]1[C@]2(C)C(C)(C)[C@@H](CC2)C1)CC#Cc1cc(cc(c1)Cl)Cl
C(=O)(O[C@H]1[C@]2(C)C(C)(C)[C@@H](CC2)C1)CC(=NO)c1ccc2ccccc2c1
C(=O)(O[C@H]1[C@]2(C)C(C)(C)[C@@H](CC2)C1)CCC[C@@H](C(=O)CCl)C
C(=O)(O[C@H]1[C@]2(C)C(C)(C)[C@@H](CC2)C1)CC(=NNC(=NC=NC#N)N)C
C(=O)(O[C@H]1[C@]2(C)C(C)(C)[C@@H](CC2)C1)CCCCCC(Cl)Cl
C(=O)(O[C@H]1[C@]2(C)C(C)(C)[C@@H](CC2)C1)CCC[C@H](C)N[N+](=N[O-])[O-]
C(=O)(O[C@H]1[C@]2(C)C(C)(C)[C@@H](CC2)C1)CCCCOC(=O)CCl
C(=O)(O[C@H]1[C@]2(C)C(C)(C)[C@@H](CC2)C1)CCCNC(=O)C(=O)CC#N
C(=O)(O[C@H]1[C@]2(C)C(C)(C)[C@@H](CC2)C1)[C@@H](C)Oc1ccc(C#N)cc1F
C(=O)(O[C@H]1[C@]2(C)C(C)(C)[C@@H](CC2)C1)CC[C@H](c1ccccc1)c1nnc(n1N)S
C(=O)(O[C@H]1[C@]2(C)C(C)(C)[C@@H](CC2)C1)CCNC(=O)CSC1=NCCS1
C(=O)(O[C@H]1[C@]2(C)C(C)(C)[C@@H](CC2)C1)CC(=O)Oc1ccc(c(c1F)F)F
C(=O)(O[C@H]1[C@]2(C)C(C)(C)[C@@H](CC2)C1)CCCCc1cccn[n+]1[O-]
C(=O)(O[C@H]1[C@]2(C)C(C)(C)[C@@H](CC2)C1)CCC(=O)Cn1cnc2ccncc12
C(=O)(O[C@H]1[C@]2(C)C(C)(C)[C@@H](CC2)C1)CCCC[C@@H](CCl)OC
C(=O)(O[C@H]1[C@]2(C)C(C)(C)[C@@H](CC2)C1)Cc1cccc(c1)c1cccc(c1)F
C(=O)(O[C@H]1[C@]2(C)C(C)(C)[C@@H](CC2)C1)CCCCc1cnc[nH]c1=[18O]
C(=O)(O[C@H]1[C@]2(C)C(C)(C)[C@@H](CC2)C1)CCCCSc1nc(C)[nH]n1
C(=O)(O[C@H]1[C@]2(C)C(C)(C)[C@@H](CC2)C1)CCCCSC(=[NH2+])N
C(=O)(O[C@H]1[C@]2(C)C(C)(C)[C@@H](CC2)C1)CCCCC(=S=O)CCl
C(=O)(O[C@H]1[C@]2(C)C(C)(C)[C@@H](CC2)C1)CN(C)S(=O)(=O)c1ccc(cn1)Br
C(=O)(O[C@H]1[C@]2(C)C(C)(C)[C@@H](CC2)C1)CCCCc1c(cccc1[3H])[3H]
C(=O)(O[C@H]1[C@]2(C)C(C)(C)[C@@H](CC2)C1)Cc1nc(c2cccnc2)no1
C(=O)(O[C@H]1[C@]2(C)C(C)(C)[C@@H](CC2)C1)CCCCOC(=O)SC
C(=O)(O[C@H]1[C@]2(C)C(C)(C)[C@@H](CC2)C1)CCCCSC(=[NH2+])NC
C(=O)(O[C@H]1[C@]2(C)C(C)(C)[C@@H](CC2)C1)CCCCSC=C=C
C(=O)(O[C@H]1[C@]2(C)C(C)(C)[C@@H](CC2)C1)CCCCc1cccnc1[18F]
C(=O)(O[C@H]1[C@]2(C)C(C)(C)[C@@H](CC2)C1)CN1C(=O)N(CC1)C1CCCCC1
C(=O)(O[C@H]1[C@]2(C)C(C)(C)[C@@H](CC2)C1)CCCCC(=O)C(Cl)Cl
C(=O)(O[C@H]1[C@]2(C)C(C)(C)[C@@H](CC2)C1)C[C@@H]1C[C@H]1c1c2ccccc2n(C)n1
C(=O)(O[C@H]1[C@]2(C)C(C)(C)[C@@H](CC2)C1)CNC(=Nc1cccc(C)n1)S
C(=O)(O[C@H]1[C@]2(C)C(C)(C)[C@@H](CC2)C1)CC=CC(=O)c1ccc2c(c1)OCO2
C(=O)(O[C@H]1[C@]2(C)C(C)(C)[C@@H](CC2)C1)CCC(=O)c1csc(c1Cl)Cl
C(=O)(O[C@H]1[C@]2(C)C(C)(C)[C@@H](CC2)C1)CCCn1cnc(c1Cl)Cl
C(=O)(O[C@H]1[C@]2(C)C(C)(C)[C@@H](CC2)C1)CCCN=C(C#N)NCC
C(=O)(O[C@H]1[C@]2(C)C(C)(C)[C@@H](CC2)C1)CCC[C@@H]1COC(=S)S1
C(=O)(O[C@H]1[C@]2(C)C(C)(C)[C@@H](CC2)C1)CS/C(=N/Cc1ccco1)/S
C(=O)(O[C@H]1[C@]2(C)C(C)(C)[C@@H](CC2)C1)CCCCc1ccccc1[3H]
C(=O)(O[C@H]1[C@]2(C)C(C)(C)[C@@H](CC2)C1)CCCC(=O)C(=O)CCl
C(=O)(O[C@H]1[C@]2(C)C(C)(C)[C@@H](CC2)C1)CNCc1cc(cc(c1)Br)Br
C(=O)(O[C@H]1[C@]2(C)C(C)(C)[C@@H](CC2)C1)CCCCC(=O)CCl
C(=O)(O[C@H]1[C@]2(C)C(C)(C)[C@@H](CC2)C1)C(=O)c1cc(c2ccccc2)nnc1Cl
C(=O)(O[C@H]1[C@]2(C)C(C)(C)[C@@H](CC2)C1)CCCC(=NCCO)S
C(=O)(O[C@H]1[C@]2(C)C(C)(C)[C@@H](CC2)C1)CCNS(=O)(=O)c1cc(C)sc1C
C(=O)(O[C@H]1[C@]2(C)C(C)(C)[C@@H](CC2)C1)CCCCSC(=S)NN
C(=O)(O[C@H]1[C@]2(C)C(C)(C)[C@@H](CC2)C1)CCCC[C@@H](CCl)S
C(=O)(O[C@H]1[C@]2(C)C(C)(C)[C@@H](CC2)C1)CNC(=O)[C@@H]1C[C@H]1c1cccs1
C(=O)(O[C@H]1[C@]2(C)C(C)(C)[C@@H](CC2)C1)Cc1nc(co1)c1ccccc1
C(=O)(O[C@H]1[C@]2(C)C(C)(C)[C@@H](CC2)C1)CCC[C@H](C#N)OC(=O)CC
C(=O)(O[C@H]1[C@]2(C)C(C)(C)[C@@H](CC2)C1)CCCC(=S)c1ccccc1
C(=O)(O[C@H]1[C@]2(C)C(C)(C)[C@@H](CC2)C1)CCCC(=S)C=NC=N
C(=O)(O[C@H]1[C@]2(C)C(C)(C)[C@@H](CC2)C1)CNC(=N)Nc1ccc(cc1)F
C(=O)(O[C@H]1[C@]2(C)C(C)(C)[C@@H](CC2)C1)CCc1cccc(c1)NC(=N)N
C(=O)(O[C@H]1[C@]2(C)C(C)(C)[C@@H](CC2)C1)CCCCc1cccnc1N
C(=O)(O[C@H]1[C@]2(C)C(C)(C)[C@@H](CC2)C1)CNC(=O)C(=Cc1cc(co1)Br)C#N
C(=O)(O[C@H]1[C@]2(C)C(C)(C)[C@@H](CC2)C1)CN([C@H]1C[C@@H]1c1ccccc1)C
C(=O)(O[C@H]1[C@]2(C)C(C)(C)[C@@H](CC2)C1)CCC[C@@H](C(=O)[O-])SC(=O)C
C(=O)(O[C@H]1[C@]2(C)C(C)(C)[C@@H](CC2)C1)C/C(=C\c1ccc(o1)Br)/C(=O)[O-]
C(=O)(O[C@H]1[C@]2(C)C(C)(C)[C@@H](CC2)C1)CCCC(=C)c1ccccc1
C(=O)(O[C@H]1[C@]2(C)C(C)(C)[C@@H](CC2)C1)CCCCN=CC=N
C(=O)(O[C@H]1[C@]2(C)C(C)(C)[C@@H](CC2)C1)CCCC(=NCC(=O)[O-])S
C(=O)(O[C@H]1[C@]2(C)C(C)(C)[C@@H](CC2)C1)CSC(=NO)C(=O)c1ccccc1
C(=O)(O[C@H]1[C@]2(C)C(C)(C)[C@@H](CC2)C1)CCCC[n+]1cnccc1F
C(=O)(O[C@H]1[C@]2(C)C(C)(C)[C@@H](CC2)C1)CCNC(=O)c1cccc2c1nc[nH]2
C(=O)(O[C@H]1[C@]2(C)C(C)(C)[C@@H](CC2)C1)CCCC(=O)OCC=CCl
C(=O)(O[C@H]1[C@]2(C)C(C)(C)[C@@H](CC2)C1)CCCCC(=CC)C=NO
C(=O)(O[C@H]1[C@]2(C)C(C)(C)[C@@H](CC2)C1)CSCc1coc(C)n1
C(=O)(O[C@H]1[C@]2(C)C(C)(C)[C@@H](CC2)C1)CCN(C)Cc1cccc(c1)I
C(=O)(O[C@H]1[C@]2(C)C(C)(C)[C@@H](CC2)C1)CNC(=O)c1cc(C)nn1c1ccccc1
C(=O)(O[C@H]1[C@]2(C)C(C)(C)[C@@H](CC2)C1)CCC[C@@H](C=C(Cl)Cl)C(=O)[O-]
C(=O)(O[C@H]1[C@]2(C)C(C)(C)[C@@H](CC2)C1)CNCCSC(=O)C#CC
C(=O)(O[C@H]1[C@]2(C)C(C)(C)[C@@H](CC2)C1)CC=Cc1ccc(C(=O)C)o1
C(=O)(O[C@H]1[C@]2(C)C(C)(C)[C@@H](CC2)C1)CCCC[n+]1ccccc1
C(=O)(O[C@H]1[C@]2(C)C(C)(C)[C@@H](CC2)C1)CCCC[C@H](C=C)CCl
C(=O)(O[C@H]1[C@]2(C)C(C)(C)[C@@H](CC2)C1)CCCC(=O)NC(=O)SC
C(=O)(O[C@H]1[C@]2(C)C(C)(C)[C@@H](CC2)C1)OCc1nc(c2cccs2)no1
C(=O)(O[C@H]1[C@]2(C)C(C)(C)[C@@H](CC2)C1)CNC(=S)Nc1ccc2c(c1)nc[nH]2
C(=O)(O[C@H]1[C@]2(C)C(C)(C)[C@@H](CC2)C1)CCCCC1=C(SSC1(Cl)Cl)Cl
C(=O)(O[C@H]1[C@]2(C)C(C)(C)[C@@H](CC2)C1)CCCCS/C(=N\O)/C(=O)C
C(=O)(O[C@H]1[C@]2(C)C(C)(C)[C@@H](CC2)C1)Cc1ccc2c(c1)C[C@@H](C(=O)O)C2
C(=O)(O[C@H]1[C@]2(C)C(C)(C)[C@@H](CC2)C1)CC(=O)C=C1C(=O)[NH+]=C(N)S1
C(=O)(O[C@H]1[C@]2(C)C(C)(C)[C@@H](CC2)C1)CCCCN(C=S)C
C(=O)(O[C@H]1[C@]2(C)C(C)(C)[C@@H](CC2)C1)CCCCC=CCl
C(=O)(O[C@H]1[C@]2(C)C(C)(C)[C@@H](CC2)C1)CCCCN1C(=S)OCC1
C(=O)(O[C@H]1[C@]2(C)C(C)(C)[C@@H](CC2)C1)CCCCC(C(F)(F)Cl)(Cl)Cl
C(=O)(O[C@H]1[C@]2(C)C(C)(C)[C@@H](CC2)C1)CCCC(=NCl)N=NC(=NCl)N
C(=O)(O[C@H]1[C@]2(C)C(C)(C)[C@@H](CC2)C1)CCCCNC(=O)C(Cl)(Cl)Cl
C(=O)(O[C@H]1[C@]2(C)C(C)(C)[C@@H](CC2)C1)Cc1cc(=O)n(C(=O)CC#N)[nH]1
C(=O)(O[C@H]1[C@]2(C)C(C)(C)[C@@H](CC2)C1)CCCSc1cncs1
C(=O)(O[C@H]1[C@]2(C)C(C)(C)[C@@H](CC2)C1)CCC[C@@H]1C(=O)OC(=O)CC1
C(=O)(O[C@H]1[C@]2(C)C(C)(C)[C@@H](CC2)C1)C(=O)C1CN(C(=O)c2ccncc2Cl)C1
C(=O)(O[C@H]1[C@]2(C)C(C)(C)[C@@H](CC2)C1)CCS(=O)(=O)CC(=O)N1CCCC1
C(=O)(O[C@H]1[C@]2(C)C(C)(C)[C@@H](CC2)C1)Cc1nnc(c2ccccc2Cl)o1
C(=O)(O[C@H]1[C@]2(C)C(C)(C)[C@@H](CC2)C1)CC/C=[N+](/C1CCCCC1)\[O-]
C(=O)(O[C@H]1[C@]2(C)C(C)(C)[C@@H](CC2)C1)CCCOC(=O)C(=C)C#N
C(=O)(O[C@H]1[C@]2(C)C(C)(C)[C@@H](CC2)C1)CCCCc1c(cncn1)F
C(=O)(O[C@H]1[C@]2(C)C(C)(C)[C@@H](CC2)C1)CCCNc1cnn(c1)C
C(=O)(O[C@H]1[C@]2(C)C(C)(C)[C@@H](CC2)C1)CCCC1(C(=O)OCC)CC1
C(=O)(O[C@H]1[C@]2(C)C(C)(C)[C@@H](CC2)C1)CCC(=O)c1ccccc1C(=O)OO
C(=O)(O[C@H]1[C@]2(C)C(C)(C)[C@@H](CC2)C1)COC(=O)c1ccc(nc1)F
C(=O)(O[C@H]1[C@]2(C)C(C)(C)[C@@H](CC2)C1)CCC[C@H](C(=O)C=[N+]=[N-])C
C(=O)(O[C@H]1[C@]2(C)C(C)(C)[C@@H](CC2)C1)CC=CSC(=NC#N)SC
C(=O)(O[C@H]1[C@]2(C)C(C)(C)[C@@H](CC2)C1)CCc1c(C#N)nc(COC)o1
C(=O)(O[C@H]1[C@]2(C)C(C)(C)[C@@H](CC2)C1)CCCC/C(=C\Cl)/CN
C(=O)(O[C@H]1[C@]2(C)C(C)(C)[C@@H](CC2)C1)CCCN(c1ccccc1)N=O
C(=O)(O[C@H]1[C@]2(C)C(C)(C)[C@@H](CC2)C1)CCCC(=C)c1ccccn1
C(=O)(O[C@H]1[C@]2(C)C(C)(C)[C@@H](CC2)C1)CCCCC(=C)CCl
C(=O)(O[C@H]1[C@]2(C)C(C)(C)[C@@H](CC2)C1)CSC(=[NH+]c1cccc(c1)F)NC#N
C(=O)(O[C@H]1[C@]2(C)C(C)(C)[C@@H](CC2)C1)CSCc1nc(C)on1
C(=O)(O[C@H]1[C@]2(C)C(C)(C)[C@@H](CC2)C1)Cc1cc(c(cn1)C)OCC(F)(F)F
C(=O)(O[C@H]1[C@]2(C)C(C)(C)[C@@H](CC2)C1)CCSC(=O)c1cccs1
C(=O)(O[C@H]1[C@]2(C)C(C)(C)[C@@H](CC2)C1)CCCC[C@H](OC(F)F)Cl
C(=O)(O[C@H]1[C@]2(C)C(C)(C)[C@@H](CC2)C1)CCCCc1ccccn1
C(=O)(O[C@H]1[C@]2(C)C(C)(C)[C@@H](CC2)C1)CCC=NC(=S)Nc1ccccc1F
C(=O)(O[C@H]1[C@]2(C)C(C)(C)[C@@H](CC2)C1)[C@@H]1CN(C(=O)c2cc(C3CC3)[nH]n2)CCO1
C(=O)(O[C@H]1[C@]2(C)C(C)(C)[C@@H](CC2)C1)CNC(=O)C1=NN(C(=O)CC1)C
C(=O)(O[C@H]1[C@]2(C)C(C)(C)[C@@H](CC2)C1)CCC(=NNS(=O)(=O)C)C
C(=O)(O[C@H]1[C@]2(C)C(C)(C)[C@@H](CC2)C1)CCCCC(=C(Cl)Cl)[N+](=O)[O-]
C(=O)(O[C@H]1[C@]2(C)C(C)(C)[C@@H](CC2)C1)CCc1cn[nH]c1c1cccc(c1)F
C(=O)(O[C@H]1[C@]2(C)C(C)(C)[C@@H](CC2)C1)CC[C@@H]1c2cc(ccc2OC1)Cl
C(=O)(O[C@H]1[C@]2(C)C(C)(C)[C@@H](CC2)C1)CCCC[14c]1ncccn1
C(=O)(O[C@H]1[C@]2(C)C(C)(C)[C@@H](CC2)C1)CC[C@H]1CC[C@@H]1c1nnc(C)o1
C(=O)(O[C@H]1[C@]2(C)C(C)(C)[C@@H](CC2)C1)CCCOC(=O)[N-]C#N
C(=O)(O[C@H]1[C@]2(C)C(C)(C)[C@@H](CC2)C1)CCCc1c(ccs1)OCC
C(=O)(O[C@H]1[C@]2(C)C(C)(C)[C@@H](CC2)C1)CCc1c(c2ccccc2F)nco1
C(=O)(O[C@H]1[C@]2(C)C(C)(C)[C@@H](CC2)C1)CCCCC=CN=C=S
C(=O)(O[C@H]1[C@]2(C)C(C)(C)[C@@H](CC2)C1)CCCCSC(=O)CCl
C(=O)(O[C@H]1[C@]2(C)C(C)(C)[C@@H](CC2)C1)CCCC(=NN=C(N)S)S
C(=O)(O[C@H]1[C@]2(C)C(C)(C)[C@@H](CC2)C1)CCCC(=O)c1nncs1
C(=O)(O[C@H]1[C@]2(C)C(C)(C)[C@@H](CC2)C1)CNc1ccc(C=O)s1
C(=O)(O[C@H]1[C@]2(C)C(C)(C)[C@@H](CC2)C1)CCC[C@H](C=COC)N
C(=O)(O[C@H]1[C@]2(C)C(C)(C)[C@@H](CC2)C1)CCC1(CC(=O)OC)OCCO1
C(=O)(O[C@H]1[C@]2(C)C(C)(C)[C@@H](CC2)C1)CCC[C@H](C([C@@]1(N=N1)Br)(F)F)F
C(=O)(O[C@H]1[C@]2(C)C(C)(C)[C@@H](CC2)C1)CN(C(=O)c1cc(C2CC2)[nH]n1)C
C(=O)(O[C@H]1[C@]2(C)C(C)(C)[C@@H](CC2)C1)CCCCc1cscc1C(=O)O
C(=O)(O[C@H]1[C@]2(C)C(C)(C)[C@@H](CC2)C1)CCCCC=C(C)CO
C(=O)(O[C@H]1[C@]2(C)C(C)(C)[C@@H](CC2)C1)CCCCc1ccnnc1
C(=O)(O[C@H]1[C@]2(C)C(C)(C)[C@@H](CC2)C1)CC[C@H](C(=O)OCC#C)N
C(=O)(O[C@H]1[C@]2(C)C(C)(C)[C@@H](CC2)C1)CCCCN=C(NC)S
C(=O)(O[C@H]1[C@]2(C)C(C)(C)[C@@H](CC2)C1)CCCC(=CCl)c1ccccc1
C(=O)(O[C@H]1[C@]2(C)C(C)(C)[C@@H](CC2)C1)OCc1nc([C@@H]2CC=CC2)on1
C(=O)(O[C@H]1[C@]2(C)C(C)(C)[C@@H](CC2)C1)CCC(=O)NCc1ncc[nH]1
C(=O)(O[C@H]1[C@]2(C)C(C)(C)[C@@H](CC2)C1)CCCN(C(=C)c1ccc[nH]1)C
C(=O)(O[C@H]1[C@]2(C)C(C)(C)[C@@H](CC2)C1)CCCCC1=CC=C=C=C1
C(=O)(O[C@H]1[C@]2(C)C(C)(C)[C@@H](CC2)C1)CCCC(=N)c1ccccc1Br
C(=O)(O[C@H]1[C@]2(C)C(C)(C)[C@@H](CC2)C1)CCC/C(=C/I)/C(=O)OCC
C(=O)(O[C@H]1[C@]2(C)C(C)(C)[C@@H](CC2)C1)Cc1nnc(c2c(cccc2Cl)Cl)[nH]1
C(=O)(O[C@H]1[C@]2(C)C(C)(C)[C@@H](CC2)C1)CCCC[n+]1ccccc1Cl
C(=O)(O[C@H]1[C@]2(C)C(C)(C)[C@@H](CC2)C1)CC/C=C/C(=O)OCC
C(=O)(O[C@H]1[C@]2(C)C(C)(C)[C@@H](CC2)C1)[C@@H]1c2cc(ccc2CC[NH2+]1)CP(=O)([O-])[O-]
C(=O)(O[C@H]1[C@]2(C)C(C)(C)[C@@H](CC2)C1)CCCCNC(=O)C(F)F
C(=O)(O[C@H]1[C@]2(C)C(C)(C)[C@@H](CC2)C1)CCCN/C(=N\CC)/C#N
C(=O)(O[C@H]1[C@]2(C)C(C)(C)[C@@H](CC2)C1)CCN(C)Cc1ccsc1
C(=O)(O[C@H]1[C@]2(C)C(C)(C)[C@@H](CC2)C1)CCCc1nc(=O)[nH]c(=O)s1
C(=O)(O[C@H]1[C@]2(C)C(C)(C)[C@@H](CC2)C1)CCCCc1cccnc1N=O
C(=O)(O[C@H]1[C@]2(C)C(C)(C)[C@@H](CC2)C1)CCCCC(=O)C=NO
C(=O)(O[C@H]1[C@]2(C)C(C)(C)[C@@H](CC2)C1)CCCCC(C=NO)(F)F
C(=O)(O[C@H]1[C@]2(C)C(C)(C)[C@@H](CC2)C1)CCCC[C@@H](OC(F)F)F
C(=O)(O[C@H]1[C@]2(C)C(C)(C)[C@@H](CC2)C1)CCCNC(=N)SC
C(=O)(O[C@H]1[C@]2(C)C(C)(C)[C@@H](CC2)C1)CCC[C@@H](C(=O)C(=O)C(F)(F)F)O
C(=O)(O[C@H]1[C@]2(C)C(C)(C)[C@@H](CC2)C1)CC/C(=C\SC(=O)C)/C(=O)O
C(=O)(O[C@H]1[C@]2(C)C(C)(C)[C@@H](CC2)C1)CCCCc1cccnc1
C(=O)(O[C@H]1[C@]2(C)C(C)(C)[C@@H](CC2)C1)CC[C@H](C(=NC1CCCC1)OC)O
C(=O)(O[C@H]1[C@]2(C)C(C)(C)[C@@H](CC2)C1)CCC(=NO)C[C@@H]1COCCO1
C(=O)(O[C@H]1[C@]2(C)C(C)(C)[C@@H](CC2)C1)CCN=NC(=O)c1cccs1
C(=O)(O[C@H]1[C@]2(C)C(C)(C)[C@@H](CC2)C1)CCNC(=O)c1cc(C)sc1
C(=O)(O[C@H]1[C@]2(C)C(C)(C)[C@@H](CC2)C1)CCCCC(=N)SC
C(=O)(O[C@H]1[C@]2(C)C(C)(C)[C@@H](CC2)C1)CCCCC(=O)OC=C
C(=O)(O[C@H]1[C@]2(C)C(C)(C)[C@@H](CC2)C1)CCSC(=NC#N)NCC=C
C(=O)(O[C@H]1[C@]2(C)C(C)(C)[C@@H](CC2)C1)CCCN(c1ccccc1)C(=S)[S-]
C(=O)(O[C@H]1[C@]2(C)C(C)(C)[C@@H](CC2)C1)CCc1nnc2n1nc(CS)s2
C(=O)(O[C@H]1[C@]2(C)C(C)(C)[C@@H](CC2)C1)N[C@@H](C(=O)NC1CCCCC1)C
C(=O)(O[C@H]1[C@]2(C)C(C)(C)[C@@H](CC2)C1)CNCC(=O)NCC#C
C(=O)(O[C@H]1[C@]2(C)C(C)(C)[C@@H](CC2)C1)CNC(=O)c1cccc(n1)Br
C(=O)(O[C@H]1[C@]2(C)C(C)(C)[C@@H](CC2)C1)CCn1c(=O)ccc(n1)N1CCCC1
C(=O)(O[C@H]1[C@]2(C)C(C)(C)[C@@H](CC2)C1)CCC=CC(=CC(=O)OC)C
C(=O)(O[C@H]1[C@]2(C)C(C)(C)[C@@H](CC2)C1)CC[N@@H+](C)C(C#CC(=O)SC)(C)C
C(=O)(O[C@H]1[C@]2(C)C(C)(C)[C@@H](CC2)C1)CCC(=O)ON1c2cc(ccc2OCC1=O)Cl
C(=O)(O[C@H]1[C@]2(C)C(C)(C)[C@@H](CC2)C1)CC1CCN(C(=O)CN)CC1
C(=O)(O[C@H]1[C@]2(C)C(C)(C)[C@@H](CC2)C1)C=CC(=O)c1ccc(c(c1)Cl)O
C(=O)(O[C@H]1[C@]2(C)C(C)(C)[C@@H](CC2)C1)CCCSc1nncs1
C(=O)(O[C@H]1[C@]2(C)C(C)(C)[C@@H](CC2)C1)CCCC(=O)SCC(=O)[O-]
C(=O)(O[C@H]1[C@]2(C)C(C)(C)[C@@H](CC2)C1)Cc1nnc(c2ccccc2O)[nH]1
C(=O)(O[C@H]1[C@]2(C)C(C)(C)[C@@H](CC2)C1)CCCCc1ccsc1[N+](=O)[O-]
C(=O)(O[C@H]1[C@]2(C)C(C)(C)[C@@H](CC2)C1)CCC[C@@H]1C[C@@H]1P(=O)([O-])[O-]
C(=O)(O[C@H]1[C@]2(C)C(C)(C)[C@@H](CC2)C1)NC(=O)Cc1nc2ncccn2n1
C(=O)(O[C@H]1[C@]2(C)C(C)(C)[C@@H](CC2)C1)CCC(=O)CSC1=NCCS1
C(=O)(O[C@H]1[C@]2(C)C(C)(C)[C@@H](CC2)C1)CCCC(=O)c1c(cccc1Br)F
C(=O)(O[C@H]1[C@]2(C)C(C)(C)[C@@H](CC2)C1)CCCC[C@H](CCl)F
C(=O)(O[C@H]1[C@]2(C)C(C)(C)[C@@H](CC2)C1)CNC(=O)n1c2ccccc2oc1=O
C(=O)(O[C@H]1[C@]2(C)C(C)(C)[C@@H](CC2)C1)CCCCOC(=O)C(=C)C
C(=O)(O[C@H]1[C@]2(C)C(C)(C)[C@@H](CC2)C1)CCCCc1c(cccn1)[O-]
C(=O)(O[C@H]1[C@]2(C)C(C)(C)[C@@H](CC2)C1)CNC(=O)NN1CCOCC1
C(=O)(O[C@H]1[C@]2(C)C(C)(C)[C@@H](CC2)C1)C[C@H](c1ccc(C#N)cn1)O
C(=O)(O[C@H]1[C@]2(C)C(C)(C)[C@@H](CC2)C1)CCCC(=O)c1ccccc1Cl
C(=O)(O[C@H]1[C@]2(C)C(C)(C)[C@@H](CC2)C1)CCOC(=O)Cn1cc(c(=O)c(c1)Cl)Cl
C(=O)(O[C@H]1[C@]2(C)C(C)(C)[C@@H](CC2)C1)CSc1nnc(c2ccco2)o1
C(=O)(O[C@H]1[C@]2(C)C(C)(C)[C@@H](CC2)C1)CC[C@H](C)Nc1nc(cc(C)n1)C
C(=O)(O[C@H]1[C@]2(C)C(C)(C)[C@@H](CC2)C1)C(=O)NC(=S)Nc1ccccc1N
C(=O)(O[C@H]1[C@]2(C)C(C)(C)[C@@H](CC2)C1)CCCCn1cccnc1=S
C(=O)(O[C@H]1[C@]2(C)C(C)(C)[C@@H](CC2)C1)COC(=O)CSC1=NC(=O)CS1
C(=O)(O[C@H]1[C@]2(C)C(C)(C)[C@@H](CC2)C1)CCSCc1c(C#N)non1
C(=O)(O[C@H]1[C@]2(C)C(C)(C)[C@@H](CC2)C1)CCCN(c1ccccn1)N=O
C(=O)(O[C@H]1[C@]2(C)C(C)(C)[C@@H](CC2)C1)C(c1cccc(c1)c1ccccc1)(F)F
C(=O)(O[C@H]1[C@]2(C)C(C)(C)[C@@H](CC2)C1)CCCN(c1cccnc1)N=O
C(=O)(O[C@H]1[C@]2(C)C(C)(C)[C@@H](CC2)C1)CCCC(=O)CCCl
C(=O)(O[C@H]1[C@]2(C)C(C)(C)[C@@H](CC2)C1)CCCCSc1nccc(C)n1
C(=O)(O[C@H]1[C@]2(C)C(C)(C)[C@@H](CC2)C1)CCCC/C(=N/O)/SC
C(=O)(O[C@H]1[C@]2(C)C(C)(C)[C@@H](CC2)C1)CCC(=O)C(=O)C1=CCCCO1
C(=O)(O[C@H]1[C@]2(C)C(C)(C)[C@@H](CC2)C1)CCCCSSC
C(=O)(O[C@H]1[C@]2(C)C(C)(C)[C@@H](CC2)C1)C[C@H](Cn1cc(cn1)Cl)O
C(=O)(O[C@H]1[C@]2(C)C(C)(C)[C@@H](CC2)C1)CCCC(=C(Cl)Cl)C(=NO)C(Cl)Cl
C(=O)(O[C@H]1[C@]2(C)C(C)(C)[C@@H](CC2)C1)CCCCCSC
C(=O)(O[C@H]1[C@]2(C)C(C)(C)[C@@H](CC2)C1)C=Cc1cccc(c1)C(=NO)N
C(=O)(O[C@H]1[C@]2(C)C(C)(C)[C@@H](CC2)C1)CCCCc1ccncn1
C(=O)(O[C@H]1[C@]2(C)C(C)(C)[C@@H](CC2)C1)CCCCc1ccccc1O
C(=O)(O[C@H]1[C@]2(C)C(C)(C)[C@@H](CC2)C1)CCCC1=N[C@H]1C(=O)OC
C(=O)(O[C@H]1[C@]2(C)C(C)(C)[C@@H](CC2)C1)CC[C@@H]1C(=O)N(C1)CC(=O)[O-]
C(=O)(O[C@H]1[C@]2(C)C(C)(C)[C@@H](CC2)C1)CCCCc1c(N)ssc1=S
C(=O)(O[C@H]1[C@]2(C)C(C)(C)[C@@H](CC2)C1)CCCCCC(=O)CBr
C(=O)(O[C@H]1[C@]2(C)C(C)(C)[C@@H](CC2)C1)CCCCc1ccccc1[18F]
C(=O)(O[C@H]1[C@]2(C)C(C)(C)[C@@H](CC2)C1)CC[C@H]1C=C[C@H](C1)OC(=O)C
C(=O)(O[C@H]1[C@]2(C)C(C)(C)[C@@H](CC2)C1)CCCNc1cc(cnc1)C
C(=O)(O[C@H]1[C@]2(C)C(C)(C)[C@@H](CC2)C1)CCCCC(=C(Cl)Cl)C#N
C(=O)(O[C@H]1[C@]2(C)C(C)(C)[C@@H](CC2)C1)CCCC[C@H](C(Cl)Cl)Cl
C(=O)(O[C@H]1[C@]2(C)C(C)(C)[C@@H](CC2)C1)CNN=Cc1cc(cc(c1)Cl)Cl
C(=O)(O[C@H]1[C@]2(C)C(C)(C)[C@@H](CC2)C1)CCC[C@H](C#N)C(=O)OCC
C(=O)(O[C@H]1[C@]2(C)C(C)(C)[C@@H](CC2)C1)CCC[C@H](C(=O)OCC)F
C(=O)(O[C@H]1[C@]2(C)C(C)(C)[C@@H](CC2)C1)CCCC[C@H](C(=O)[O-])CCl
C(=O)(O[C@H]1[C@]2(C)C(C)(C)[C@@H](CC2)C1)[C@H]1C(=O)N=C(Nc2ccccn2)S1
C(=O)(O[C@H]1[C@]2(C)C(C)(C)[C@@H](CC2)C1)CCC(=O)OCc1c(cccc1Cl)F
C(=O)(O[C@H]1[C@]2(C)C(C)(C)[C@@H](CC2)C1)CCC(=O)/C=C/C(F)(F)F
C(=O)(O[C@H]1[C@]2(C)C(C)(C)[C@@H](CC2)C1)CC=CCSC#N
C(=O)(O[C@H]1[C@]2(C)C(C)(C)[C@@H](CC2)C1)CCNC(=O)CSC(F)(F)F
C(=O)(O[C@H]1[C@]2(C)C(C)(C)[C@@H](CC2)C1)CCCSC(=S)OCC
C(=O)(O[C@H]1[C@]2(C)C(C)(C)[C@@H](CC2)C1)CNC(=O)c1cn(C)nc1c1cccnc1
C(=O)(O[C@H]1[C@]2(C)C(C)(C)[C@@H](CC2)C1)CCNN=Cc1ccco1
C(=O)(O[C@H]1[C@]2(C)C(C)(C)[C@@H](CC2)C1)CCCC(=CCBr)CBr
C(=O)(O[C@H]1[C@]2(C)C(C)(C)[C@@H](CC2)C1)CCSC(=NC)NCc1ccccc1
C(=O)(O[C@H]1[C@]2(C)C(C)(C)[C@@H](CC2)C1)CCCC(=N)CCCl
C(=O)(O[C@H]1[C@]2(C)C(C)(C)[C@@H](CC2)C1)CC/C(=N\OC(=O)CC)/C
C(=O)(O[C@H]1[C@]2(C)C(C)(C)[C@@H](CC2)C1)[C@@H](C(=O)O)NC(=O)n1c2ccccc2c2ccccc12
C(=O)(O[C@H]1[C@]2(C)C(C)(C)[C@@H](CC2)C1)CC=CC(=O)c1cc(c(cc1O)O)Cl
C(=O)(O[C@H]1[C@]2(C)C(C)(C)[C@@H](CC2)C1)CCCCn1ccnc1Cl
C(=O)(O[C@H]1[C@]2(C)C(C)(C)[C@@H](CC2)C1)CCCCC(=C(F)Cl)F
C(=O)(O[C@H]1[C@]2(C)C(C)(C)[C@@H](CC2)C1)CCCN(C#N)CC(=C)Br
C(=O)(O[C@H]1[C@]2(C)C(C)(C)[C@@H](CC2)C1)CCCCC(C(F)(Cl)Cl)(F)F
C(=O)(O[C@H]1[C@]2(C)C(C)(C)[C@@H](CC2)C1)CCC/C(=N/O)/c1ccccc1Cl
C(=O)(O[C@H]1[C@]2(C)C(C)(C)[C@@H](CC2)C1)CCC(=O)c1c(cn(CC)n1)Cl
C(=O)(O[C@H]1[C@]2(C)C(C)(C)[C@@H](CC2)C1)CCCNC(=NC#N)SC
C(=O)(O[C@H]1[C@]2(C)C(C)(C)[C@@H](CC2)C1)CC(=O)C=c1n(c2ccccc2s1)C
C(=O)(O[C@H]1[C@]2(C)C(C)(C)[C@@H](CC2)C1)CCCSc1nnc(C)s1
C(=O)(O[C@H]1[C@]2(C)C(C)(C)[C@@H](CC2)C1)CCCN/C=N/CC
C(=O)(O[C@H]1[C@]2(C)C(C)(C)[C@@H](CC2)C1)CCC=CSC(=NC#N)SC
C(=O)(O[C@H]1[C@]2(C)C(C)(C)[C@@H](CC2)C1)CC(=O)/N=c/1\[nH]nc(C)s1
C(=O)(O[C@H]1[C@]2(C)C(C)(C)[C@@H](CC2)C1)CCCCSCCF
C(=O)(O[C@H]1[C@]2(C)C(C)(C)[C@@H](CC2)C1)CC[NH+]=C(N)SCc1ccccc1
C(=O)(O[C@H]1[C@]2(C)C(C)(C)[C@@H](CC2)C1)[C@H]1CCCN1C(=O)Nc1ccccc1[N+](=O)[O-]
C(=O)(O[C@H]1[C@]2(C)C(C)(C)[C@@H](CC2)C1)CCNC(=O)c1ccc(C)n1C
C(=O)(O[C@H]1[C@]2(C)C(C)(C)[C@@H](CC2)C1)CCC(=S)Nc1ccccc1F
C(=O)(O[C@H]1[C@]2(C)C(C)(C)[C@@H](CC2)C1)CC=NNC(=N)SC
C(=O)(O[C@H]1[C@]2(C)C(C)(C)[C@@H](CC2)C1)CNC(=O)C=Cc1ccc(cc1Cl)Cl
C(=O)(O[C@H]1[C@]2(C)C(C)(C)[C@@H](CC2)C1)CCNCc1cc(cs1)Br
C(=O)(O[C@H]1[C@]2(C)C(C)(C)[C@@H](CC2)C1)COC(=O)c1cc(c(=O)n2ccccc12)Br
C(=O)(O[C@H]1[C@]2(C)C(C)(C)[C@@H](CC2)C1)CCCCC(=O)/C=N/O
C(=O)(O[C@H]1[C@]2(C)C(C)(C)[C@@H](CC2)C1)CCCCN1C=CC=CC1
C(=O)(O[C@H]1[C@]2(C)C(C)(C)[C@@H](CC2)C1)[C@H]1CCC[C@@H](C1)NC(=O)N1CCOCC1
C(=O)(O[C@H]1[C@]2(C)C(C)(C)[C@@H](CC2)C1)CCCC[C@H](C(Cl)(Cl)Cl)Cl
C(=O)(O[C@H]1[C@]2(C)C(C)(C)[C@@H](CC2)C1)CCCCOC(=O)CC#N
C(=O)(O[C@H]1[C@]2(C)C(C)(C)[C@@H](CC2)C1)CCCC(=NC(=O)C(=C)C)N
C(=O)(O[C@H]1[C@]2(C)C(C)(C)[C@@H](CC2)C1)CCOC(=O)CSC1=NC(=O)CS1
C(=O)(O[C@H]1[C@]2(C)C(C)(C)[C@@H](CC2)C1)CC(=O)c1nnc(c2cccc(n2)Br)o1
C(=O)(O[C@H]1[C@]2(C)C(C)(C)[C@@H](CC2)C1)CCCN=Cc1nccn1C
C(=O)(O[C@H]1[C@]2(C)C(C)(C)[C@@H](CC2)C1)C1CCN(CC1)Cc1cccc(n1)Br
C(=O)(O[C@H]1[C@]2(C)C(C)(C)[C@@H](CC2)C1)CC[C@H](C(=O)N1CSC[C@H]1C#N)N
C(=O)(O[C@H]1[C@]2(C)C(C)(C)[C@@H](CC2)C1)SCSC(=S)N1CCOCC1
C(=O)(O[C@H]1[C@]2(C)C(C)(C)[C@@H](CC2)C1)CC[C@H](c1cccc(c1)Br)C(=O)OC
C(=O)(O[C@H]1[C@]2(C)C(C)(C)[C@@H](CC2)C1)OCc1nnc2n1[nH]c(=Cc1ccccc1)s2
C(=O)(O[C@H]1[C@]2(C)C(C)(C)[C@@H](CC2)C1)CCCCC(=CCl)CN
C(=O)(O[C@H]1[C@]2(C)C(C)(C)[C@@H](CC2)C1)CCCNC(=O)OCC#CI
C(=O)(O[C@H]1[C@]2(C)C(C)(C)[C@@H](CC2)C1)CN(C(=O)Oc1ccccc1Br)C
C(=O)(O[C@H]1[C@]2(C)C(C)(C)[C@@H](CC2)C1)CCCCC(=CCl)C(=O)[O-]
C(=O)(O[C@H]1[C@]2(C)C(C)(C)[C@@H](CC2)C1)CCCCC(C(Cl)Cl)(Cl)Cl
C(=O)(O[C@H]1[C@]2(C)C(C)(C)[C@@H](CC2)C1)CCC=CCNC(=O)N
C(=O)(O[C@H]1[C@]2(C)C(C)(C)[C@@H](CC2)C1)CCCC/C(=C/Cl)/CN
C(=O)(O[C@H]1[C@]2(C)C(C)(C)[C@@H](CC2)C1)CCCCc1cnccc1Cl
C(=O)(O[C@H]1[C@]2(C)C(C)(C)[C@@H](CC2)C1)CCCCc1c(cccn1)F
C(=O)(O[C@H]1[C@]2(C)C(C)(C)[C@@H](CC2)C1)CCC[C@H](CN=[N+]=[N-])F
C(=O)(O[C@H]1[C@]2(C)C(C)(C)[C@@H](CC2)C1)CCC(=NN=C(S)SC)C
C(=O)(O[C@H]1[C@]2(C)C(C)(C)[C@@H](CC2)C1)CCC(=O)c1c(c([nH]n1)Cl)Br
C(=O)(O[C@H]1[C@]2(C)C(C)(C)[C@@H](CC2)C1)CCNC=NCC=C
C(=O)(O[C@H]1[C@]2(C)C(C)(C)[C@@H](CC2)C1)CCN1CCC[C@H]1c1nc(C(C)C)no1
C(=O)(O[C@H]1[C@]2(C)C(C)(C)[C@@H](CC2)C1)CCC[n+]1cc(cc(c1)Br)Br
C(=O)(O[C@H]1[C@]2(C)C(C)(C)[C@@H](CC2)C1)CC[C@@H](C)CSC(=[NH2+])N
C(=O)(O[C@H]1[C@]2(C)C(C)(C)[C@@H](CC2)C1)CCSCSC#N
C(=O)(O[C@H]1[C@]2(C)C(C)(C)[C@@H](CC2)C1)CC(=O)N1CC(=O)N(CC1)CC(=O)[O-]
C(=O)(O[C@H]1[C@]2(C)C(C)(C)[C@@H](CC2)C1)CCCCCOC=C
C(=O)(O[C@H]1[C@]2(C)C(C)(C)[C@@H](CC2)C1)CCCCc1cncnc1F
C(=O)(O[C@H]1[C@]2(C)C(C)(C)[C@@H](CC2)C1)CNC(=Nc1cccc(c1)CN)C
C(=O)(O[C@H]1[C@]2(C)C(C)(C)[C@@H](CC2)C1)CCN1C(=O)C(=O)S/C/1=N\CC=C
C(=O)(O[C@H]1[C@]2(C)C(C)(C)[C@@H](CC2)C1)CCCCC(=N)C(Cl)(Cl)Cl
C(=O)(O[C@H]1[C@]2(C)C(C)(C)[C@@H](CC2)C1)CSCn1ccc(C(=O)O)n1
C(=O)(O[C@H]1[C@]2(C)C(C)(C)[C@@H](CC2)C1)NC(=O)C(=Cc1cccc(c1)C)C#N
C(=O)(O[C@H]1[C@]2(C)C(C)(C)[C@@H](CC2)C1)CCC=NNc1ccccc1
C(=O)(O[C@H]1[C@]2(C)C(C)(C)[C@@H](CC2)C1)Cc1cnnn1Cc1ccc(cc1)F
C(=O)(O[C@H]1[C@]2(C)C(C)(C)[C@@H](CC2)C1)CCCCS(=O)(=O)C(F)(F)F
C(=O)(O[C@H]1[C@]2(C)C(C)(C)[C@@H](CC2)C1)CCC=CS(=O)(=O)NC
C(=O)(O[C@H]1[C@]2(C)C(C)(C)[C@@H](CC2)C1)CC=CC(=O)c1cc(cc(c1O)Cl)Br
C(=O)(O[C@H]1[C@]2(C)C(C)(C)[C@@H](CC2)C1)CCCCc1cnncn1
C(=O)(O[C@H]1[C@]2(C)C(C)(C)[C@@H](CC2)C1)[C@H]1CCCN(C1)Cc1cnc(C)nc1
C(=O)(O[C@H]1[C@]2(C)C(C)(C)[C@@H](CC2)C1)CCCC(=O)C(=C([S-])[S-])C#N
C(=O)(O[C@H]1[C@]2(C)C(C)(C)[C@@H](CC2)C1)CCCCc1cccoc1=O
C(=O)(O[C@H]1[C@]2(C)C(C)(C)[C@@H](CC2)C1)CCCCC(=O)C=[N+]=[N-]
C(=O)(O[C@H]1[C@]2(C)C(C)(C)[C@@H](CC2)C1)CNC(=O)Oc1cccc2c1nco2
C(=O)(O[C@H]1[C@]2(C)C(C)(C)[C@@H](CC2)C1)CN/N=C\c1ccc(s1)Cl
C(=O)(O[C@H]1[C@]2(C)C(C)(C)[C@@H](CC2)C1)CCC(c1c(C(F)(F)F)[nH]c(n1)Br)(F)F
C(=O)(O[C@H]1[C@]2(C)C(C)(C)[C@@H](CC2)C1)[C@H]1CCC[C@@](C1)(Cc1ccccc1F)N
C(=O)(O[C@H]1[C@]2(C)C(C)(C)[C@@H](CC2)C1)CCC=Cc1c(cccc1Cl)Cl
C(=O)(O[C@H]1[C@]2(C)C(C)(C)[C@@H](CC2)C1)CCC[C@H](C)S(=O)(=O)C(F)(F)F
C(=O)(O[C@H]1[C@]2(C)C(C)(C)[C@@H](CC2)C1)CCSC(=S)NN=Cc1ccccc1O
C(=O)(O[C@H]1[C@]2(C)C(C)(C)[C@@H](CC2)C1)CCCCc1ccccc1[11CH3]
C(=O)(O[C@H]1[C@]2(C)C(C)(C)[C@@H](CC2)C1)CCCCc1c(ncnc1Cl)N
C(=O)(O[C@H]1[C@]2(C)C(C)(C)[C@@H](CC2)C1)CCCNC(=N)SC
C(=O)(O[C@H]1[C@]2(C)C(C)(C)[C@@H](CC2)C1)CC(=O)N(C)Cc1cnc2ccccn12
C(=O)(O[C@H]1[C@]2(C)C(C)(C)[C@@H](CC2)C1)CCC[C@H](/C=N/OC)C
C(=O)(O[C@H]1[C@]2(C)C(C)(C)[C@@H](CC2)C1)CCC/C(=C(/C#N)\SC)/SC
C(=O)(O[C@H]1[C@]2(C)C(C)(C)[C@@H](CC2)C1)CCC1CN(C1)CC#N
C(=O)(O[C@H]1[C@]2(C)C(C)(C)[C@@H](CC2)C1)CCCCSN=C=O
C(=O)(O[C@H]1[C@]2(C)C(C)(C)[C@@H](CC2)C1)CCCC(=O)c1c(cccn1)Cl
C(=O)(O[C@H]1[C@]2(C)C(C)(C)[C@@H](CC2)C1)CC(=CC(=O)c1cccc(c1Cl)Cl)N
C(=O)(O[C@H]1[C@]2(C)C(C)(C)[C@@H](CC2)C1)CCC[C@@H]1C[C@@H]1C(=O)OCC
C(=O)(O[C@H]1[C@]2(C)C(C)(C)[C@@H](CC2)C1)CCCC(=NC#N)SCC
C(=O)(O[C@H]1[C@]2(C)C(C)(C)[C@@H](CC2)C1)CCCC/C(=C/Cl)/Cl
C(=O)(O[C@H]1[C@]2(C)C(C)(C)[C@@H](CC2)C1)CCCCN1C=COC=C1
C(=O)(O[C@H]1[C@]2(C)C(C)(C)[C@@H](CC2)C1)CCCCC=CCF
C(=O)(O[C@H]1[C@]2(C)C(C)(C)[C@@H](CC2)C1)CCn1cncc1C(=O)N1C(=O)CCC1
C(=O)(O[C@H]1[C@]2(C)C(C)(C)[C@@H](CC2)C1)CCc1c(C(=O)c2ccco2)[nH]nn1
C(=O)(O[C@H]1[C@]2(C)C(C)(C)[C@@H](CC2)C1)CCC[C@@H](C([C@@]1(N=N1)Br)(F)F)Cl
C(=O)(O[C@H]1[C@]2(C)C(C)(C)[C@@H](CC2)C1)CCc1c2c(ncn1)[nH]c(n2)Br
C(=O)(O[C@H]1[C@]2(C)C(C)(C)[C@@H](CC2)C1)CCc1nnc2ccc(cn12)Br
C(=O)(O[C@H]1[C@]2(C)C(C)(C)[C@@H](CC2)C1)CNN=Cc1cc(c(C)o1)Br
C(=O)(O[C@H]1[C@]2(C)C(C)(C)[C@@H](CC2)C1)[C@H](c1nc(cs1)c1csc2ccccc12)O
C(=O)(O[C@H]1[C@]2(C)C(C)(C)[C@@H](CC2)C1)CCCC=CC(=O)C(F)F
C(=O)(O[C@H]1[C@]2(C)C(C)(C)[C@@H](CC2)C1)[C@H]1CCCCN1C(=O)Nc1cc(ccc1OC)Cl
C(=O)(O[C@H]1[C@]2(C)C(C)(C)[C@@H](CC2)C1)CCCC[C@H](CCl)Br
C(=O)(O[C@H]1[C@]2(C)C(C)(C)[C@@H](CC2)C1)CCCCc1cccnn1
C(=O)(O[C@H]1[C@]2(C)C(C)(C)[C@@H](CC2)C1)CCCCc1cc[nH]c1C#N
C(=O)(O[C@H]1[C@]2(C)C(C)(C)[C@@H](CC2)C1)CCCCc1cnccc1N
C(=O)(O[C@H]1[C@]2(C)C(C)(C)[C@@H](CC2)C1)CCCCc1ccccc1NO
C(=O)(O[C@H]1[C@]2(C)C(C)(C)[C@@H](CC2)C1)[C@H](c1cc(c2ccsc2)n[nH]1)O
C(=O)(O[C@H]1[C@]2(C)C(C)(C)[C@@H](CC2)C1)COC(=O)Cc1csc2=NCCn12
C(=O)(O[C@H]1[C@]2(C)C(C)(C)[C@@H](CC2)C1)CCCOCC(=C)Br
C(=O)(O[C@H]1[C@]2(C)C(C)(C)[C@@H](CC2)C1)CC(=NOC(=O)C1CCCCC1)N
C(=O)(O[C@H]1[C@]2(C)C(C)(C)[C@@H](CC2)C1)CCCCc1ccccc1
C(=O)(O[C@H]1[C@]2(C)C(C)(C)[C@@H](CC2)C1)CCCCc1c(cco1)Cl
C(=O)(O[C@H]1[C@]2(C)C(C)(C)[C@@H](CC2)C1)CCCC[N+](=NC=C)[O-]
C(=O)(O[C@H]1[C@]2(C)C(C)(C)[C@@H](CC2)C1)CCC(=CSC(=O)C)OC(=O)C
C(=O)(O[C@H]1[C@]2(C)C(C)(C)[C@@H](CC2)C1)CC[C@]1(CCN(C1)CC(=O)N)C
C(=O)(O[C@H]1[C@]2(C)C(C)(C)[C@@H](CC2)C1)CCC(=O)c1c(c([nH]n1)Cl)Cl
C(=O)(O[C@H]1[C@]2(C)C(C)(C)[C@@H](CC2)C1)CCCCC(=O)CS
C(=O)(O[C@H]1[C@]2(C)C(C)(C)[C@@H](CC2)C1)CSC(=S)NCc1ccccc1
C(=O)(O[C@H]1[C@]2(C)C(C)(C)[C@@H](CC2)C1)CCc1csc(CC(=NO)N)n1
C(=O)(O[C@H]1[C@]2(C)C(C)(C)[C@@H](CC2)C1)CCC/N=N/C(=O)CC#N
C(=O)(O[C@H]1[C@]2(C)C(C)(C)[C@@H](CC2)C1)CCCC=CN=[N+]=[N-]
C(=O)(O[C@H]1[C@]2(C)C(C)(C)[C@@H](CC2)C1)CCCC(=NO)c1cccc(c1)F
C(=O)(O[C@H]1[C@]2(C)C(C)(C)[C@@H](CC2)C1)CCCCCC(=C)Cl
C(=O)(O[C@H]1[C@]2(C)C(C)(C)[C@@H](CC2)C1)CCCNCC=C=C
C(=O)(O[C@H]1[C@]2(C)C(C)(C)[C@@H](CC2)C1)CCCCc1c(ccnc1F)F
C(=O)(O[C@H]1[C@]2(C)C(C)(C)[C@@H](CC2)C1)CCc1c(C=Cc2ccccc2)[nH]cn1
C(=O)(O[C@H]1[C@]2(C)C(C)(C)[C@@H](CC2)C1)CC(=O)ON=C(C(=O)N(C)C)SC
C(=O)(O[C@H]1[C@]2(C)C(C)(C)[C@@H](CC2)C1)CCCNC(=O)OC=C
C(=O)(O[C@H]1[C@]2(C)C(C)(C)[C@@H](CC2)C1)CCCCC(=N)C(F)(Cl)Cl
C(=O)(O[C@H]1[C@]2(C)C(C)(C)[C@@H](CC2)C1)CCCCC#CC(=O)[O-]
C(=O)(O[C@H]1[C@]2(C)C(C)(C)[C@@H](CC2)C1)CCCC(=[N+]=[N-])C(=O)OCC
C(=O)(O[C@H]1[C@]2(C)C(C)(C)[C@@H](CC2)C1)CCCCc1cnccc1F
C(=O)(O[C@H]1[C@]2(C)C(C)(C)[C@@H](CC2)C1)Cc1nn(c(=S)o1)CN1CCNCC1
C(=O)(O[C@H]1[C@]2(C)C(C)(C)[C@@H](CC2)C1)CCC=CC(=NNC(=S)N)C
C(=O)(O[C@H]1[C@]2(C)C(C)(C)[C@@H](CC2)C1)CCCCC(CCl)(Cl)Cl
C(=O)(O[C@H]1[C@]2(C)C(C)(C)[C@@H](CC2)C1)CCCn1c2ccncc2cn1
C(=O)(O[C@H]1[C@]2(C)C(C)(C)[C@@H](CC2)C1)CCC/C(=N\O)/c1ccccc1Br
C(=O)(O[C@H]1[C@]2(C)C(C)(C)[C@@H](CC2)C1)CCCC(=O)C(=O)CC#N
C(=O)(O[C@H]1[C@]2(C)C(C)(C)[C@@H](CC2)C1)CCCN/C(=N\CC)/NC#N
C(=O)(O[C@H]1[C@]2(C)C(C)(C)[C@@H](CC2)C1)CCCC(=O)c1c(nccn1)Cl
C(=O)(O[C@H]1[C@]2(C)C(C)(C)[C@@H](CC2)C1)CCn1c2ccc(cc2sc1=NC(=O)C(C)C)Cl
C(=O)(O[C@H]1[C@]2(C)C(C)(C)[C@@H](CC2)C1)CCCn1c(ccn1)c1cccnc1
C(=O)(O[C@H]1[C@]2(C)C(C)(C)[C@@H](CC2)C1)CCCC[C@H](C#N)C(=N)S
C(=O)(O[C@H]1[C@]2(C)C(C)(C)[C@@H](CC2)C1)CCC[C@@H](C(=C(Cl)Cl)Cl)Cl
C(=O)(O[C@H]1[C@]2(C)C(C)(C)[C@@H](CC2)C1)CC=C(C=Nn1cnnc1)Cl
C(=O)(O[C@H]1[C@]2(C)C(C)(C)[C@@H](CC2)C1)CCN=NC(=O)CC#N
C(=O)(O[C@H]1[C@]2(C)C(C)(C)[C@@H](CC2)C1)CCCCC(=O)OC=C
C(=O)(O[C@H]1[C@]2(C)C(C)(C)[C@@H](CC2)C1)CCCCC1=[NH+]C=CCN1C
C(=O)(O[C@H]1[C@]2(C)C(C)(C)[C@@H](CC2)C1)CCS/C(=N/Cc1ccco1)/S
C(=O)(O[C@H]1[C@]2(C)C(C)(C)[C@@H](CC2)C1)C(=[NH+]Cc1cccc(c1)I)N
C(=O)(O[C@H]1[C@]2(C)C(C)(C)[C@@H](CC2)C1)CCCCc1c(cncn1)Cl
C(=O)(O[C@H]1[C@]2(C)C(C)(C)[C@@H](CC2)C1)CCCCOC(=O)C=CC
C(=O)(O[C@H]1[C@]2(C)C(C)(C)[C@@H](CC2)C1)CNC(=S)Nc1ccccc1Cl
C(=O)(O[C@H]1[C@]2(C)C(C)(C)[C@@H](CC2)C1)C[C@H](c1ccc2c(c1)CCS2(=O)=O)O
C(=O)(O[C@H]1[C@]2(C)C(C)(C)[C@@H](CC2)C1)CCC=NOC(=O)CCl
C(=O)(O[C@H]1[C@]2(C)C(C)(C)[C@@H](CC2)C1)CCCN/C(=[NH+]/C#N)/C
C(=O)(O[C@H]1[C@]2(C)C(C)(C)[C@@H](CC2)C1)CCCCN=C(C(F)F)S
C(=O)(O[C@H]1[C@]2(C)C(C)(C)[C@@H](CC2)C1)CCCC[C@@H]1C=CC(=O)O1
C(=O)(O[C@H]1[C@]2(C)C(C)(C)[C@@H](CC2)C1)CCC/C(=N/CC#C)/NC#N
C(=O)(O[C@H]1[C@]2(C)C(C)(C)[C@@H](CC2)C1)CCCCc1ncncn1
C(=O)(O[C@H]1[C@]2(C)C(C)(C)[C@@H](CC2)C1)CCCC[C@@H]1CSCS1
C(=O)(O[C@H]1[C@]2(C)C(C)(C)[C@@H](CC2)C1)COc1cccc(c1)N1CC[NH2+]CC1
C(=O)(O[C@H]1[C@]2(C)C(C)(C)[C@@H](CC2)C1)CCCCNC(=O)CS
C(=O)(O[C@H]1[C@]2(C)C(C)(C)[C@@H](CC2)C1)CCC(=CC)CSC(=[NH2+])N
C(=O)(O[C@H]1[C@]2(C)C(C)(C)[C@@H](CC2)C1)CCCCCNC#N
C(=O)(O[C@H]1[C@]2(C)C(C)(C)[C@@H](CC2)C1)CCN(C)Cc1cc(C)n(C)n1
C(=O)(O[C@H]1[C@]2(C)C(C)(C)[C@@H](CC2)C1)CCN(C)Cc1cc(cs1)Br
C(=O)(O[C@H]1[C@]2(C)C(C)(C)[C@@H](CC2)C1)CCC(F)(F)Sc1ccccn1
C(=O)(O[C@H]1[C@]2(C)C(C)(C)[C@@H](CC2)C1)NNC(=S)Nc1ccc(cc1Cl)Cl
C(=O)(O[C@H]1[C@]2(C)C(C)(C)[C@@H](CC2)C1)CCCCC(=C(C(=O)[O-])Cl)C=O
C(=O)(O[C@H]1[C@]2(C)C(C)(C)[C@@H](CC2)C1)OCc1nnc(c2cccs2)o1
C(=O)(O[C@H]1[C@]2(C)C(C)(C)[C@@H](CC2)C1)CCCCc1cncc[n+]1[O-]
C(=O)(O[C@H]1[C@]2(C)C(C)(C)[C@@H](CC2)C1)CCC(=O)c1ncc(C#N)o1
C(=O)(O[C@H]1[C@]2(C)C(C)(C)[C@@H](CC2)C1)CCNN=CC=Cc1ccccc1Cl
C(=O)(O[C@H]1[C@]2(C)C(C)(C)[C@@H](CC2)C1)CCSC(=N)NCC
C(=O)(O[C@H]1[C@]2(C)C(C)(C)[C@@H](CC2)C1)CCCSc1ccccn1
C(=O)(O[C@H]1[C@]2(C)C(C)(C)[C@@H](CC2)C1)CN/C=N/OCC#N
C(=O)(O[C@H]1[C@]2(C)C(C)(C)[C@@H](CC2)C1)CCCCn1ccncc1=O
C(=O)(O[C@H]1[C@]2(C)C(C)(C)[C@@H](CC2)C1)CCCCOC(=S)SC
C(=O)(O[C@H]1[C@]2(C)C(C)(C)[C@@H](CC2)C1)CCCCC(=N)CCl
C(=O)(O[C@H]1[C@]2(C)C(C)(C)[C@@H](CC2)C1)CCCCc1cnccn1
C(=O)(O[C@H]1[C@]2(C)C(C)(C)[C@@H](CC2)C1)CCCC[C@H](CCl)Cl
C(=O)(O[C@H]1[C@]2(C)C(C)(C)[C@@H](CC2)C1)CCCCCSC(=O)C
C(=O)(O[C@H]1[C@]2(C)C(C)(C)[C@@H](CC2)C1)CCCC(=O)Cn1ccnc1
C(=O)(O[C@H]1[C@]2(C)C(C)(C)[C@@H](CC2)C1)CCC/C(=C/Cl)/CSC#N
C(=O)(O[C@H]1[C@]2(C)C(C)(C)[C@@H](CC2)C1)Cn1cc(c(=O)n(c1=O)Cc1ccccc1Cl)F
C(=O)(O[C@H]1[C@]2(C)C(C)(C)[C@@H](CC2)C1)CCCCc1c(ccc[n+]1[O-])O
C(=O)(O[C@H]1[C@]2(C)C(C)(C)[C@@H](CC2)C1)CCCC[N+](=CCl)C
C(=O)(O[C@H]1[C@]2(C)C(C)(C)[C@@H](CC2)C1)CCCCCC=NO
C(=O)(O[C@H]1[C@]2(C)C(C)(C)[C@@H](CC2)C1)CCCOS(=O)(=O)C(=C)Br
C(=O)(O[C@H]1[C@]2(C)C(C)(C)[C@@H](CC2)C1)OC(=O)N=C(c1c2ccccc2oc(=O)c1)N
C(=O)(O[C@H]1[C@]2(C)C(C)(C)[C@@H](CC2)C1)CCCSSC(=O)C
C(=O)(O[C@H]1[C@]2(C)C(C)(C)[C@@H](CC2)C1)COc1ccc2c(c1)n(cn2)c1ccncc1
C(=O)(O[C@H]1[C@]2(C)C(C)(C)[C@@H](CC2)C1)CCCC/C(=C/Cl)/C
C(=O)(O[C@H]1[C@]2(C)C(C)(C)[C@@H](CC2)C1)CNCCc1nc(C#N)cs1
C(=O)(O[C@H]1[C@]2(C)C(C)(C)[C@@H](CC2)C1)CNc1nc(nc2ccnn12)SC
C(=O)(O[C@H]1[C@]2(C)C(C)(C)[C@@H](CC2)C1)CCCCc1ccccc1[S-]
C(=O)(O[C@H]1[C@]2(C)C(C)(C)[C@@H](CC2)C1)Cc1nnc(c2ccccc2O)o1
C(=O)(O[C@H]1[C@]2(C)C(C)(C)[C@@H](CC2)C1)CCN/N=N/CC(F)(F)F
C(=O)(O[C@H]1[C@]2(C)C(C)(C)[C@@H](CC2)C1)CCC(=CC=CC(=O)O)C
C(=O)(O[C@H]1[C@]2(C)C(C)(C)[C@@H](CC2)C1)CCCCCN=C=S
C(=O)(O[C@H]1[C@]2(C)C(C)(C)[C@@H](CC2)C1)CCCCNC(=N)SC
C(=O)(O[C@H]1[C@]2(C)C(C)(C)[C@@H](CC2)C1)Cc1nc(c2ccccc2O)n(c2ccccc2)n1
C(=O)(O[C@H]1[C@]2(C)C(C)(C)[C@@H](CC2)C1)CCC(=O)c1ccc(s1)Br
C(=O)(O[C@H]1[C@]2(C)C(C)(C)[C@@H](CC2)C1)CC[C@@H](Cc1cccc(C#N)c1)[NH3+]
C(=O)(O[C@H]1[C@]2(C)C(C)(C)[C@@H](CC2)C1)OC(=O)C(=Cc1cccc(c1)C)C#N
C(=O)(O[C@H]1[C@]2(C)C(C)(C)[C@@H](CC2)C1)CC[C@H](C)CSC(=O)C
C(=O)(O[C@H]1[C@]2(C)C(C)(C)[C@@H](CC2)C1)CNC(=O)[C@H](C1CCCCC1)N
C(=O)(O[C@H]1[C@]2(C)C(C)(C)[C@@H](CC2)C1)C(=S)Oc1ccc(C#N)cc1
C(=O)(O[C@H]1[C@]2(C)C(C)(C)[C@@H](CC2)C1)CCCC[C@H](F)SC
C(=O)(O[C@H]1[C@]2(C)C(C)(C)[C@@H](CC2)C1)CCCC[n+]1ccccn1
C(=O)(O[C@H]1[C@]2(C)C(C)(C)[C@@H](CC2)C1)CCCCn1ccnc1SC
C(=O)(O[C@H]1[C@]2(C)C(C)(C)[C@@H](CC2)C1)CCCCN(C)/[N+](=N/[O-])/[O-]
C(=O)(O[C@H]1[C@]2(C)C(C)(C)[C@@H](CC2)C1)C[C@@H](c1ccc([N+](=O)[O-])s1)O
C(=O)(O[C@H]1[C@]2(C)C(C)(C)[C@@H](CC2)C1)CCCC(=O)c1ccccc1N=O
C(=O)(O[C@H]1[C@]2(C)C(C)(C)[C@@H](CC2)C1)CCc1cc(C#N)ncc1c1cccc(c1)Cl
C(=O)(O[C@H]1[C@]2(C)C(C)(C)[C@@H](CC2)C1)CCNC(=O)CC(=O)C
C(=O)(O[C@H]1[C@]2(C)C(C)(C)[C@@H](CC2)C1)CCCCC(CS)(F)F
C(=O)(O[C@H]1[C@]2(C)C(C)(C)[C@@H](CC2)C1)CCCCC=NOC
C(=O)(O[C@H]1[C@]2(C)C(C)(C)[C@@H](CC2)C1)CCCC[n+]1ccncc1
C(=O)(O[C@H]1[C@]2(C)C(C)(C)[C@@H](CC2)C1)CN1C(=[NH+]CC1)/C=C/c1cccnc1
C(=O)(O[C@H]1[C@]2(C)C(C)(C)[C@@H](CC2)C1)CCC=CSc1nc[nH]n1
C(=O)(O[C@H]1[C@]2(C)C(C)(C)[C@@H](CC2)C1)CCCC(=O)/C=[N+](/[O-])\OC
C(=O)(O[C@H]1[C@]2(C)C(C)(C)[C@@H](CC2)C1)CCCCC(=CCl)P(=O)([O-])[O-]
C(=O)(O[C@H]1[C@]2(C)C(C)(C)[C@@H](CC2)C1)CCC1=CC(=O)O[C@]21C=CC(=O)C=C2
C(=O)(O[C@H]1[C@]2(C)C(C)(C)[C@@H](CC2)C1)CC[C@H](CC=CI)O
C(=O)(O[C@H]1[C@]2(C)C(C)(C)[C@@H](CC2)C1)CCCNC(=S)c1ccc(cc1)Cl
C(=O)(O[C@H]1[C@]2(C)C(C)(C)[C@@H](CC2)C1)CN[C@H](C)[C@H](c1cccc(c1)Cl)O
C(=O)(O[C@H]1[C@]2(C)C(C)(C)[C@@H](CC2)C1)CCCCC(=CCl)P(=O)([O-])[O-]
C(=O)(O[C@H]1[C@]2(C)C(C)(C)[C@@H](CC2)C1)CCCC1C(=O)NC(=O)NC1=O
C(=O)(O[C@H]1[C@]2(C)C(C)(C)[C@@H](CC2)C1)CCC[C@@H](C=CC(=O)[O-])C
C(=O)(O[C@H]1[C@]2(C)C(C)(C)[C@@H](CC2)C1)CCCCC(=O)CC=O
C(=O)(O[C@H]1[C@]2(C)C(C)(C)[C@@H](CC2)C1)[C@@H]1C(=C(C)Nc2nnnn12)C(=O)Nc1ccccn1
C(=O)(O[C@H]1[C@]2(C)C(C)(C)[C@@H](CC2)C1)CNC(=O)Cc1ccnc(c1)F
C(=O)(O[C@H]1[C@]2(C)C(C)(C)[C@@H](CC2)C1)Cc1cncn1Cc1ccc(cc1)F
C(=O)(O[C@H]1[C@]2(C)C(C)(C)[C@@H](CC2)C1)CCCC(=NC=NO)S
C(=O)(O[C@H]1[C@]2(C)C(C)(C)[C@@H](CC2)C1)CCC=CCOC(=O)C
C(=O)(O[C@H]1[C@]2(C)C(C)(C)[C@@H](CC2)C1)CCCCc1c(ncs1)Cl
C(=O)(O[C@H]1[C@]2(C)C(C)(C)[C@@H](CC2)C1)CCn1c2cc(ccc2sc1=O)Br
C(=O)(O[C@H]1[C@]2(C)C(C)(C)[C@@H](CC2)C1)CNC(=O)CN1CCOCC1
C(=O)(O[C@H]1[C@]2(C)C(C)(C)[C@@H](CC2)C1)CCNC(=O)[C@H]1C[C@H]1C(=O)N
C(=O)(O[C@H]1[C@]2(C)C(C)(C)[C@@H](CC2)C1)CNC(=O)n1c2c(CCNC2)oc1=O
C(=O)(O[C@H]1[C@]2(C)C(C)(C)[C@@H](CC2)C1)CCCCn1ccnc1C(=O)O
C(=O)(O[C@H]1[C@]2(C)C(C)(C)[C@@H](CC2)C1)CNc1nccc(n1)Oc1cccnc1
C(=O)(O[C@H]1[C@]2(C)C(C)(C)[C@@H](CC2)C1)CCCC(=C)c1cccnc1
C(=O)(O[C@H]1[C@]2(C)C(C)(C)[C@@H](CC2)C1)C[N@H+]1CCN(C(=O)[C@](C)(C(F)(F)F)O)CC1
C(=O)(O[C@H]1[C@]2(C)C(C)(C)[C@@H](CC2)C1)CCC(=O)Nc1ccncc1Cl
C(=O)(O[C@H]1[C@]2(C)C(C)(C)[C@@H](CC2)C1)CC(=NN=CC1CCCCC1)N
C(=O)(O[C@H]1[C@]2(C)C(C)(C)[C@@H](CC2)C1)CCC[C@H](C=NOC)C
C(=O)(O[C@H]1[C@]2(C)C(C)(C)[C@@H](CC2)C1)CC[C@@H](C)CC#CCO
C(=O)(O[C@H]1[C@]2(C)C(C)(C)[C@@H](CC2)C1)CCCCc1ccc[nH]c1=S
C(=O)(O[C@H]1[C@]2(C)C(C)(C)[C@@H](CC2)C1)CCCC(c1ccsc1)(c1ccsc1)O
C(=O)(O[C@H]1[C@]2(C)C(C)(C)[C@@H](CC2)C1)CCC(=O)OCC(=O)N1C(=O)CCC1
C(=O)(O[C@H]1[C@]2(C)C(C)(C)[C@@H](CC2)C1)CCCNn1cccc[nH]1
C(=O)(O[C@H]1[C@]2(C)C(C)(C)[C@@H](CC2)C1)CCNC(=[NH+]C#N)SCC
C(=O)(O[C@H]1[C@]2(C)C(C)(C)[C@@H](CC2)C1)C(=CCc1c2CCNC(=O)n2cn1)C
C(=O)(O[C@H]1[C@]2(C)C(C)(C)[C@@H](CC2)C1)CCC=CN=C(SC)SC
C(=O)(O[C@H]1[C@]2(C)C(C)(C)[C@@H](CC2)C1)CC[C@H]1C[C@@H]1CP(=O)([O-])[O-]
C(=O)(O[C@H]1[C@]2(C)C(C)(C)[C@@H](CC2)C1)C=CC(=O)c1cc(cc(c1O)Cl)Cl
C(=O)(O[C@H]1[C@]2(C)C(C)(C)[C@@H](CC2)C1)CCCc1nc(CC)[nH]n1
C(=O)(O[C@H]1[C@]2(C)C(C)(C)[C@@H](CC2)C1)CCSC(=O)C#CC
C(=O)(O[C@H]1[C@]2(C)C(C)(C)[C@@H](CC2)C1)CCNC(=O)[C@@H]1CCC(=N1)N
C(=O)(O[C@H]1[C@]2(C)C(C)(C)[C@@H](CC2)C1)CCN/N=C(/C(=O)C(F)(F)F)\C(=O)[O-]
C(=O)(O[C@H]1[C@]2(C)C(C)(C)[C@@H](CC2)C1)CCCCC(C(Cl)Cl)(F)F
C(=O)(O[C@H]1[C@]2(C)C(C)(C)[C@@H](CC2)C1)CCCC1CN(C(=O)N)C1
C(=O)(O[C@H]1[C@]2(C)C(C)(C)[C@@H](CC2)C1)C(=CC(=S)Nc1ccccc1)C
C(=O)(O[C@H]1[C@]2(C)C(C)(C)[C@@H](CC2)C1)CCCOC#CCl
C(=O)(O[C@H]1[C@]2(C)C(C)(C)[C@@H](CC2)C1)CN(C(=[NH+]c1ccc(c(c1)Cl)C)S)N
C(=O)(O[C@H]1[C@]2(C)C(C)(C)[C@@H](CC2)C1)CNC(=O)c1c(c2ccccc2)nns1
C(=O)(O[C@H]1[C@]2(C)C(C)(C)[C@@H](CC2)C1)CNSC(=O)c1ccc(cc1)C
C(=O)(O[C@H]1[C@]2(C)C(C)(C)[C@@H](CC2)C1)CCCC1CN(C(=O)[O-])C1
C(=O)(O[C@H]1[C@]2(C)C(C)(C)[C@@H](CC2)C1)CCc1c2c(ccs2)sc1C(=O)OCC
C(=O)(O[C@H]1[C@]2(C)C(C)(C)[C@@H](CC2)C1)Cc1noc(=O)n1Cc1cc(ccc1O)Cl
C(=O)(O[C@H]1[C@]2(C)C(C)(C)[C@@H](CC2)C1)CC=CN=C(SC)SC
C(=O)(O[C@H]1[C@]2(C)C(C)(C)[C@@H](CC2)C1)CC#Cc1cccc(c1)Cl
C(=O)(O[C@H]1[C@]2(C)C(C)(C)[C@@H](CC2)C1)C[C@H](c1cc(C(=O)[O-])sc1)F
C(=O)(O[C@H]1[C@]2(C)C(C)(C)[C@@H](CC2)C1)CCC[C@H](c1cccnc1)C(F)F
C(=O)(O[C@H]1[C@]2(C)C(C)(C)[C@@H](CC2)C1)CCC(=O)c1c(C(F)(F)F)nc(C)s1
C(=O)(O[C@H]1[C@]2(C)C(C)(C)[C@@H](CC2)C1)CCc1cc(C#N)sc1
C(=O)(O[C@H]1[C@]2(C)C(C)(C)[C@@H](CC2)C1)COC(=O)c1cc(nc2ccccc12)Cl
C(=O)(O[C@H]1[C@]2(C)C(C)(C)[C@@H](CC2)C1)CCCc1nnc2n1nc(CS)s2
C(=O)(O[C@H]1[C@]2(C)C(C)(C)[C@@H](CC2)C1)NNC(=S)Nc1ccccc1
C(=O)(O[C@H]1[C@]2(C)C(C)(C)[C@@H](CC2)C1)CCCCCS[O-]
C(=O)(O[C@H]1[C@]2(C)C(C)(C)[C@@H](CC2)C1)CCCCc1ncccn1
C(=O)(O[C@H]1[C@]2(C)C(C)(C)[C@@H](CC2)C1)CCC(=NN=C(S)SC)C(=O)OC
C(=O)(O[C@H]1[C@]2(C)C(C)(C)[C@@H](CC2)C1)CCCCC1=CN=CCC1
C(=O)(O[C@H]1[C@]2(C)C(C)(C)[C@@H](CC2)C1)CCCCC(=C(Cl)Cl)P(=O)([O-])[O-]
C(=O)(O[C@H]1[C@]2(C)C(C)(C)[C@@H](CC2)C1)CCC[C@@H](C(Cl)(Cl)Cl)NC(=O)CF
C(=O)(O[C@H]1[C@]2(C)C(C)(C)[C@@H](CC2)C1)CCCn1c(c(c(=S)s1)C(=O)O)C
C(=O)(O[C@H]1[C@]2(C)C(C)(C)[C@@H](CC2)C1)CC(=[NH+]Cc1cccc(c1)F)N
C(=O)(O[C@H]1[C@]2(C)C(C)(C)[C@@H](CC2)C1)CSc1nc2ccc(cc2o1)C
C(=O)(O[C@H]1[C@]2(C)C(C)(C)[C@@H](CC2)C1)CCCC(=O)C=CC=C
C(=O)(O[C@H]1[C@]2(C)C(C)(C)[C@@H](CC2)C1)CC[C@@H]1Cc2c(ccc(c2OC1)F)C(=O)O
C(=O)(O[C@H]1[C@]2(C)C(C)(C)[C@@H](CC2)C1)CCC[C@H]1C(=O)NC(=S)S1
C(=O)(O[C@H]1[C@]2(C)C(C)(C)[C@@H](CC2)C1)CCCCC(=O)C(=C)Cl
C(=O)(O[C@H]1[C@]2(C)C(C)(C)[C@@H](CC2)C1)CCCCc1cnc[nH]c1=O
C(=O)(O[C@H]1[C@]2(C)C(C)(C)[C@@H](CC2)C1)CCCCC(CCl)(F)F
C(=O)(O[C@H]1[C@]2(C)C(C)(C)[C@@H](CC2)C1)CC(=S)SSC(=S)N1CCSCC1
C(=O)(O[C@H]1[C@]2(C)C(C)(C)[C@@H](CC2)C1)CCC[C@H]1C=CC(=O)N=N1
C(=O)(O[C@H]1[C@]2(C)C(C)(C)[C@@H](CC2)C1)CCCCn1cccnc1=O
C(=O)(O[C@H]1[C@]2(C)C(C)(C)[C@@H](CC2)C1)CCC[C@@H](CCCl)Cl
C(=O)(O[C@H]1[C@]2(C)C(C)(C)[C@@H](CC2)C1)CCOC(=O)Cc1ccccc1O
C(=O)(O[C@H]1[C@]2(C)C(C)(C)[C@@H](CC2)C1)COc1cccc(c1)OC(=O)N(C)C
C(=O)(O[C@H]1[C@]2(C)C(C)(C)[C@@H](CC2)C1)CC(=O)[C@@H]1C[C@H](C(=O)NC)C[NH2+]1
C(=O)(O[C@H]1[C@]2(C)C(C)(C)[C@@H](CC2)C1)CCCSc1ccccc1C(=O)N
C(=O)(O[C@H]1[C@]2(C)C(C)(C)[C@@H](CC2)C1)CCCCc1cssc1=S
C(=O)(O[C@H]1[C@]2(C)C(C)(C)[C@@H](CC2)C1)CCCC#CSC#N
C(=O)(O[C@H]1[C@]2(C)C(C)(C)[C@@H](CC2)C1)CN1C(=O)O[C@H](c2ccccc2)C1
C(=O)(O[C@H]1[C@]2(C)C(C)(C)[C@@H](CC2)C1)CCCC(=CSC)n1ccnc1
C(=O)(O[C@H]1[C@]2(C)C(C)(C)[C@@H](CC2)C1)C[N+](=Cc1cc[n+](cc1)[O-])[O-]
C(=O)(O[C@H]1[C@]2(C)C(C)(C)[C@@H](CC2)C1)CC[C@H]1CCN(C1)CC(=O)N
C(=O)(O[C@H]1[C@]2(C)C(C)(C)[C@@H](CC2)C1)CCCC(=O)NC(=N)SC
C(=O)(O[C@H]1[C@]2(C)C(C)(C)[C@@H](CC2)C1)CNc1ccnc2c1cccc2Cl
C(=O)(O[C@H]1[C@]2(C)C(C)(C)[C@@H](CC2)C1)CCCCC=C(Cl)Cl
C(=O)(O[C@H]1[C@]2(C)C(C)(C)[C@@H](CC2)C1)CCCCn1ccccc1=O
C(=O)(O[C@H]1[C@]2(C)C(C)(C)[C@@H](CC2)C1)CCCON=CC(C)C
C(=O)(O[C@H]1[C@]2(C)C(C)(C)[C@@H](CC2)C1)CCCON=C(C1CC1)C
C(=O)(O[C@H]1[C@]2(C)C(C)(C)[C@@H](CC2)C1)CC[C@H](C)n1cc(cn1)Cl
C(=O)(O[C@H]1[C@]2(C)C(C)(C)[C@@H](CC2)C1)CCCCc1c(c(cc(c1)[3H])[3H])[3H]
C(=O)(O[C@H]1[C@]2(C)C(C)(C)[C@@H](CC2)C1)CCCCC(=O)N(C)N=O
C(=O)(O[C@H]1[C@]2(C)C(C)(C)[C@@H](CC2)C1)CCCC(=CC([N+](=O)[O-])(Cl)Cl)Cl
C(=O)(O[C@H]1[C@]2(C)C(C)(C)[C@@H](CC2)C1)CC[C@H](c1cc(cs1)Cl)O
C(=O)(O[C@H]1[C@]2(C)C(C)(C)[C@@H](CC2)C1)CC=CC(=O)c1cccc(c1O)C
C(=O)(O[C@H]1[C@]2(C)C(C)(C)[C@@H](CC2)C1)CCCCC(=C([S-])[S-])C#N
C(=O)(O[C@H]1[C@]2(C)C(C)(C)[C@@H](CC2)C1)CCC/C(=C\Cl)/c1ccccc1
C(=O)(O[C@H]1[C@]2(C)C(C)(C)[C@@H](CC2)C1)CCCCSC(=S)SC
C(=O)(O[C@H]1[C@]2(C)C(C)(C)[C@@H](CC2)C1)CCc1ccc(C#N)cn1
C(=O)(O[C@H]1[C@]2(C)C(C)(C)[C@@H](CC2)C1)C[C@@H]1CCN(/C(=N/O)/N)CC1
C(=O)(O[C@H]1[C@]2(C)C(C)(C)[C@@H](CC2)C1)CCCCc1c(=S)ssn1
C(=O)(O[C@H]1[C@]2(C)C(C)(C)[C@@H](CC2)C1)CNC(=O)c1cc(c[nH]1)Cl
C(=O)(O[C@H]1[C@]2(C)C(C)(C)[C@@H](CC2)C1)C=Nc1ccc(cc1)S(=O)(=O)N
C(=O)(O[C@H]1[C@]2(C)C(C)(C)[C@@H](CC2)C1)CCC1=C(c2ccccc2)CC1
C(=O)(O[C@H]1[C@]2(C)C(C)(C)[C@@H](CC2)C1)CCCSc1cccs1
C(=O)(O[C@H]1[C@]2(C)C(C)(C)[C@@H](CC2)C1)CCCCc1c(cccc1Cl)F
C(=O)(O[C@H]1[C@]2(C)C(C)(C)[C@@H](CC2)C1)CCOCN/C(=N/C#N)/N
C(=O)(O[C@H]1[C@]2(C)C(C)(C)[C@@H](CC2)C1)CCC[C@H]1C[C@@H]1c1c[nH]cn1
C(=O)(O[C@H]1[C@]2(C)C(C)(C)[C@@H](CC2)C1)CCCCc1c(c(c(c(n1)[2H])[2H])[2H])[2H]
C(=O)(O[C@H]1[C@]2(C)C(C)(C)[C@@H](CC2)C1)CCC[C@H]1C=CC(=O)NC1=O
C(=O)(O[C@H]1[C@]2(C)C(C)(C)[C@@H](CC2)C1)[C@@H]1N(c2ccc(cc2)S(=O)(=O)N)C=C(C)O1
C(=O)(O[C@H]1[C@]2(C)C(C)(C)[C@@H](CC2)C1)C/C(=C/c1c[nH]c2ccccc12)/C(=O)[O-]
C(=O)(O[C@H]1[C@]2(C)C(C)(C)[C@@H](CC2)C1)CCCCN1C(=O)N=NC1=S
C(=O)(O[C@H]1[C@]2(C)C(C)(C)[C@@H](CC2)C1)CC/C(=C/C)/CSC(=[NH2+])N
C(=O)(O[C@H]1[C@]2(C)C(C)(C)[C@@H](CC2)C1)CNc1ccc(C(=O)O)s1
C(=O)(O[C@H]1[C@]2(C)C(C)(C)[C@@H](CC2)C1)CC(=O)c1cc(C#C)cs1
C(=O)(O[C@H]1[C@]2(C)C(C)(C)[C@@H](CC2)C1)CC=CC(=O)c1ccc(c(c1)O)F
C(=O)(O[C@H]1[C@]2(C)C(C)(C)[C@@H](CC2)C1)CCC[C@H](C)CN=C=S
C(=O)(O[C@H]1[C@]2(C)C(C)(C)[C@@H](CC2)C1)CC/C(=N/O)/Cc1cccc(c1)Br
C(=O)(O[C@H]1[C@]2(C)C(C)(C)[C@@H](CC2)C1)CCc1c(ncn1c1cccc(c1)C)Cl
C(=O)(O[C@H]1[C@]2(C)C(C)(C)[C@@H](CC2)C1)Cc1cn(Cc2cccc(c2)C)nn1
C(=O)(O[C@H]1[C@]2(C)C(C)(C)[C@@H](CC2)C1)CCCC=NNN=O
C(=O)(O[C@H]1[C@]2(C)C(C)(C)[C@@H](CC2)C1)CCCCc1ccc(C)s1
C(=O)(O[C@H]1[C@]2(C)C(C)(C)[C@@H](CC2)C1)CSCc1cc(=O)[nH]c(=S)[nH]1
C(=O)(O[C@H]1[C@]2(C)C(C)(C)[C@@H](CC2)C1)CCCCSc1cnn[nH]1
C(=O)(O[C@H]1[C@]2(C)C(C)(C)[C@@H](CC2)C1)CCCC[C@H](C#N)C(=S)S
C(=O)(O[C@H]1[C@]2(C)C(C)(C)[C@@H](CC2)C1)CCC[C@@H](C(=O)OC=C)N
C(=O)(O[C@H]1[C@]2(C)C(C)(C)[C@@H](CC2)C1)CCCSC1=[NH+]CCCN1
C(=O)(O[C@H]1[C@]2(C)C(C)(C)[C@@H](CC2)C1)CC(=O)c1ncc(C(=O)C(F)(F)F)o1
C(=O)(O[C@H]1[C@]2(C)C(C)(C)[C@@H](CC2)C1)CCCCCCC=O
C(=O)(O[C@H]1[C@]2(C)C(C)(C)[C@@H](CC2)C1)CCCCNC(=[NH2+])C(Cl)(Cl)Cl
C(=O)(O[C@H]1[C@]2(C)C(C)(C)[C@@H](CC2)C1)CCCCc1cccc[n+]1[O-]
C(=O)(O[C@H]1[C@]2(C)C(C)(C)[C@@H](CC2)C1)CCCSc1cnccn1
C(=O)(O[C@H]1[C@]2(C)C(C)(C)[C@@H](CC2)C1)CNC(=S)Nc1ccc2cc[nH]c2c1
C(=O)(O[C@H]1[C@]2(C)C(C)(C)[C@@H](CC2)C1)C1CCN(CC1)Cc1cccc(n1)F
C(=O)(O[C@H]1[C@]2(C)C(C)(C)[C@@H](CC2)C1)CCCCC(=O)SC
C(=O)(O[C@H]1[C@]2(C)C(C)(C)[C@@H](CC2)C1)COCCN1CC[C@@H](C1)C
C(=O)(O[C@H]1[C@]2(C)C(C)(C)[C@@H](CC2)C1)CCCC(=O)C(=O)OCC
C(=O)(O[C@H]1[C@]2(C)C(C)(C)[C@@H](CC2)C1)NC(=O)CN1Cc2ccsc2CC1
C(=O)(O[C@H]1[C@]2(C)C(C)(C)[C@@H](CC2)C1)CCC(=O)NSC(=O)C
C(=O)(O[C@H]1[C@]2(C)C(C)(C)[C@@H](CC2)C1)CCC[C@@H](C(=O)[O-])SC(=O)C
C(=O)(O[C@H]1[C@]2(C)C(C)(C)[C@@H](CC2)C1)Cc1nnc(c2cnccn2)[nH]1
C(=O)(O[C@H]1[C@]2(C)C(C)(C)[C@@H](CC2)C1)CC(=O)c1ccc(CC#N)s1
C(=O)(O[C@H]1[C@]2(C)C(C)(C)[C@@H](CC2)C1)CC=CCN1CC(=O)NCC1
C(=O)(O[C@H]1[C@]2(C)C(C)(C)[C@@H](CC2)C1)CC=CC(=O)NCC#C
C(=O)(O[C@H]1[C@]2(C)C(C)(C)[C@@H](CC2)C1)Sc1nn(c2ccccc2C)c(=S)s1
C(=O)(O[C@H]1[C@]2(C)C(C)(C)[C@@H](CC2)C1)CCCCSC(=O)C
C(=O)(O[C@H]1[C@]2(C)C(C)(C)[C@@H](CC2)C1)CCCC(=O)OCC=C
C(=O)(O[C@H]1[C@]2(C)C(C)(C)[C@@H](CC2)C1)CCCCSC(=NO)C(=O)C
C(=O)(O[C@H]1[C@]2(C)C(C)(C)[C@@H](CC2)C1)CCCCC/N=C/N
C(=O)(O[C@H]1[C@]2(C)C(C)(C)[C@@H](CC2)C1)CCN/C=N/CC=C
C(=O)(O[C@H]1[C@]2(C)C(C)(C)[C@@H](CC2)C1)CCSC(=O)Cc1ccc(cc1)Cl
C(=O)(O[C@H]1[C@]2(C)C(C)(C)[C@@H](CC2)C1)CCCC(=O)CC=[N+]([O-])[O-]
C(=O)(O[C@H]1[C@]2(C)C(C)(C)[C@@H](CC2)C1)CCCCS(=O)(=O)OC
C(=O)(O[C@H]1[C@]2(C)C(C)(C)[C@@H](CC2)C1)CCCC=CCCC
C(=O)(O[C@H]1[C@]2(C)C(C)(C)[C@@H](CC2)C1)CSCc1ccnc(c1)NC
C(=O)(O[C@H]1[C@]2(C)C(C)(C)[C@@H](CC2)C1)CCCC=C=CCN
C(=O)(O[C@H]1[C@]2(C)C(C)(C)[C@@H](CC2)C1)NNC(=O)Cn1c2ccccc2ncc1=O
C(=O)(O[C@H]1[C@]2(C)C(C)(C)[C@@H](CC2)C1)CC=NC(=O)C(=Cc1ccccc1)C#N
C(=O)(O[C@H]1[C@]2(C)C(C)(C)[C@@H](CC2)C1)CCc1nnc(CC#N)[nH]1
C(=O)(O[C@H]1[C@]2(C)C(C)(C)[C@@H](CC2)C1)CCCCc1ccccc1[O-]
C(=O)(O[C@H]1[C@]2(C)C(C)(C)[C@@H](CC2)C1)CCCCc1c(cccn1)NO
C(=O)(O[C@H]1[C@]2(C)C(C)(C)[C@@H](CC2)C1)CCCCc1c(ccnc1N)Cl
C(=O)(O[C@H]1[C@]2(C)C(C)(C)[C@@H](CC2)C1)CC(c1ccc(C(=O)O)s1)(F)F
C(=O)(O[C@H]1[C@]2(C)C(C)(C)[C@@H](CC2)C1)CCC(=O)C=CC=C
C(=O)(O[C@H]1[C@]2(C)C(C)(C)[C@@H](CC2)C1)CNC(=O)Cn1c2ccccc2nn1
C(=O)(O[C@H]1[C@]2(C)C(C)(C)[C@@H](CC2)C1)CCCC(=O)[C@@H](CS)C(F)(F)F
C(=O)(O[C@H]1[C@]2(C)C(C)(C)[C@@H](CC2)C1)[C@H]1CCCN(C(=O)C=CCBr)C1
C(=O)(O[C@H]1[C@]2(C)C(C)(C)[C@@H](CC2)C1)CCc1c(c2ccccc2Cl)ocn1
C(=O)(O[C@H]1[C@]2(C)C(C)(C)[C@@H](CC2)C1)CCCCc1cncnc1N
C(=O)(O[C@H]1[C@]2(C)C(C)(C)[C@@H](CC2)C1)CCCCC(=N)S[11CH3]
C(=O)(O[C@H]1[C@]2(C)C(C)(C)[C@@H](CC2)C1)CC[C@H](C(Cl)(Cl)Cl)Sc1ccncn1
C(=O)(O[C@H]1[C@]2(C)C(C)(C)[C@@H](CC2)C1)CC[C@H]1C(=O)NC(=O)N(C1)CC=O
C(=O)(O[C@H]1[C@]2(C)C(C)(C)[C@@H](CC2)C1)CCCCc1coccc1=S
C(=O)(O[C@H]1[C@]2(C)C(C)(C)[C@@H](CC2)C1)CCCNC(=O)CC=CC
C(=O)(O[C@H]1[C@]2(C)C(C)(C)[C@@H](CC2)C1)CCCCc1c(c(c(c(c1[2H])[2H])[2H])[2H])[2H]
C(=O)(O[C@H]1[C@]2(C)C(C)(C)[C@@H](CC2)C1)CS(=O)(=O)c1ccc(cc1)C(F)(F)F
C(=O)(O[C@H]1[C@]2(C)C(C)(C)[C@@H](CC2)C1)CCCCOCC(F)F
C(=O)(O[C@H]1[C@]2(C)C(C)(C)[C@@H](CC2)C1)CCCCC(=O)C#C
C(=O)(O[C@H]1[C@]2(C)C(C)(C)[C@@H](CC2)C1)CCCC(=NO)C(=C(Cl)Cl)Cl
C(=O)(O[C@H]1[C@]2(C)C(C)(C)[C@@H](CC2)C1)CCc1cc(cs1)C(=O)O
C(=O)(O[C@H]1[C@]2(C)C(C)(C)[C@@H](CC2)C1)CCCCCC(Cl)(Cl)Cl
C(=O)(O[C@H]1[C@]2(C)C(C)(C)[C@@H](CC2)C1)CN=C(NNc1ccccc1F)S
C(=O)(O[C@H]1[C@]2(C)C(C)(C)[C@@H](CC2)C1)CCc1c(c(n[nH]1)N)c1nc2ccccc2s1
C(=O)(O[C@H]1[C@]2(C)C(C)(C)[C@@H](CC2)C1)CCCCc1c(non1)Cl
C(=O)(O[C@H]1[C@]2(C)C(C)(C)[C@@H](CC2)C1)CCC[C@H](C=NOC)C
C(=O)(O[C@H]1[C@]2(C)C(C)(C)[C@@H](CC2)C1)CCCCCC(=S)[S-]
C(=O)(O[C@H]1[C@]2(C)C(C)(C)[C@@H](CC2)C1)C=Cc1cc(c(c(c1)O)C(C)C)O
C(=O)(O[C@H]1[C@]2(C)C(C)(C)[C@@H](CC2)C1)CCC=CCNC(=S)N
C(=O)(O[C@H]1[C@]2(C)C(C)(C)[C@@H](CC2)C1)CCCCC(=CCl)C
C(=O)(O[C@H]1[C@]2(C)C(C)(C)[C@@H](CC2)C1)CCCCc1c(nn[nH]1)Cl
C(=O)(O[C@H]1[C@]2(C)C(C)(C)[C@@H](CC2)C1)CCCCC(=O)C#N
C(=O)(O[C@H]1[C@]2(C)C(C)(C)[C@@H](CC2)C1)CCc1n[nH]c(=S)n1c1ccc(cc1)F
C(=O)(O[C@H]1[C@]2(C)C(C)(C)[C@@H](CC2)C1)OCC1=CCC(=CC1)C=NO
C(=O)(O[C@H]1[C@]2(C)C(C)(C)[C@@H](CC2)C1)CCCCC(=O)C(F)(F)Cl
C(=O)(O[C@H]1[C@]2(C)C(C)(C)[C@@H](CC2)C1)SC(=O)Cc1ccc(cc1)F
C(=O)(O[C@H]1[C@]2(C)C(C)(C)[C@@H](CC2)C1)CCCN(C(=NC#N)NCC)C
C(=O)(O[C@H]1[C@]2(C)C(C)(C)[C@@H](CC2)C1)CCCC(=NCC=C)S
C(=O)(O[C@H]1[C@]2(C)C(C)(C)[C@@H](CC2)C1)CCCCc1coccc1=O
C(=O)(O[C@H]1[C@]2(C)C(C)(C)[C@@H](CC2)C1)Sc1ncc(c2ccccn2)o1
C(=O)(O[C@H]1[C@]2(C)C(C)(C)[C@@H](CC2)C1)CCCCCC(=O)N=C
C(=O)(O[C@H]1[C@]2(C)C(C)(C)[C@@H](CC2)C1)CCCc1c2ccccc2[nH]c1C(=O)O
C(=O)(O[C@H]1[C@]2(C)C(C)(C)[C@@H](CC2)C1)CCC[C@H](C)CC(=O)Cl
C(=O)(O[C@H]1[C@]2(C)C(C)(C)[C@@H](CC2)C1)CC(=O)Oc1ccc(cc1)N
C(=O)(O[C@H]1[C@]2(C)C(C)(C)[C@@H](CC2)C1)C[NH2+][C@H]1CCN(C(=O)C#C)C1
C(=O)(O[C@H]1[C@]2(C)C(C)(C)[C@@H](CC2)C1)CCCC(=O)c1ccccc1Br
C(=O)(O[C@H]1[C@]2(C)C(C)(C)[C@@H](CC2)C1)CC(=S)SSC(=S)N1CCOCC1
C(=O)(O[C@H]1[C@]2(C)C(C)(C)[C@@H](CC2)C1)[C@H](c1nc(c[nH]1)c1ccccc1)O
C(=O)(O[C@H]1[C@]2(C)C(C)(C)[C@@H](CC2)C1)CCCCC1=CCOOC1
C(=O)(O[C@H]1[C@]2(C)C(C)(C)[C@@H](CC2)C1)CCCO/N=C/C(C)C
C(=O)(O[C@H]1[C@]2(C)C(C)(C)[C@@H](CC2)C1)CCc1c(C=[N+](C(C)(C)C)[O-])nccn1
C(=O)(O[C@H]1[C@]2(C)C(C)(C)[C@@H](CC2)C1)CCCC(=O)CCBr
C(=O)(O[C@H]1[C@]2(C)C(C)(C)[C@@H](CC2)C1)[C@H]1CCCCN1C(=O)Cc1csc(C)n1
C(=O)(O[C@H]1[C@]2(C)C(C)(C)[C@@H](CC2)C1)CCc1c2cc(sc2ncn1)Cl
C(=O)(O[C@H]1[C@]2(C)C(C)(C)[C@@H](CC2)C1)Cc1nc(C2CCOCC2)no1
C(=O)(O[C@H]1[C@]2(C)C(C)(C)[C@@H](CC2)C1)CNCN=Cc1ccncc1
C(=O)(O[C@H]1[C@]2(C)C(C)(C)[C@@H](CC2)C1)CCCCOC(=O)/C=C\C
C(=O)(O[C@H]1[C@]2(C)C(C)(C)[C@@H](CC2)C1)CC(=O)C=Cc1cc(ccc1O)F
C(=O)(O[C@H]1[C@]2(C)C(C)(C)[C@@H](CC2)C1)CCCC(=O)CC(Cl)(Cl)Cl
C(=O)(O[C@H]1[C@]2(C)C(C)(C)[C@@H](CC2)C1)CC(=O)NS(=O)(=O)c1ccc(C)s1
C(=O)(O[C@H]1[C@]2(C)C(C)(C)[C@@H](CC2)C1)CCC(=O)c1c(cn(C(F)F)n1)Cl
C(=O)(O[C@H]1[C@]2(C)C(C)(C)[C@@H](CC2)C1)CCCCC(=O)CCl
C(=O)(O[C@H]1[C@]2(C)C(C)(C)[C@@H](CC2)C1)CCCCC(=NO)SC
C(=O)(O[C@H]1[C@]2(C)C(C)(C)[C@@H](CC2)C1)C[C@@H](c1ccc(C(=O)O)s1)F
C(=O)(O[C@H]1[C@]2(C)C(C)(C)[C@@H](CC2)C1)[C@@H]1NC(=NS1)Nc1ccccn1
C(=O)(O[C@H]1[C@]2(C)C(C)(C)[C@@H](CC2)C1)CCCCc1c(ssc1=S)S
C(=O)(O[C@H]1[C@]2(C)C(C)(C)[C@@H](CC2)C1)CN/N=C/c1ccsc1
C(=O)(O[C@H]1[C@]2(C)C(C)(C)[C@@H](CC2)C1)CCCCSC(=O)C
C(=O)(O[C@H]1[C@]2(C)C(C)(C)[C@@H](CC2)C1)CCCCS(=O)(=O)C(F)F
C(=O)(O[C@H]1[C@]2(C)C(C)(C)[C@@H](CC2)C1)CC(=O)C[C@H]1C(=O)NC(=O)S1
C(=O)(O[C@H]1[C@]2(C)C(C)(C)[C@@H](CC2)C1)CCC[N-]C(=O)OCC
C(=O)(O[C@H]1[C@]2(C)C(C)(C)[C@@H](CC2)C1)CCC(=O)/C=C(/C(=O)[O-])\[O-]
C(=O)(O[C@H]1[C@]2(C)C(C)(C)[C@@H](CC2)C1)CCC(=O)Oc1ccc2c(c1)OCO2
C(=O)(O[C@H]1[C@]2(C)C(C)(C)[C@@H](CC2)C1)CCCC(=O)c1c(cncn1)Br
C(=O)(O[C@H]1[C@]2(C)C(C)(C)[C@@H](CC2)C1)C(=O)CSC1=NCCN1C(=O)OC
C(=O)(O[C@H]1[C@]2(C)C(C)(C)[C@@H](CC2)C1)CCNc1nc2c(C(=O)CCC2)s1
C(=O)(O[C@H]1[C@]2(C)C(C)(C)[C@@H](CC2)C1)CSc1nnc([C@@H]2CCCN2)o1
C(=O)(O[C@H]1[C@]2(C)C(C)(C)[C@@H](CC2)C1)CCCCOC(=O)CCl
C(=O)(O[C@H]1[C@]2(C)C(C)(C)[C@@H](CC2)C1)CCCCc1ccccc1S
C(=O)(O[C@H]1[C@]2(C)C(C)(C)[C@@H](CC2)C1)CCCC(=O)N=NC(=O)C
C(=O)(O[C@H]1[C@]2(C)C(C)(C)[C@@H](CC2)C1)CCCC[N+](=NC=C)[O-]
C(=O)(O[C@H]1[C@]2(C)C(C)(C)[C@@H](CC2)C1)CCCC[C@@H](CBr)Br
C(=O)(O[C@H]1[C@]2(C)C(C)(C)[C@@H](CC2)C1)[C@@H]1Cc2c(cccc2OC(=O)C=[N+]=[N-])CC1
C(=O)(O[C@H]1[C@]2(C)C(C)(C)[C@@H](CC2)C1)C=Cc1ccc(C(=O)C)nc1
C(=O)(O[C@H]1[C@]2(C)C(C)(C)[C@@H](CC2)C1)CCCCn1ccsc1=S
C(=O)(O[C@H]1[C@]2(C)C(C)(C)[C@@H](CC2)C1)CNN=Cc1cc(cc(c1Cl)Cl)Cl
C(=O)(O[C@H]1[C@]2(C)C(C)(C)[C@@H](CC2)C1)OC/C(=N/O)/c1ccc(cc1)C
C(=O)(O[C@H]1[C@]2(C)C(C)(C)[C@@H](CC2)C1)C[C@H](Cc1csc2ccccc12)N
C(=O)(O[C@H]1[C@]2(C)C(C)(C)[C@@H](CC2)C1)C[NH+]=C(Nc1cccc(c1)C)SC
C(=O)(O[C@H]1[C@]2(C)C(C)(C)[C@@H](CC2)C1)CCCCc1ccn[nH]c1=O
C(=O)(O[C@H]1[C@]2(C)C(C)(C)[C@@H](CC2)C1)CCC=COC1=CC=C1
C(=O)(O[C@H]1[C@]2(C)C(C)(C)[C@@H](CC2)C1)CCCCSCC
C(=O)(O[C@H]1[C@]2(C)C(C)(C)[C@@H](CC2)C1)CCCC/C(=C\Cl)/C(=O)[O-]
C(=O)(O[C@H]1[C@]2(C)C(C)(C)[C@@H](CC2)C1)CCCCc1cccnc1F
C(=O)(O[C@H]1[C@]2(C)C(C)(C)[C@@H](CC2)C1)CCCCC(=O)CN=N
C(=O)(O[C@H]1[C@]2(C)C(C)(C)[C@@H](CC2)C1)CCOC(=O)Cc1cccs1
C(=O)(O[C@H]1[C@]2(C)C(C)(C)[C@@H](CC2)C1)C(=N)NC(=O)c1cnc(c(n1)Br)N
C(=O)(O[C@H]1[C@]2(C)C(C)(C)[C@@H](CC2)C1)CCC[C@@H]1C[C@@H]1S(=O)(=O)O
C(=O)(O[C@H]1[C@]2(C)C(C)(C)[C@@H](CC2)C1)CCCCSc1ccc[nH]1
C(=O)(O[C@H]1[C@]2(C)C(C)(C)[C@@H](CC2)C1)CCNC(=O)c1c(c(C)oc1C)C
C(=O)(O[C@H]1[C@]2(C)C(C)(C)[C@@H](CC2)C1)CCNC/C=C/I
C(=O)(O[C@H]1[C@]2(C)C(C)(C)[C@@H](CC2)C1)CCC1CCN(C(=O)CO)CC1
C(=O)(O[C@H]1[C@]2(C)C(C)(C)[C@@H](CC2)C1)CCCCC(C(Cl)(Cl)Cl)(Cl)Cl
C(=O)(O[C@H]1[C@]2(C)C(C)(C)[C@@H](CC2)C1)CCCC=NCC(F)F
C(=O)(O[C@H]1[C@]2(C)C(C)(C)[C@@H](CC2)C1)CCCCc1ccc(cc1)[3H]
C(=O)(O[C@H]1[C@]2(C)C(C)(C)[C@@H](CC2)C1)CCCC(=O)[C@@H](C)CS
C(=O)(O[C@H]1[C@]2(C)C(C)(C)[C@@H](CC2)C1)C(=O)C(=O)Nc1cnn2c1NCCC2
C(=O)(O[C@H]1[C@]2(C)C(C)(C)[C@@H](CC2)C1)CC=CCC(=O)N(C)O
C(=O)(O[C@H]1[C@]2(C)C(C)(C)[C@@H](CC2)C1)CCCCc1cscc1Cl
C(=O)(O[C@H]1[C@]2(C)C(C)(C)[C@@H](CC2)C1)CCCC=[N+](CCO)[O-]
C(=O)(O[C@H]1[C@]2(C)C(C)(C)[C@@H](CC2)C1)C[C@@H]1C[C@@H]1COC(=O)NC
C(=O)(O[C@H]1[C@]2(C)C(C)(C)[C@@H](CC2)C1)CCC(=N)CN1CCCCC1
C(=O)(O[C@H]1[C@]2(C)C(C)(C)[C@@H](CC2)C1)CNC(=O)Cn1ccc2ccc(cc12)F
C(=O)(O[C@H]1[C@]2(C)C(C)(C)[C@@H](CC2)C1)CCCSC(=O)CCl
C(=O)(O[C@H]1[C@]2(C)C(C)(C)[C@@H](CC2)C1)CCCCc1cssc1=S
C(=O)(O[C@H]1[C@]2(C)C(C)(C)[C@@H](CC2)C1)CCOC(=O)c1c2ccccc2cc2ccccc12
C(=O)(O[C@H]1[C@]2(C)C(C)(C)[C@@H](CC2)C1)CCc1c(c2c(cccc2F)F)nco1
C(=O)(O[C@H]1[C@]2(C)C(C)(C)[C@@H](CC2)C1)[C@@H]1CCN(C(=O)Cc2ccccn2)C1
C(=O)(O[C@H]1[C@]2(C)C(C)(C)[C@@H](CC2)C1)CCCCC(=O)SC
C(=O)(O[C@H]1[C@]2(C)C(C)(C)[C@@H](CC2)C1)CNC(=O)Cc1ccc(s1)Br
C(=O)(O[C@H]1[C@]2(C)C(C)(C)[C@@H](CC2)C1)CCCC=C=CCCl
C(=O)(O[C@H]1[C@]2(C)C(C)(C)[C@@H](CC2)C1)CCCC(=C)c1cncnc1
C(=O)(O[C@H]1[C@]2(C)C(C)(C)[C@@H](CC2)C1)CCCC[14c]1[14cH][14cH][14cH][14cH][14cH]1
C(=O)(O[C@H]1[C@]2(C)C(C)(C)[C@@H](CC2)C1)CC[C@H](c1cc(cs1)Cl)C[NH3+]
C(=O)(O[C@H]1[C@]2(C)C(C)(C)[C@@H](CC2)C1)CCCCC#CC
C(=O)(O[C@H]1[C@]2(C)C(C)(C)[C@@H](CC2)C1)CCC[C@@H](C(=O)OCC)Br
C(=O)(O[C@H]1[C@]2(C)C(C)(C)[C@@H](CC2)C1)CCCC(=C(C#N)SC)SC
C(=O)(O[C@H]1[C@]2(C)C(C)(C)[C@@H](CC2)C1)Cc1ccc2ccc(cc2c1)CC
C(=O)(O[C@H]1[C@]2(C)C(C)(C)[C@@H](CC2)C1)CCC/C(=C(\C#N)/SC)/C#N
C(=O)(O[C@H]1[C@]2(C)C(C)(C)[C@@H](CC2)C1)CCCCc1c[nH]ccc1=O
C(=O)(O[C@H]1[C@]2(C)C(C)(C)[C@@H](CC2)C1)CNC(=O)c1ccccc1C(=O)N1CCC[C@H]1C#N
C(=O)(O[C@H]1[C@]2(C)C(C)(C)[C@@H](CC2)C1)CNC(=O)c1ccc(=O)[nH]c1
C(=O)(O[C@H]1[C@]2(C)C(C)(C)[C@@H](CC2)C1)CCC[C@H](C(=O)OCC)Cl
C(=O)(O[C@H]1[C@]2(C)C(C)(C)[C@@H](CC2)C1)CN(C(=O)CN1CCCNCC1)C
C(=O)(O[C@H]1[C@]2(C)C(C)(C)[C@@H](CC2)C1)CSCc1cc(C)no1
C(=O)(O[C@H]1[C@]2(C)C(C)(C)[C@@H](CC2)C1)CCCCC1=CC=CCO1
C(=O)(O[C@H]1[C@]2(C)C(C)(C)[C@@H](CC2)C1)CCCCSC(=NC)N
C(=O)(O[C@H]1[C@]2(C)C(C)(C)[C@@H](CC2)C1)CCCCSc1ncccn1
C(=O)(O[C@H]1[C@]2(C)C(C)(C)[C@@H](CC2)C1)CCCC(=O)c1nnc(C)o1
C(=O)(O[C@H]1[C@]2(C)C(C)(C)[C@@H](CC2)C1)CCCC(=O)CSC(F)(F)F
C(=O)(O[C@H]1[C@]2(C)C(C)(C)[C@@H](CC2)C1)CCCCC(=C(Cl)Cl)C
C(=O)(O[C@H]1[C@]2(C)C(C)(C)[C@@H](CC2)C1)CSc1nc(cc(n1)O)C1CC1
C(=O)(O[C@H]1[C@]2(C)C(C)(C)[C@@H](CC2)C1)CCCCc1c(cccc1Cl)[18F]
C(=O)(O[C@H]1[C@]2(C)C(C)(C)[C@@H](CC2)C1)CCCN(C(=NC#N)NC)C
C(=O)(O[C@H]1[C@]2(C)C(C)(C)[C@@H](CC2)C1)CCCC=Nc1nc[nH]n1
C(=O)(O[C@H]1[C@]2(C)C(C)(C)[C@@H](CC2)C1)CCCc1cc(cs1)CO
C(=O)(O[C@H]1[C@]2(C)C(C)(C)[C@@H](CC2)C1)CCC(c1c(C(F)(F)F)nc([nH]1)Br)(F)F
C(=O)(O[C@H]1[C@]2(C)C(C)(C)[C@@H](CC2)C1)[C@@H]1C[C@@H]1c1ccc(cn1)OC
C(=O)(O[C@H]1[C@]2(C)C(C)(C)[C@@H](CC2)C1)CCCCn1ccnc1C(=O)OC
C(=O)(O[C@H]1[C@]2(C)C(C)(C)[C@@H](CC2)C1)CCCC[C@H](C(=O)Cl)Cl
C(=O)(O[C@H]1[C@]2(C)C(C)(C)[C@@H](CC2)C1)CCc1c2c(ncn1)nc([nH]2)Br
