# Supplementary material for: QSAR-Guided and Fragment-Based Drug Design of Monoterpenoid Inhibitors Targeting Ebola Virus Glycoprotein
Source: Int J Mol Sci. 2026 Mar 25;27(7):2987. doi: 10.3390/ijms27072987 (PMC13073486; doi:10.3390/ijms27072987)
Supplement: Supplementary file 1 [file ijms-27-02987-s001.zip › File S10.csv]

SMILES
C#Cc1cc(C)c2c(c1)C1CN(N3CCN(CC)CC3)CC(C(O)OC3CC4CCC3(C)C4(C)C)N1C2=O
CCN1CCN(N2CC3c4cccc(C(F)(F)F)c4C(=O)N3C(C(O)OC3CC4CCC3(C)C4(C)C)C2)CC1
CCN1CCN(C2CC3c4ccccc4C(=O)N3C(C(O)OC3CC4CCC3(C)C4(C)C)C2)CC1
CCN1CCN(N2CC(C#N)(C#N)NC(C(O)OC3CC4CCC3(C)C4(C)C)C2(C#N)C#N)CC1
CCN1CCN(C2CC(C(O)OC3CC4CCC3(C)C4(C)C)N3C(=O)c4ccccc4C3N2)CC1
CCN1CCN(C2CC(C(O)OC3CC4CCC3(C)C4(C)C)N3C(=O)c4ccccc4C3[NH2+]2)CC1
CCN1CCN(C2C[NH+](C(O)OC3CC4CCC3(C)C4(C)C)C3C(C)C34Cc3ccccc3C24)CC1
CCN1CCN(C2CC(C(O)OC3CC4CCC3(C)C4(C)C)C3C4C=CC(=O)C3C42)CC1
CCN1CCN(N2CC3c4cc(C)ccc4C(=O)N3C(C(O)OC3CC4CCC3(C)C4(C)C)C2)CC1
CCN1CCN(N2CC3c4ccccc4C(=O)N3C(C(O)OC3CC4CCC3(C)C4(C)C)C2)CC1
CCN1CCN(C23CC(C(O)OC4CC5CCC4(C)C5(C)C)c4nonc4C2C=CN3O)CC1
CCN1CCN(N2CC3c4cc(Cl)ccc4C(=O)N3C(C(O)OC3CC4CCC3(C)C4(C)C)C2)CC1
CC#CC1CC(C(O)OC2CC3CCC2(C)C3(C)C)CC(N2CCN(CC)CC2)C1
CCN1CCN(C2CC(C(O)OC3CC4CCC3(C)C4(C)C)CCN2C(=S)N2CCC=N2)CC1
CCN1CCN(C2CCN(C(=O)N3CCCC3)C(C(O)OC3CC4CCC3(C)C4(C)C)C2)CC1
CCN1CCN(C2CCN(C(=S)N3CCC=N3)C(C(O)OC3CC4CCC3(C)C4(C)C)C2)CC1
CCN1CCN(N2CCN(C(=O)n3cncn3)C(C(O)OC3CC4CCC3(C)C4(C)C)C2)CC1
CCN1CCN([NH+]2CCN(C(=O)n3cncn3)C(C(O)OC3CC4CCC3(C)C4(C)C)C2)CC1
CCN1CCN(C2CC(C(O)OC3CC4CCC3(C)C4(C)C)C3=CC(=O)CC3(C)C2)CC1
CCN1CCN(N2CC(C#N)NC(C(O)OC3CC4CCC3(C)C4(C)C)C2(C#N)C#N)CC1
CCN1CCN([NH+]2CCN(C(=O)n3cccn3)C(C(O)OC3CC4CCC3(C)C4(C)C)C2)CC1
CCN1CCN(C2CC(C(O)OC3CC4CCC3(C)C4(C)C)CC3(CNC3=O)C2)CC1
CCN1CCN(C2CN(C(=S)[S-])CC(C(O)OC3CC4CCC3(C)C4(C)C)C2C#N)CC1
CCN1CCN(C2CC(C(O)OC3CC4CCC3(C)C4(C)C)CN(C(=S)N3CCC=N3)C2)CC1
CCN1CCN(C23CC(c4c(Cl)cccc42)N(C(N)=S)C(C(O)OC2CC4CCC2(C)C4(C)C)C3)CC1
C=C1N=C2SCC(N3CCN(CC)CC3)CC(C(O)OC3CC4CCC3(C)C4(C)C)N2C1=O
CCN1CCN(C2CC(C(O)OC3CC4CCC3(C)C4(C)C)CC3(CC3)C2)CC1
C=C=C1CC(C(O)OC2CC3CCC2(C)C3(C)C)CC(N2CCN(CC)CC2)C1
CCN1CCN(C2CC(C(O)OC3CC4CCC3(C)C4(C)C)SC3c4ccccc4C(=O)N32)CC1
CCN1CCN(C23CC(c4c(Cl)cccc42)N(C(=S)NC)C(C(O)OC2CC4CCC2(C)C4(C)C)C3)CC1
CCN1CCN(C23Nc4ncnn4C(C(O)OC4CC5CCC4(C)C5(C)C)C2C=NO3)CC1
CCN1CCN(C2CN(C(N)=O)CC(C(O)OC3CC4CCC3(C)C4(C)C)C2C#N)CC1
CC=C1N=C2SCC(N3CCN(CC)CC3)CC(C(O)OC3CC4CCC3(C)C4(C)C)N2C1=O
CCN1CCN(C2CC(C(O)OC3CC4CCC3(C)C4(C)C)C3CCC2S3=O)CC1
CCN1CCN(C2CC(=O)C3CC2C3C(O)OC2CC3CCC2(C)C3(C)C)CC1
CCN1CCN(C2CCC3C(Cl)C2C3C(O)OC2CC3CCC2(C)C3(C)C)CC1
CCN1CCN(C2CC(=O)CC3C(C(O)OC4CC5CCC4(C)C5(C)C)C32)CC1
CCN1CCN(C2CC3CNN=C3C(C(O)OC3CC4CCC3(C)C4(C)C)C2)CC1
CCN1CCN(C2CC3C(=O)C=CN3C(C(O)OC3CC4CCC3(C)C4(C)C)C2)CC1
CCN1CCN(C2CC(C(O)OC3CC4CCC3(C)C4(C)C)C(=CC#N)CO2)CC1
CCN1CCN(C2CC(C(O)OC3CC4CCC3(C)C4(C)C)CCN2C(N)=NC#N)CC1
CCN1CCN(C2C(=O)c3c(C)noc3C(C(O)OC3CC4CCC3(C)C4(C)C)C2C)CC1
CCN1CCN(C2CC(C(O)OC3CC4CCC3(C)C4(C)C)CCN2C(=S)S[S-])CC1
CCN1CCN(C2CCC3CC2C3C(O)OC2CC3CCC2(C)C3(C)C)CC1
CCN1CCN(C2(O)CCC([S-])C=CC2CC(O)OC2CC3CCC2(C)C3(C)C)CC1
CCN1CCN(N2CCCC(C(O)OC3CC4CCC3(C)C4(C)C)C2C#N)CC1
CCN1CCN(C23CC=CC(S2)C(C(O)OC2CC4CCC2(C)C4(C)C)C3)CC1
CCN1CCN(C2CC(C(O)OC3CC4CCC3(C)C4(C)C)SC(C#N)(C#N)S2)CC1
CCN1CCN(C2CCN(C(=S)C(=O)NC)C(C(O)OC3CC4CCC3(C)C4(C)C)C2)CC1
CCN1CCN(C2CC(C(O)OC3CC4CCC3(C)C4(C)C)N=C3C(=O)C=C3N2)CC1
C=C1NC(=O)CC(N2CCN(CC)CC2)CC1C(O)OC1CC2CCC1(C)C2(C)C
C=C1N=CC[NH+](N2CCN(CC)CC2)CC1C(O)OC1CC2CCC1(C)C2(C)C
CCN1CCN(C2CC3C[N+](C)=C(N)N3C(C(O)OC3CC4CCC3(C)C4(C)C)C2)CC1
CCN1CCN(N2CCN(C3=NCCO3)C(C(O)OC3CC4CCC3(C)C4(C)C)C2)CC1
C=C1N=CCN(N2CCN(CC)CC2)CC1C(O)OC1CC2CCC1(C)C2(C)C
CCN1CCN(N2CCN(C(=O)C(F)(F)F)C(C(O)OC3CC4CCC3(C)C4(C)C)C2)CC1
CCN1CCN(C2CC(C(O)OC3CC4CCC3(C)C4(C)C)CN(C(=S)C(=O)NC)C2)CC1
CCN1CCN(C2(C#N)CC(C(O)OC3CC4CCC3(C)C4(C)C)SCN2C(C)=O)CC1
C=C1C(=O)C2C(C(O)OC3CC4CCC3(C)C4(C)C)CC1C2N1CCN(CC)CC1
CCN1CCN(C2CC(C(O)OC3CC4CCC3(C)C4(C)C)CC=CC2=O)CC1
CCN1CCN(C2C(=O)c3cc(C)oc3C(C(O)OC3CC4CCC3(C)C4(C)C)C2C)CC1
CCN1CCN(C2CC(C(O)OC3CC4CCC3(C)C4(C)C)SC3(CC3)S2)CC1
CCN1CCN(C2CC3C[NH+]=CN3C(C(O)OC3CC4CCC3(C)C4(C)C)C2)CC1
CCN1CCN(C2CC(C(O)OC3CC4CCC3(C)C4(C)C)CN(C(=S)[S-])C2)CC1
CCN1CCN(N2CCN(C(N)=O)C(C(O)OC3CC4CCC3(C)C4(C)C)C2)CC1
CCN1CCN(C2CC(O)C3CC2C3C(O)OC2CC3CCC2(C)C3(C)C)CC1
CCN1CCN(C2CCN(C(=O)N(C)C)C(C(O)OC3CC4CCC3(C)C4(C)C)C2)CC1
C=C1CC(C(O)OC2CC3CCC2(C)C3(C)C)CC(N2CCN(CC)CC2)C1
CCN1CCN(C2CC3OC=CN3C(C(O)OC3CC4CCC3(C)C4(C)C)C2)CC1
CCN1CCN(C2CCN(C#N)C(C(O)OC3CC4CCC3(C)C4(C)C)C2)CC1
CCN1CCN(C2=CC(C(O)OC3CC4CCC3(C)C4(C)C)N(C(N)=O)CC2)CC1
CCN1CCN(C2CC(C(O)OC3CC4CCC3(C)C4(C)C)C3SCC2C3=NO)CC1
CCN1CCN(C2CC(C(O)OC3CC4CCC3(C)C4(C)C)CC3[NH2+]C3C2)CC1
CCN1CCN(C2CC(C(O)OC3CC4CCC3(C)C4(C)C)CCN2C(N)=S)CC1
CCN1CCN(C2CC3C[N+](C)=CN3C(C(O)OC3CC4CCC3(C)C4(C)C)C2)CC1
CCN1CCN(C2CC(C(O)OC3CC4CCC3(C)C4(C)C)CCN2C(=S)[S-])CC1
CCN1CCN(C2=CC(C(O)OC3CC4CCC3(C)C4(C)C)N(C#N)CC2)CC1
CCN1CCN(C23CSC(CC(C(O)OC4CC5CCC4(C)C5(C)C)C2)O3)CC1
CCN1CCN([NH+]2CCN(C([O-])=S)C(C(O)OC3CC4CCC3(C)C4(C)C)C2)CC1
CCN1CCN(C2=CC(C(O)OC3CC4CCC3(C)C4(C)C)C3CC3C2)CC1
CCN1CCN(N2CCN(C(=S)[S-])C(C(O)OC3CC4CCC3(C)C4(C)C)C2)CC1
CCN1CCN([NH+]2CCN(C(=S)[S-])C(C(O)OC3CC4CCC3(C)C4(C)C)C2)CC1
CCN1CCN(C2=NNC(=O)CC(C(O)OC3CC4CCC3(C)C4(C)C)C2)CC1
CCN1CCN(C2CC(C(O)OC3CC4CCC3(C)C4(C)C)C3CC3C2=S)CC1
CCN1CCN(C2CCC(=NN)C(C(O)OC3CC4CCC3(C)C4(C)C)C2=O)CC1
CCN1CCN(C2CCN(C(N)=S)C(C(O)OC3CC4CCC3(C)C4(C)C)C2)CC1
CCN1CCN(C2CC(C)C(=O)C(C(O)OC3CC4CCC3(C)C4(C)C)C2)CC1
CCN1CCN(C2=CC(C(O)OC3CC4CCC3(C)C4(C)C)N(C(N)=S)CC2)CC1
CCN1CCN(C2CC(C(O)OC3CC4CCC3(C)C4(C)C)SC(=N)N2C(=S)[S-])CC1
CCN1CCN(N2CCN(C(=S)SC)C(C(O)OC3CC4CCC3(C)C4(C)C)C2)CC1
CCN1CCN(C2CC=CCC(C(O)OC3CC4CCC3(C)C4(C)C)C2)CC1
CCN1CCN(C2CN(C(=S)SSC(=S)N3CCN(C)CC3)CC(C(O)OC3CC4CCC3(C)C4(C)C)N2)CC1
CCN1CCN(C2CCN(C(=S)NC)C(C(O)OC3CC4CCC3(C)C4(C)C)C2)CC1
CCN1CCN(C2CC(=S)CC(C(O)OC3CC4CCC3(C)C4(C)C)C2)CC1
CCN1CCN(C2=CC(C(O)OC3CC4CCC3(C)C4(C)C)C=C(C#N)C2=O)CC1
CCN1CCN(C2CC(C(O)OC3CC4CCC3(C)C4(C)C)CC([S-])C2=O)CC1
CCN1CCN(C2CC(C(O)OC3CC4CCC3(C)C4(C)C)CC(C)C2=O)CC1
CCN1CCN(C2CC(C#N)=CC(C(O)OC3CC4CCC3(C)C4(C)C)C2N)CC1
CCN1CCN(C2CC(C(O)OC3CC4CCC3(C)C4(C)C)OC3SC=NC32)CC1
CCN1CCN(C2=CC(C(O)OC3CC4CCC3(C)C4(C)C)N=C(n3ccc(C)n3)N2)CC1
CCN1CCN(C2CC(=[NH2+])CC(C(O)OC3CC4CCC3(C)C4(C)C)C2)CC1
CCN1CCN(C2CC(C(O)OC3CC4CCC3(C)C4(C)C)CCN2C(=S)SC)CC1
CCN1CCN(C2CC(C(O)OC3CC4CCC3(C)C4(C)C)SC(=NC#N)N2)CC1
CCN1CCN(C2CC(C(O)OC3CC4CCC3(C)C4(C)C)CN(C#N)C2)CC1
CCN1CCN(C2CC(=O)CC(C(O)OC3CC4CCC3(C)C4(C)C)C2)CC1
CCN1CCN(C2=CC=CCC(C(O)OC3CC4CCC3(C)C4(C)C)C2)CC1
CCN1CCN(C2CC(C(O)OC3CC4CCC3(C)C4(C)C)C3[NH2+]CC2O3)CC1
CCN1CCN(C2=CC(C(O)OC3CC4CCC3(C)C4(C)C)N(C(=S)NC)CC2)CC1
CCN1CCN(C2CC(C(O)OC3CC4CCC3(C)C4(C)C)CCN2C(=S)NC)CC1
CCN1CCN([NH+]2CCN(C(N)=O)C(C(O)OC3CC4CCC3(C)C4(C)C)C2)CC1
CCN1CCN(C2CC(C(O)OC3CC4CCC3(C)C4(C)C)N(C(C)=O)CS2)CC1
CCN1CCN(C2=CC(C(O)OC3CC4CCC3(C)C4(C)C)N=C(n3cc(C)cn3)N2)CC1
CCN1CCN(N2CCN(C#N)C(C(O)OC3CC4CCC3(C)C4(C)C)C2)CC1
CCN1CCN([NH+]2CCN(C(=S)NC#N)C(C(O)OC3CC4CCC3(C)C4(C)C)C2)CC1
CCN1CCN(C2C3NCC(O3)C(C(O)OC3CC4CCC3(C)C4(C)C)C2C)CC1
CCN1CCN(C2CC3CC(C(O)OC4CC5CCC4(C)C5(C)C)C2O3)CC1
CCN1CCN(C2CC(C(O)OC3CC4CCC3(C)C4(C)C)SC(=N)N2C(C)=O)CC1
CCN1CCN(C2CCC(=S)C(C(O)OC3CC4CCC3(C)C4(C)C)C2)CC1
CCN1CCN(C2CCC(=O)C(C(O)OC3CC4CCC3(C)C4(C)C)C2)CC1
CCN1CCN(C2CC(C(O)OC3CC4CCC3(C)C4(C)C)C(=O)CC2=NN)CC1
C=C1OCC(N2CCN(CC)CC2)CC1C(O)OC1CC2CCC1(C)C2(C)C
CCN1CCN(C2CC(C)=CC(C(O)OC3CC4CCC3(C)C4(C)C)C2Cl)CC1
C=C1COC(N2CCN(CC)CC2)CC1C(O)OC1CC2CCC1(C)C2(C)C
CCN1CCN(C2CC(C(O)OC3CC4CCC3(C)C4(C)C)OP(=S)([S-])N2)CC1
CCN1CCN(C2CC(C(O)OC3CC4CCC3(C)C4(C)C)CC(C)C2=NN)CC1
CCN1CCN(C2CC(C(O)OC3CC4CCC3(C)C4(C)C)C3=CN4C(=O)CC4C3C2)CC1
CCN1CCN(C2CC=CNC(C(O)OC3CC4CCC3(C)C4(C)C)C2)CC1
CCN1CCN(C2CC(C(O)OC3CC4CCC3(C)C4(C)C)CC(Br)C2=NN)CC1
CCN1CCN(C2CC(C(O)OC3CC4CCC3(C)C4(C)C)CN(C(N)=NC#N)C2)CC1
CCN1CCN(C2CCN(C(C)=S)C(C(O)OC3CC4CCC3(C)C4(C)C)C2)CC1
CCN1CCN([NH+]2CC(C)C(=O)C(C(O)OC3CC4CCC3(C)C4(C)C)C2)CC1
CCN1CCN(C2CC(C(O)OC3CC4CCC3(C)C4(C)C)CC(C)C2=NO)CC1
CCN1CCN([NH+]2CCN(C(N)=S)C(C(O)OC3CC4CCC3(C)C4(C)C)C2)CC1
CCN1CCN(C2=CC(C(O)OC3CC4CCC3(C)C4(C)C)n3nc([S-])nc3N2)CC1
CCN1CCN(C2=CC(C(O)OC3CC4CCC3(C)C4(C)C)n3nc([S-])[nH+]c3N2)CC1
CCN1CCN(C2CC(C(O)OC3CC4CCC3(C)C4(C)C)CCC2=O)CC1
CCN1CCN(C2C(C)C(C(O)OC3CC4CCC3(C)C4(C)C)C3CN(C)C2O3)CC1
CCN1CCN(C2CC(C(O)OC3CC4CCC3(C)C4(C)C)CC(Cl)C2=NN)CC1
CCN1CCN(N2CC(C)C(=O)C(C(O)OC3CC4CCC3(C)C4(C)C)C2)CC1
CCN1CCN(C2=CC(C(O)OC3CC4CCC3(C)C4(C)C)C=C(C(F)(F)F)N2)CC1
CCN1CCN([NH+]2CC(C)C(=S)C(C(O)OC3CC4CCC3(C)C4(C)C)C2)CC1
CCN1CCN(C2CN(C(C)=O)CC(C(O)OC3CC4CCC3(C)C4(C)C)C2[S-])CC1
CCN1CCN(C2=CC(C(O)OC3CC4CCC3(C)C4(C)C)C3OC3C2)CC1
CCN1CCN(C2CC(C(O)OC3CC4CCC3(C)C4(C)C)CCC2=S)CC1
CCN1CCN(C2CC=CC(=O)C2(C)CC(O)OC2CC3CCC2(C)C3(C)C)CC1
CCN1CCN(N2CC(O)CC(C(O)OC3CC4CCC3(C)C4(C)C)C2C#N)CC1
CCN1CCN(N2CC(C)C(=S)C(C(O)OC3CC4CCC3(C)C4(C)C)C2)CC1
CCN1CCN(C2=CNC(=O)CC(C(O)OC3CC4CCC3(C)C4(C)C)C2)CC1
CCN1CCN(N2CCC(=O)C(C(O)OC3CC4CCC3(C)C4(C)C)C2C)CC1
CCN1CCN(C2Cc3c(noc3C)C(C(O)OC3CC4CCC3(C)C4(C)C)C2O)CC1
CCN1CCN(C2C(=O)C(C)=CC(C(O)OC3CC4CCC3(C)C4(C)C)C2C)CC1
CCN1CCN(C2SC(C#N)SC(C(O)OC3CC4CCC3(C)C4(C)C)C2O)CC1
CCN1CCN(C2CNC(=O)CC(C(O)OC3CC4CCC3(C)C4(C)C)C2)CC1
CCN1CCN(C2CC=CC(=O)C2CC(O)OC2CC3CCC2(C)C3(C)C)CC1
CCN1CCN(N2CC(C#N)C[NH+](C(O)OC3CC4CCC3(C)C4(C)C)C2)CC1
CCN1CCN(C2CC(C(O)OC3CC4CCC3(C)C4(C)C)C(=O)CN2)CC1
CCN1CCN(C2CC(C(O)OC3CC4CCC3(C)C4(C)C)C(=O)C[NH2+]2)CC1
CCN1CCN(C2CCC3OC(=S)N2C3C(O)OC2CC3CCC2(C)C3(C)C)CC1
CCN1CCN(C2CC([NH3+])C(=O)C(C(O)OC3CC4CCC3(C)C4(C)C)C2)CC1
CCN1CCN(C2CC(N)C(=O)C(C(O)OC3CC4CCC3(C)C4(C)C)C2)CC1
CCN1CCN(C2=CC(C(O)OC3CC4CCC3(C)C4(C)C)C=C(C)C2)CC1
CCN1CCN(C2CC(C(O)OC3CC4CCC3(C)C4(C)C)SC(C#N)S2)CC1
CCN1CCN([NH+]2CCC3C(C(O)OC4CC5CCC4(C)C5(C)C)C32)CC1
CCN1CCN([NH+]2CCC(=O)C(C(O)OC3CC4CCC3(C)C4(C)C)C2)CC1
C=C1SC(C(O)OC2CC3CCC2(C)C3(C)C)CC(N2CCN(CC)CC2)S1
CCN1CCN(N2CNCC(C(O)OC3CC4CCC3(C)C4(C)C)C2[S-])CC1
CCN1CCN(C2CC(C(O)OC3CC4CCC3(C)C4(C)C)C3N=C(SC)C4(C=CC(=O)C=C4)C3C2)CC1
CCN1CCN(N2CCC(=O)C(C(O)OC3CC4CCC3(C)C4(C)C)C2)CC1
CCN1CCN(N2CCN(C(=O)NC)C(C(O)OC3CC4CCC3(C)C4(C)C)C2)CC1
CCN1CCN([NH+]2CCN(C(=O)NC)C(C(O)OC3CC4CCC3(C)C4(C)C)C2)CC1
CCN1CCN(N2CCN(C(C)=O)C(C(O)OC3CC4CCC3(C)C4(C)C)C2)CC1
CCN1CCN([NH+]2CCC(=S)C(C(O)OC3CC4CCC3(C)C4(C)C)C2)CC1
CCN1CCN(C2CC(C(O)OC3CC4CCC3(C)C4(C)C)CC(S)C2=O)CC1
CCN1CCN(C2CC(C(O)OC3CC4CCC3(C)C4(C)C)CC[NH+]2[O-])CC1
CCN1CCN(C2CC(C(O)OC3CC4CCC3(C)C4(C)C)C[NH+]=CO2)CC1
CCN1CCN(C2CC(C(O)OC3CC4CCC3(C)C4(C)C)CN=CO2)CC1
C#CC1SC(C(O)OC2CC3CCC2(C)C3(C)C)C=C1N1CCN(CC)CC1
CCN1CCN(C2CC(C(O)OC3CC4CCC3(C)C4(C)C)CC(N)C2=O)CC1
CCN1CCN(C2CC(C(O)OC3CC4CCC3(C)C4(C)C)CC([NH3+])C2=O)CC1
CCN1CCN(C2CC3CCOC3C(C(O)OC3CC4CCC3(C)C4(C)C)C2)CC1
CCN1CCN(N2CCC(=S)C(C(O)OC3CC4CCC3(C)C4(C)C)C2)CC1
CCN1CCN(C2CC(C(O)OC3CC4CCC3(C)C4(C)C)CN(C(=S)NC)C2)CC1
CCN1CCN(C2=CC(C(O)OC3CC4CCC3(C)C4(C)C)C=CC2)CC1
CCN1CCN(C2C=CC=CC2[NH2+]C(O)OC2CC3CCC2(C)C3(C)C)CC1
CCN1CCN(C2C(=NO)C(C)=CC(C(O)OC3CC4CCC3(C)C4(C)C)C2C)CC1
CCN1CCN(C2CCN(C(=S)C([NH-])=O)C(C(O)OC3CC4CCC3(C)C4(C)C)C2)CC1
CCN1CCN(N2CCN(C(=S)C(=O)NC)C(C(O)OC3CC4CCC3(C)C4(C)C)C2)CC1
CCN1CCN(N2CCN(C(=S)NC)C(C(O)OC3CC4CCC3(C)C4(C)C)C2)CC1
CCN1CCN(C2=CC(C(O)OC3CC4CCC3(C)C4(C)C)n3ncnc3N2)CC1
CCN1CCN(C2=CC(C(O)OC3CC4CCC3(C)C4(C)C)n3nnnc3N2)CC1
CCN1CCN(C2CC=COC2(C)CC(O)OC2CC3CCC2(C)C3(C)C)CC1
CCN1CCN([NH+]2CCN(C(=S)NC)C(C(O)OC3CC4CCC3(C)C4(C)C)C2)CC1
CCN1CCN(C2CC(C(O)OC3CC4CCC3(C)C4(C)C)O[PH](=S)N2)CC1
CCN1CCN(C2Cc3nnnn3C(C(O)OC3CC4CCC3(C)C4(C)C)C2O)CC1
CCN1CCN(C2CCC3C2[NH+]3C(O)OC2CC3CCC2(C)C3(C)C)CC1
CCN1CCN(C2CC=CC(C(O)OC3CC4CCC3(C)C4(C)C)C2O)CC1
CCN1CCN(C2CC(C(O)OC3CC4CCC3(C)C4(C)C)OP(C)(=S)N2)CC1
CCN1CCN(C2CC(C(O)OC3CC4CCC3(C)C4(C)C)SC(=N)S2)CC1
CCN1CCN(C2CC(C(O)OC3CC4CCC3(C)C4(C)C)SC([S-])S2)CC1
CCN1CCN(C2=CC(C(O)OC3CC4CCC3(C)C4(C)C)C=C(C)C2=NO)CC1
CCN1CCN(N2CC(=O)NCC(C(O)OC3CC4CCC3(C)C4(C)C)C2C)CC1
CCN1CCN([NH+]2C3C=CC3C2CC(O)OC2CC3CCC2(C)C3(C)C)CC1
CCN1CCN(C2CC(C(O)OC3CC4CCC3(C)C4(C)C)N=CC=N2)CC1
CCN1CCN(N2C=CSC(C(O)OC3CC4CCC3(C)C4(C)C)C2=O)CC1
CCN1CCN(C2=CC(C(O)OC3CC4CCC3(C)C4(C)C)SC=C2)CC1
CCN1CCN(C2C(=O)C=CC(C(O)OC3CC4CCC3(C)C4(C)C)[NH+]2C)CC1
CCN1CCN(C2CN(C(C)=O)CC(C(O)OC3CC4CCC3(C)C4(C)C)C2S)CC1
CCN1CCN(C2CC3CCON3C(C(O)OC3CC4CCC3(C)C4(C)C)C2)CC1
CCN1CCN(C2CCSC(C(O)OC3CC4CCC3(C)C4(C)C)C2)CC1
CCN1CCN(C2=CC(C(O)OC3CC4CCC3(C)C4(C)C)NC=C2)CC1
CCN1CCN(C2=CC(C(O)OC3CC4CCC3(C)C4(C)C)OC=C2)CC1
CCN1CCN(N2CC(C(O)OC3CC4CCC3(C)C4(C)C)CCN2)CC1
CCN1CCN(N2CC(C(O)OC3CC4CCC3(C)C4(C)C)CC[NH2+]2)CC1
CCN1CCN(C2CC(C(O)OC3CC4CCC3(C)C4(C)C)SC(C)S2)CC1
CCN1CCN(C2OC=CC(C(O)OC3CC4CCC3(C)C4(C)C)C2[NH3+])CC1
CCN1CCN(C2OC=CC(C(O)OC3CC4CCC3(C)C4(C)C)C2N)CC1
CCN1CCN(C2OC=[NH+]C(C(O)OC3CC4CCC3(C)C4(C)C)C2C)CC1
CCN1CCN(C2CC(C(O)OC3CC4CCC3(C)C4(C)C)C3OCCC3[NH2+]2)CC1
CCN1CCN(N2CC(F)(F)CC(O)(C(O)OC3CC4CCC3(C)C4(C)C)C2)CC1
CCN1CCN(C2(O)CC([S-])SC(C(O)OC3CC4CCC3(C)C4(C)C)C2)CC1
CCN1CCN(C2=CC(C(O)OC3CC4CCC3(C)C4(C)C)N(O)C=C2)CC1
CCN1CCN(C2CC3SCC[NH+]3C(C(O)OC3CC4CCC3(C)C4(C)C)C2)CC1
CCN1CCN(C2CC(=CF)CC(C(O)OC3CC4CCC3(C)C4(C)C)C2)CC1
CCN1CCN(N2CC([NH3+])CC(C(O)OC3CC4CCC3(C)C4(C)C)C2)CC1
CCN1CCN(C(=O)C2CC2C(O)OC2CC3CCC2(C)C3(C)C)CC1
CCN1CCN(C2CCC(=NN)C(Cl)(C(O)OC3CC4CCC3(C)C4(C)C)C2)CC1
CCN1CCN(C2CC(C(O)OC3CC4CCC3(C)C4(C)C)n3nnnc3C2O)CC1
CCN1CCN(C2CC(C(O)OC3CC4CCC3(C)C4(C)C)C=CC2O)CC1
CCN1CCN(C2Cn3nnnc3C(O)(C(O)OC3CC4CCC3(C)C4(C)C)C2)CC1
CCN1CCN(C2Cn3ccnc3C(O)(C(O)OC3CC4CCC3(C)C4(C)C)C2)CC1
CCN1CCN(N2SCC(C(O)OC3CC4CCC3(C)C4(C)C)C2=O)CC1
CCN1CCN(C2CC(C(O)OC3CC4CCC3(C)C4(C)C)n3nccc3C2O)CC1
CCN1CCN(C2CC(C(O)OC3CC4CCC3(C)C4(C)C)OC(C)S2)CC1
CCN1CCN(C2=CC(C(O)OC3CC4CCC3(C)C4(C)C)C=CC2O)CC1
CCN1CCN(C2=CC(C(O)OC3CC4CCC3(C)C4(C)C)SC=N2)CC1
CCN1CCN(C2CC(C(O)OC3CC4CCC3(C)C4(C)C)SP(N)(=O)S2)CC1
CCN1CCN(C2CC(C(O)OC3CC4CCC3(C)C4(C)C)SCN2)CC1
CCN1CCN(C2=CC(C(O)OC3CC4CCC3(C)C4(C)C)N=C(SC)N2)CC1
CCN1CCN(C2CC(C(O)OC3CC4CCC3(C)C4(C)C)SC[NH2+]2)CC1
CCN1CCN(C2CC(C(O)OC3CC4CCC3(C)C4(C)C)SCS2)CC1
CCN1CCN(N2CCC[NH+](C(O)OC3CC4CCC3(C)C4(C)C)C2)CC1
CCN1CCN(C2=CC(C(O)OC3CC4CCC3(C)C4(C)C)NN=C2)CC1
CCN1CCN(C2CC(C(O)OC3CC4CCC3(C)C4(C)C)SCO2)CC1
CCN1CCN(C2OC=NC(C(O)OC3CC4CCC3(C)C4(C)C)C2C)CC1
CCN1CCN(N2CC(C)OC(C(O)OC3CC4CCC3(C)C4(C)C)C2)CC1
CCN1CCN(N2CCOC(C(O)OC3CC4CCC3(C)C4(C)C)C2C)CC1
CCN1CCN(C2CSSC(C(O)OC3CC4CCC3(C)C4(C)C)C2)CC1
CCN1CCN(N2CCCN(C(O)OC3CC4CCC3(C)C4(C)C)C2[NH3+])CC1
CCN1CCN(N2CSC(C(O)OC3CC4CCC3(C)C4(C)C)C2=S)CC1
CCN1CCN(C2CC(C(O)OC3CC4CCC3(C)C4(C)C)n3nc(C)cc3C2O)CC1
CCN1CCN(C2=CC(C(O)OC3CC4CCC3(C)C4(C)C)[PH](=O)C2)CC1
CCN1CCN(N2CSC(C(O)OC3CC4CCC3(C)C4(C)C)C2=O)CC1
CCN1CCN(C2CC(C(O)OC3CC4CCC3(C)C4(C)C)SSS2)CC1
CCN1CCN(CN(CC(O)OC2CC3CCC2(C)C3(C)C)C(=S)SC(=N)[S-])CC1
CCN1CCN(C2CC(C(O)OC3CC4CCC3(C)C4(C)C)CN(C(=S)C(N)=O)C2)CC1
CCN1CCN([NH+]2CCSC(C(O)OC3CC4CCC3(C)C4(C)C)C2)CC1
CCN1CCN(C2C[NH+](C(O)OC3CC4CCC3(C)C4(C)C)CCO2)CC1
CCN1CCN(C2CC(C(O)OC3CC4CCC3(C)C4(C)C)SC(S)S2)CC1
CCN1CCN(C2CC=CC(O)(C(O)OC3CC4CCC3(C)C4(C)C)C2)CC1
CCN1CCN(C2=CC(C(O)OC3CC4CCC3(C)C4(C)C)SC2C#N)CC1
CCN1CCN(C2=CP(C(O)OC3CC4CCC3(C)C4(C)C)CC2)CC1
CCN1CCN(C2=CC(C(O)OC3CC4CCC3(C)C4(C)C)ONC2)CC1
CCN1CCN(C2CNC(=S)CC(C(O)OC3CC4CCC3(C)C4(C)C)C2)CC1
CCN1CCN(C2CC(C(O)OC3CC4CCC3(C)C4(C)C)S(=O)S2)CC1
CCN1CCN(C2=CC(C(O)OC3CC4CCC3(C)C4(C)C)NOC2)CC1
CCN1CCN(C2SCSC(C(O)OC3CC4CCC3(C)C4(C)C)C2O)CC1
CCN1CCN(C2CC(C(O)OC3CC4CCC3(C)C4(C)C)SC([S-])C2O)CC1
CCN1CCN(C2CC(C(O)OC3CC4CCC3(C)C4(C)C)SCS2=O)CC1
CCN1CCN(C2CC(C(O)OC3CC4CCC3(C)C4(C)C)CN(C(N)=S)C2)CC1
CCN1CCN(N2CC(C(O)OC3CC4CCC3(C)C4(C)C)OCC2C)CC1
CCN1CCN(C2CN(C(O)OC3CC4CCC3(C)C4(C)C)[PH](=S)O2)CC1
CCN1CCN(C2=CC(C(O)OC3CC4CCC3(C)C4(C)C)SC2)CC1
CCN1CCN(NC(=O)C(C#N)C(O)OC2CC3CCC2(C)C3(C)C)CC1
CCN1CCN(CN(CC(O)OC2CC3CCC2(C)C3(C)C)C(=S)N=N)CC1
CCN1CCN(C2CCC(=O)C([S-])(C(O)OC3CC4CCC3(C)C4(C)C)C2)CC1
CCN1CCN(N2CCN(C(=O)n3cccn3)C(C(O)OC3CC4CCC3(C)C4(C)C)C2)CC1
CCN1CCN(C2NC(=O)C2CC(O)OC2CC3CCC2(C)C3(C)C)CC1
CCN1CCN(C2CC(C(O)OC3CC4CCC3(C)C4(C)C)C3OC[NH+](C)C3C2)CC1
CCN1CCN(C2=CC(C(O)OC3CC4CCC3(C)C4(C)C)SC([S-])=N2)CC1
CCN1CCN(OC2C(C)C2C(O)OC2CC3CCC2(C)C3(C)C)CC1
CCN1CCN(C2CSC2CC(O)OC2CC3CCC2(C)C3(C)C)CC1
CCN1CCN(C2CC(C(O)OC3CC4CCC3(C)C4(C)C)CC3(C2)CN(C)C3=O)CC1
CCN1CCN(C2COC2CC(O)OC2CC3CCC2(C)C3(C)C)CC1
CCN1CCN(NC2C(F)C2C(O)OC2CC3CCC2(C)C3(C)C)CC1
CCN1CCN(C=C2[N-]C(=O)C2(Cl)C(O)OC2CC3CCC2(C)C3(C)C)CC1
CCN1CCN(NC2C(C)C2C(O)OC2CC3CCC2(C)C3(C)C)CC1
C#CC(CC(O)OC1CC2CCC1(C)C2(C)C)NN1CCN(CC)CC1
CCN1CCN(C2C(=O)N(C)C2CC(O)OC2CC3CCC2(C)C3(C)C)CC1
CCN1CCN(NC2CC2(F)C(O)OC2CC3CCC2(C)C3(C)C)CC1
CCN1CCN(C2CCN(C(=S)C(N)=O)C(C(O)OC3CC4CCC3(C)C4(C)C)C2)CC1
CCN1CCN(NC2CC2C(O)OC2CC3CCC2(C)C3(C)C)CC1
CCN1CCN(C2OC(C)C2CC(O)OC2CC3CCC2(C)C3(C)C)CC1
CCN1CCN(N2C(=O)C(C(O)OC3CC4CCC3(C)C4(C)C)c3c([nH]c4ccccc34)-c3sccc32)CC1
CCN1CCN(C2CC(C(O)OC3CC4CCC3(C)C4(C)C)CN(C(=S)SSC(=S)N3CCCCC3)C2)CC1
CCN1CCN(C2CC(C(O)OC3CC4CCC3(C)C4(C)C)C=CC2Br)CC1
CCN1CCN(C2CC3SC(F)CC3C(C#N)(C(O)OC3CC4CCC3(C)C4(C)C)C2)CC1
CCN1CCN(C2CCN(C(=S)SC)C(C(O)OC3CC4CCC3(C)C4(C)C)C2)CC1
CCN1CCN([NH+]2CCN(C3=NCCS3)C(C(O)OC3CC4CCC3(C)C4(C)C)C2)CC1
CCN1CCN(NC(C)(C#N)CC(O)OC2CC3CCC2(C)C3(C)C)CC1
CCN1CCN(N2OC2CC(O)OC2CC3CCC2(C)C3(C)C)CC1
CCN1CCN(CN(CC(O)OC2CC3CCC2(C)C3(C)C)C(=O)[S-])CC1
CCN1CCN([NH+]2CC2CC(O)OC2CC3CCC2(C)C3(C)C)CC1
C=C1C=C(O)CC(N2CCN(CC)CC2)N1CC(O)OC1CC2CCC1(C)C2(C)C
CCN1CCN(N2CC2CC(O)OC2CC3CCC2(C)C3(C)C)CC1
CCN1CCN(C2OCC2(C)[NH2+]C(O)OC2CC3CCC2(C)C3(C)C)CC1
CCN1CCN(OC2C(N)C2C(O)OC2CC3CCC2(C)C3(C)C)CC1
CCN1CCN(OC2C([NH3+])C2C(O)OC2CC3CCC2(C)C3(C)C)CC1
CCN1CCN(C[N+](=C[S-])CC(O)OC2CC3CCC2(C)C3(C)C)CC1
CCN1CCN(C=C=NC(O)OC2CC3CCC2(C)C3(C)C)CC1
CCN1CCN(N=CC(Br)C(O)OC2CC3CCC2(C)C3(C)C)CC1
CCN1CCN(C[NH+]2CC2C(O)OC2CC3CCC2(C)C3(C)C)CC1
CCN1CCN(N2CNCC(C#N)(C(O)OC3CC4CCC3(C)C4(C)C)C2)CC1
CCN1CCN(N=C=NC(O)OC2CC3CCC2(C)C3(C)C)CC1
CCN1CCN(N=CC(Cl)C(O)OC2CC3CCC2(C)C3(C)C)CC1
CCN1CCN(C2CC2NC(O)OC2CC3CCC2(C)C3(C)C)CC1
CCN1CCN(C2C(CC(O)OC3CC4CCC3(C)C4(C)C)C(=O)N2C)CC1
CCN1CCN(CC(C#N)OC(O)OC2CC3CCC2(C)C3(C)C)CC1
CCN1CCN(C2CC(=NO)CC(C(O)OC3CC4CCC3(C)C4(C)C)C2)CC1
CCN1CCN(C2CC(O)(C(O)OC3CC4CCC3(C)C4(C)C)C=CC2Br)CC1
C=[N+](CC(O)OC1CC2CCC1(C)C2(C)C)CN1CCN(CC)CC1
CCN1CCN(CC(S)CC(O)OC2CC3CCC2(C)C3(C)C)CC1
CCN1CCN([NH2+]CCC(O)OC2CC3CCC2(C)C3(C)C)CC1
CCN1CCN(C2CCC3(O)N=CSC2C3C(O)OC2CC3CCC2(C)C3(C)C)CC1
CCN1CCN(C2CC(C(O)OC3CC4CCC3(C)C4(C)C)CN(C(C)=S)C2)CC1
CCN1CCN(OBCC(O)OC2CC3CCC2(C)C3(C)C)CC1
CCN1CCN(N2CCN(C(=S)C(N)=O)C(C(O)OC3CC4CCC3(C)C4(C)C)C2)CC1
CCN1CCN(C2C=NNC(=O)C2[NH2+]C(O)OC2CC3CCC2(C)C3(C)C)CC1
CCN1CCN(C2C=N[N-]C(=O)C2[NH2+]C(O)OC2CC3CCC2(C)C3(C)C)CC1
CCN1CCN(CC2(CC(O)OC3CC4CCC3(C)C4(C)C)C=CN=N2)CC1
CCN1CCN(C2CC(C(O)OC3CC4CCC3(C)C4(C)C)C3N[PH](=O)N(C)C3C2)CC1
CCN1CCN(C2CC[N+](=c3ncss3)C(C(O)OC3CC4CCC3(C)C4(C)C)C2)CC1
CCN1CCN(C2CC[N+](=c3sccs3)C(C(O)OC3CC4CCC3(C)C4(C)C)C2)CC1
CCN1CCN(N2CCN(C([S-])=NC#N)C(C(O)OC3CC4CCC3(C)C4(C)C)C2)CC1
CCN1CCN(N2CCN(C3=NCCS3)C(C(O)OC3CC4CCC3(C)C4(C)C)C2)CC1
CCN1CCN([NH+]2CCN(C(N)=NC#N)C(C(O)OC3CC4CCC3(C)C4(C)C)C2)CC1
CCN1CCN(C2CNC(=O)C(Cl)C(C(O)OC3CC4CCC3(C)C4(C)C)C2)CC1
CCN1CCN(C2CC(C(O)OC3CC4CCC3(C)C4(C)C)CC(=O)N([S-])C2)CC1
CCN1CCN(N2CCN(C(N)=NC#N)C(C(O)OC3CC4CCC3(C)C4(C)C)C2)CC1
CCN1CCN(C2=CC(C(O)OC3CC4CCC3(C)C4(C)C)N=C(n3cc(C)c(C)n3)N2)CC1
CCN1CCN(C2CC(C(O)OC3CC4CCC3(C)C4(C)C)C(O)CS2)CC1
CCN1CCN(N2CCN(C3=NC(=O)NC3)C(C(O)OC3CC4CCC3(C)C4(C)C)C2)CC1
CCN1CCN(C2CCN(C(N)=NC#N)C(C(O)OC3CC4CCC3(C)C4(C)C)C2)CC1
CCN1CCN(C2CC(C(O)OC3CC4CCC3(C)C4(C)C)C3=NN(C(C)=O)C(C(F)(F)F)C3C2)CC1
CCN1CCN(C2CC(C(O)OC3CC4CCC3(C)C4(C)C)N3OCC(C(F)(F)F)C3C2)CC1
CCN1CCN(C2CC(C(O)OC3CC4CCC3(C)C4(C)C)CN(C(=S)SSC(=S)N3CCC(C)CC3)C2)CC1
CCN1CCN(C2CC(C(O)OC3CC4CCC3(C)C4(C)C)n3c(nncc3=O)N2)CC1
CCN1CCN(C2CC(C(O)OC3CC4CCC3(C)C4(C)C)n3c(nnc(C)c3=O)N2)CC1
C=C1N=C(N2CCC(N3CCN(CC)CC3)CC2C(O)OC2CC3CCC2(C)C3(C)C)NC1=O
CCN1CCN(C2CC(C(O)OC3CC4CCC3(C)C4(C)C)C[N+](=c3ncss3)C2)CC1
C=C1NC(N2CCC(N3CCN(CC)CC3)CC2C(O)OC2CC3CCC2(C)C3(C)C)=NC1=O
C=C1SC(N2CC(C(O)OC3CC4CCC3(C)C4(C)C)CC(N3CCN(CC)CC3)C2)=NC1=O
CCN1CCN(C2CC(C(O)OC3CC4CCC3(C)C4(C)C)C(=O)c3oc(=N)oc32)CC1
CCN1CCN(C2CC(C(O)OC3CC4CCC3(C)C4(C)C)CN(C(=S)S[S-])C2)CC1
CCN1CCN([NH+]2CCN(C([S-])=NC#N)C(C(O)OC3CC4CCC3(C)C4(C)C)C2)CC1
CCN1CCN(C2CC(C(O)OC3CC4CCC3(C)C4(C)C)C[N+](=c3sccs3)C2)CC1
CCN1CCN(C2CCN(C(=S)SSC(=S)N3CCC(C)CC3)C(C(O)OC3CC4CCC3(C)C4(C)C)C2)CC1
C=C1NC(N2CC(C(O)OC3CC4CCC3(C)C4(C)C)CC(N3CCN(CC)CC3)C2)=NC1=O
CCN1CCN(C2CCN(C(=S)S[S-])C(C(O)OC3CC4CCC3(C)C4(C)C)C2)CC1
CCN1CCN(N2CCN(C(=O)C(Cl)(Cl)Cl)C(C(O)OC3CC4CCC3(C)C4(C)C)C2)CC1
CCN1CCN(N2CC3c4cccc(Cl)c4C(=O)N3C(C(O)OC3CC4CCC3(C)C4(C)C)C2)CC1
CCN1CCN(N2CCC(F)(F)C(C(O)OC3CC4CCC3(C)C4(C)C)C2)CC1
CCN1CCN(C2=C(Cl)C(C(O)OC3CC4CCC3(C)C4(C)C)NC(C)=N2)CC1
CCN1CCN(C2=C(Cl)C(C(O)OC3CC4CCC3(C)C4(C)C)NC=N2)CC1
CCN1CCN(C2CCC(F)C(C(O)OC3CC4CCC3(C)C4(C)C)[NH2+]2)CC1
CCN1CCN(C2=CP(=O)(C(O)OC3CC4CCC3(C)C4(C)C)CC2Br)CC1
CCN1CCN(C2=C(F)C(C(O)OC3CC4CCC3(C)C4(C)C)SC2C)CC1
CCN1CCN(C2CC(C(O)OC3CC4CCC3(C)C4(C)C)C(=O)c3sc(=N)oc32)CC1
CCN1CCN(C2CCN(C(=S)[S-])C(C(O)OC3CC4CCC3(C)C4(C)C)C2)CC1
CCN1CCN(C2CCN(C(=S)SSC(=S)N3CCCCC3)C(C(O)OC3CC4CCC3(C)C4(C)C)C2)CC1
CCN1CCN(C2CC(C(O)OC3CC4CCC3(C)C4(C)C)C(=O)c3ccccc32)CC1
CCN1CCN(N2CCC([S-])[NH+](C(O)OC3CC4CCC3(C)C4(C)C)C2)CC1
CC=C1SC(N2CCC(N3CCN(CC)CC3)CC2C(O)OC2CC3CCC2(C)C3(C)C)=NC1=O
CCN1CCN(C2CC3SCC(F)C3C(C#N)(C(O)OC3CC4CCC3(C)C4(C)C)C2)CC1
CCN1CCN(C2CC(C(O)OC3CC4CCC3(C)C4(C)C)C(=O)c3cn4nc(C(F)(F)F)nc4nc32)CC1
CCN1CCN(N2CC(C(O)OC3CC4CCC3(C)C4(C)C)Sc3ssc(=S)c32)CC1
CCN1CCN(C2CC(C(O)OC3CC4CCC3(C)C4(C)C)C(=NO)c3ccnnc32)CC1
CCN1CCN(C2CC(C(O)OC3CC4CCC3(C)C4(C)C)Sc3ccsc32)CC1
CCN1CCN(N2CC3c4c(Cl)cccc4C(=O)N3C(C(O)OC3CC4CCC3(C)C4(C)C)C2)CC1
CCN1CCN(N2CCN(C(=S)NC#N)C(C(O)OC3CC4CCC3(C)C4(C)C)C2)CC1
CC=C1SC(=[N+]2CCC(N3CCN(CC)CC3)CC2C(O)OC2CC3CCC2(C)C3(C)C)NC1=O
CCN1CCN(N2CCN(C(=S)SSC(=S)N3CCNCC3)C(C(O)OC3CC4CCC3(C)C4(C)C)C2)CC1
CCN1CCN(N2CCN(C3=NCC(C)S3)C(C(O)OC3CC4CCC3(C)C4(C)C)C2)CC1
CCN1CCN(C2CC(C(O)OC3CC4CCC3(C)C4(C)C)CN(C(=S)SC)C2)CC1
CCN1CCN(C2CN(C(O)OC3CC4CCC3(C)C4(C)C)c3c(Br)cccc3N2)CC1
CCN1CCN(C2CC(C(O)OC3CC4CCC3(C)C4(C)C)Nc3sc4ccccc4[n+]32)CC1
CCN1CCN(C2CC(C(O)OC3CC4CCC3(C)C4(C)C)C(=O)c3ccnnc32)CC1
CC=C1SC(N2CC(C(O)OC3CC4CCC3(C)C4(C)C)CC(N3CCN(CC)CC3)C2)=NC1=O
CCN1CCN(N2CCN(C(=S)SSC(=S)N3CCN(C)CC3)C(C(O)OC3CC4CCC3(C)C4(C)C)C2)CC1
CCN1CCN(N2CCN(C(N)=S)C(C(O)OC3CC4CCC3(C)C4(C)C)C2)CC1
CCN1CCN(C2CC(C(O)OC3CC4CCC3(C)C4(C)C)C(=O)c3cn4ncnc4nc32)CC1
CCN1CCN(C2CC(C(O)OC3CC4CCC3(C)C4(C)C)Sc3nc(N)s[n+]32)CC1
CCN1CCN(C2CC(C(O)OC3CC4CCC3(C)C4(C)C)C(=O)c3cn4nc(C)nc4nc32)CC1
CCN1CCN(C2CC(C(O)OC3CC4CCC3(C)C4(C)C)CN(C(=S)C([NH-])=O)C2)CC1
CCN1CCN(C2CC(C(O)OC3CC4CCC3(C)C4(C)C)C(=O)c3cncnc32)CC1
CCN1CCN(Cc2ssc(=S)c2C(O)OC2CC3CCC2(C)C3(C)C)CC1
CCN1CCN(C2C=C3Sc4[nH]cnc(=O)c4[N-]C3=CC2CC(O)OC2CC3CCC2(C)C3(C)C)CC1
C=c1sc2n(c1=O)C(N1CCN(CC)CC1)CC(C(O)OC1CC3CCC1(C)C3(C)C)N=2
CCN1CCN(C2C=C3C(=CC2CC(O)OC2CC4CCC2(C)C4(C)C)[N-]c2ccccc2S3=O)CC1
CCN1CCN(N2CC3=CC(=O)SC3C(C(O)OC3CC4CCC3(C)C4(C)C)C2)CC1
CCN1CCN(C2CC3SC(F)C(F)(F)C3C(C#N)(C(O)OC3CC4CCC3(C)C4(C)C)C2)CC1
C=C1NC(N2CCN(N3CCN(CC)CC3)CC2C(O)OC2CC3CCC2(C)C3(C)C)=NC1=O
C=C1SC(N2CCC(N3CCN(CC)CC3)CC2C(O)OC2CC3CCC2(C)C3(C)C)=NC1=O
CCN1CCN(C2CC3SCC(F)(F)C3C(C#N)(C(O)OC3CC4CCC3(C)C4(C)C)C2)CC1
CCN1CCN(C2CC(C(O)OC3CC4CCC3(C)C4(C)C)CCN2C2=CC(=O)Cc3ccccc32)CC1
CCN1CCN(C2CC(C(O)OC3CC4CCC3(C)C4(C)C)SC(C#N)(c3ccccc3[O-])S2)CC1
CCN1CCN(C2CC(C(O)OC3CC4CCC3(C)C4(C)C)SC(C#N)(c3cccc(Br)c3)S2)CC1
CCN1CCN(C2CC(C(O)OC3CC4CCC3(C)C4(C)C)SC(C#N)(c3ccccc3F)S2)CC1
CCN1CCN(C2CC(C(O)OC3CC4CCC3(C)C4(C)C)SC(C#N)(c3ccccc3Cl)S2)CC1
CCN1CCN(C2CC(C(O)OC3CC4CCC3(C)C4(C)C)SC(C#N)(c3ccccc3Br)S2)CC1
C#Cc1cc(C(F)F)c2c(c1)C1CN(N3CCN(CC)CC3)CC(C(O)OC3CC4CCC3(C)C4(C)C)N1C2=O
CCN1CCN(C2CC(C(O)OC3CC4CCC3(C)C4(C)C)SC(C#N)(c3ccccc3C)S2)CC1
CCN1CCN(C2CC(C(O)OC3CC4CCC3(C)C4(C)C)SC(C#N)(c3ccc(Br)cc3)S2)CC1
CCN1CCN(C2CC(C(O)OC3CC4CCC3(C)C4(C)C)SC(C#N)(c3ccc([O-])cc3)S2)CC1
CCN1CCN(C2CC(C(O)OC3CC4CCC3(C)C4(C)C)SC(C#N)(c3ccc(Cl)cc3)S2)CC1
CCN1CCN(C2CC(C(O)OC3CC4CCC3(C)C4(C)C)SC(C#N)(c3cc(C)ccc3C)S2)CC1
CCN1CCN(C2CC(C(O)OC3CC4CCC3(C)C4(C)C)SC(C#N)(c3ccc(C)cc3)S2)CC1
CCN1CCN(C2CC(C(O)OC3CC4CCC3(C)C4(C)C)SC(C#N)(c3ccc(Cl)c(Cl)c3)S2)CC1
C#Cc1ccc(C2SC(C(O)OC3CC4CCC3(C)C4(C)C)CC(N3CCN(CC)CC3)S2)cc1
CCN1CCN(C2CC(C(O)OC3CC4CCC3(C)C4(C)C)SC(C#N)(c3ccc(N)cc3)S2)CC1
CCN1CCN(C2CC(C(O)OC3CC4CCC3(C)C4(C)C)SC(c3cccc(C)c3)S2)CC1
CCN1CCN(C2CC(C(O)OC3CC4CCC3(C)C4(C)C)SC(c3ccccc3)S2)CC1
CCN1CCN(C2CC(C(O)OC3CC4CCC3(C)C4(C)C)SC(c3ccccc3F)S2)CC1
CCN1CCN(C2CC3C(=O)N(c4cccc(Cl)c4)N=C3C(C(O)OC3CC4CCC3(C)C4(C)C)C2)CC1
CCN1CCN(C2CC(C(O)OC3CC4CCC3(C)C4(C)C)SC(c3cccc(Cl)c3)S2)CC1
CCN1CCN(C2CC(C(O)OC3CC4CCC3(C)C4(C)C)SC(C#N)(c3cccc(C)c3)S2)CC1
CCN1CCN(C2CC(C(O)OC3CC4CCC3(C)C4(C)C)C(=O)C(N)(c3ccccc3)C2)CC1
CCN1CCN(C2CC(C(O)OC3CC4CCC3(C)C4(C)C)SC(c3ccc(I)cc3)S2)CC1
CCN1CCN(C2CC(C(O)OC3CC4CCC3(C)C4(C)C)SC(c3ccc(C#CCO)cc3)S2)CC1
CC#Cc1ccc(C2SC(C(O)OC3CC4CCC3(C)C4(C)C)CC(N3CCN(CC)CC3)S2)cc1
CCN1CCN(C2CC(C(O)OC3CC4CCC3(C)C4(C)C)SC(c3ccc(Cl)cc3)S2)CC1
CCN1CCN(C2CC(C(O)OC3CC4CCC3(C)C4(C)C)SC(c3ccc(F)cc3)S2)CC1
CCN1CCN(C2CC(C(O)OC3CC4CCC3(C)C4(C)C)CC(c3cccc[nH+]3)C2=O)CC1
CCN1CCN(C2CC(C(O)OC3CC4CCC3(C)C4(C)C)SC(C#N)(c3cccc(Cl)c3)S2)CC1
CCN1CCN(C2CC(C(O)OC3CC4CCC3(C)C4(C)C)SC(c3ccc(C)cc3)S2)CC1
CCN1CCN(C2CC3C(=O)N(c4ccc(Cl)cc4)N=C3C(C(O)OC3CC4CCC3(C)C4(C)C)C2)CC1
CCN1CCN(C2SC(c3ccccc3)SC(C(O)OC3CC4CCC3(C)C4(C)C)C2O)CC1
CCN1CCN(C2CC(C(O)OC3CC4CCC3(C)C4(C)C)SC(C#N)(c3cccc(F)c3)S2)CC1
CCN1CCN(N2CCN(C(=S)[N-]C(=O)c3cccc(Br)c3)C(C(O)OC3CC4CCC3(C)C4(C)C)C2)CC1
CCN1CCN(C2CC(C(O)OC3CC4CCC3(C)C4(C)C)SC(c3ccc(C#N)cc3)S2)CC1
CCN1CCN(C2CC3C(=O)N(c4ccccc4)N=C3C(C(O)OC3CC4CCC3(C)C4(C)C)C2)CC1
CCN1CCN(C2CC(C(O)OC3CC4CCC3(C)C4(C)C)SC(c3ccc[nH]c3=O)S2)CC1
CCN1CCN(C2CC(C(O)OC3CC4CCC3(C)C4(C)C)SC(C#N)(c3ccccc3)S2)CC1
CCN1CCN(C2CC(C(O)OC3CC4CCC3(C)C4(C)C)SC(c3cccc(F)c3)S2)CC1
CCN1CCN(C2CC(C(O)OC3CC4CCC3(C)C4(C)C)CN(C(=S)NC(=O)c3ccccc3Cl)C2)CC1
CCN1CCN(C2CC(c3cccnc3)C(=O)C(C(O)OC3CC4CCC3(C)C4(C)C)C2)CC1
CCN1CCN(C2CC(C(O)OC3CC4CCC3(C)C4(C)C)SC(c3cc(Cl)cc(Cl)c3)S2)CC1
CCN1CCN(C2CCN(C(=S)[N-]C(=O)c3ccccc3)C(C(O)OC3CC4CCC3(C)C4(C)C)C2)CC1
CCN1CCN(C2CC(C(O)OC3CC4CCC3(C)C4(C)C)SC(c3cccc(Br)c3)S2)CC1
CCN1CCN(C23CC(C(O)OC4CC5CCC4(C)C5(C)C)C(CC=C2c2cc(C)no2)S3)CC1
CCC#Cc1ccc(C2SC(C(O)OC3CC4CCC3(C)C4(C)C)CC(N3CCN(CC)CC3)S2)cc1
CCN1CCN(C2CC(C(O)OC3CC4CCC3(C)C4(C)C)CC(c3ccccn3)C2=O)CC1
CCN1CCN(C2CC(C(O)OC3CC4CCC3(C)C4(C)C)SC(C#N)(c3ccc(F)cc3)S2)CC1
CCN1CCN(C2CC(C(O)OC3CC4CCC3(C)C4(C)C)SC(c3ccccc3Br)S2)CC1
CCN1CCN(C2CC(C(O)OC3CC4CCC3(C)C4(C)C)SC(c3ccc(N)cc3)S2)CC1
CCN1CCN(C2CC(C(O)OC3CC4CCC3(C)C4(C)C)SC(=Nc3ccccc3Cl)N2C(=S)[S-])CC1
CCN1CCN(C2CC(C(O)OC3CC4CCC3(C)C4(C)C)c3oc(=Nc4ccccc4)sc3C2=O)CC1
CCN1CCN(C23CC(C(O)OC4CC5CCC4(C)C5(C)C)C(CC=C2c2ccno2)S3)CC1
CCN1CCN(C2CC(C(O)OC3CC4CCC3(C)C4(C)C)SC(c3ccc(Cl)c(Cl)c3)S2)CC1
CCN1CCN([NH+]2CCN(C(=S)[N-]C(=O)c3ccc(Br)cc3)C(C(O)OC3CC4CCC3(C)C4(C)C)C2)CC1
CCN1CCN(C2CC(C(O)OC3CC4CCC3(C)C4(C)C)SC(c3cccc(Br)c3O)S2)CC1
CCN1CCN(C2CC(C(O)OC3CC4CCC3(C)C4(C)C)CN(C(=S)[N-]C(=O)c3ccccc3I)C2)CC1
CCN1CCN(C2=CC(C(O)OC3CC4CCC3(C)C4(C)C)CP2(=O)c2ccccc2)CC1
CCN1CCN(N2CCN(C(=S)[N-]C(=O)c3ccco3)C(C(O)OC3CC4CCC3(C)C4(C)C)C2)CC1
CCN1CCN(C2CCN(C(=S)[N-]C(=O)c3cccs3)C(C(O)OC3CC4CCC3(C)C4(C)C)C2)CC1
CCN1CCN(N2CCN(C(=S)[N-]C(=O)c3ccccc3)C(C(O)OC3CC4CCC3(C)C4(C)C)C2)CC1
CCN1CCN(C2CC(C(O)OC3CC4CCC3(C)C4(C)C)SC(c3cccc(O)c3)S2)CC1
CCN1CCN(C2CC(C(O)OC3CC4CCC3(C)C4(C)C)SC(=Nc3ccccc3)N2C(=S)[S-])CC1
CCN1CCN(C2CC3CN(C(=O)C4CC4)N=C3C(C(O)OC3CC4CCC3(C)C4(C)C)C2)CC1
CCN1CCN(C2CC(C(O)OC3CC4CCC3(C)C4(C)C)CN(C(=S)NC(=O)C3CCCCC3)C2)CC1
CCN1CCN(C2CC(C(O)OC3CC4CCC3(C)C4(C)C)CN(C(=S)NC(=O)c3cccc(Br)c3)C2)CC1
CCN1CCN(C2CC(C(O)OC3CC4CCC3(C)C4(C)C)CN(C(=S)[N-]C(=O)c3ccccc3Br)C2)CC1
CCN1CCN(C2CC(C(O)OC3CC4CCC3(C)C4(C)C)CN(C(=S)[N-]C(=O)c3ccco3)C2)CC1
CCN1CCN(C2CCN(C(=O)c3ccsc3)C(C(O)OC3CC4CCC3(C)C4(C)C)C2)CC1
CCN1CCN(C2CC(C(O)OC3CC4CCC3(C)C4(C)C)SC(=NC(=O)c3ccccc3)N2)CC1
CCN1CCN(C2CC(C(O)OC3CC4CCC3(C)C4(C)C)CC(n3cnc4cccnc43)C2=O)CC1
CCN1CCN(C2CC(C(O)OC3CC4CCC3(C)C4(C)C)CN(C(=S)NC(=O)c3cc(Br)ccc3Cl)C2)CC1
CCN1CCN(N2CCN(C(=S)[N-]C(=O)c3cccs3)C(C(O)OC3CC4CCC3(C)C4(C)C)C2)CC1
CCN1CCN(N2CCN(C(=O)c3cc4ccccc4s3)C(C(O)OC3CC4CCC3(C)C4(C)C)C2C)CC1
CCN1CCN([NH+]2CCN(C(=S)[N-]C(=O)c3ccco3)C(C(O)OC3CC4CCC3(C)C4(C)C)C2)CC1
CCN1CCN(C2CC(C(O)OC3CC4CCC3(C)C4(C)C)SC(c3ccccc3O)S2)CC1
CCC1C(=O)N2C=C3C(CC(N4CCN(CC)CC4)CC3(N)C(O)OC3CC4CCC3(C)C4(C)C)C12
CCN1CCN(C2OC(c3cccc(C)c3)=NC(C(O)OC3CC4CCC3(C)C4(C)C)C2C)CC1
CCN1CCN(C2CC(C(O)OC3CC4CCC3(C)C4(C)C)CCN2C=C2C=CSC2=O)CC1
CCN1CCN(C2=CC(C(O)OC3CC4CCC3(C)C4(C)C)C=C(C3CCC=C3C)C2)CC1
CCN1CCN(C2=CC(C(O)OC3CC4CCC3(C)C4(C)C)N(C(=O)c3ccc(Br)o3)CC2)CC1
CCN1CCN(N2CCN(C(=S)[N-]C(=O)c3ccc(C)cc3)C(C(O)OC3CC4CCC3(C)C4(C)C)C2)CC1
CCN1CCN(C2CC(C(O)OC3CC4CCC3(C)C4(C)C)C(=Cc3cccs3)CN2)CC1
CCN1CCN(C2CC(C(O)OC3CC4CCC3(C)C4(C)C)CN(C(=S)NC(=O)c3cccs3)C2)CC1
CCN1CCN(C2CC(C(O)OC3CC4CCC3(C)C4(C)C)[NH2+]C(c3ccnc(C)c3[O-])S2)CC1
CCN1CCN(C2CC(C(O)OC3CC4CCC3(C)C4(C)C)CN(C(=S)NC(=O)c3ccco3)C2)CC1
CCNC(=S)N1C2CC(N3CCN(CC)CC3)(CC1C(O)OC1CC3CCC1(C)C3(C)C)c1ccccc12
CCN1CCN(C2CC(C(O)OC3CC4CCC3(C)C4(C)C)[NH2+]C(c3ccnc(C)c3)S2)CC1
CCN1CCN(C2CC(C(O)OC3CC4CCC3(C)C4(C)C)CCN2C(=S)c2cccs2)CC1
CCN1CCN(C2CC(C(O)OC3CC4CCC3(C)C4(C)C)[NH2+]C(c3ccncc3[O-])S2)CC1
CCN1CCN(C2CC(C(O)OC3CC4CCC3(C)C4(C)C)SC(c3ccccn3)S2)CC1
CCN1CCN(C2CC(C(O)OC3CC4CCC3(C)C4(C)C)SC(c3cccnc3)S2)CC1
CCN1CCN(C2CCN(C(=S)c3ccco3)C(C(O)OC3CC4CCC3(C)C4(C)C)C2)CC1
CCN1CCN(C2CCN(C(=O)c3cnn(C)c3)C(C(O)OC3CC4CCC3(C)C4(C)C)C2C)CC1
CCN1CCN(C2CC(c3cccs3)C(=O)C(C(O)OC3CC4CCC3(C)C4(C)C)C2)CC1
CCN1CCN(C2CCN(C(=O)c3cccs3)C(C(O)OC3CC4CCC3(C)C4(C)C)C2C)CC1
CCN1CCN(C2=CC(C(O)OC3CC4CCC3(C)C4(C)C)C=C(C3CCC(C)=C3C)C2)CC1
CCN1CCN(C2CCN(C(=O)c3ccco3)C(C(O)OC3CC4CCC3(C)C4(C)C)C2)CC1
CCN1CCN(C2CC(C(O)OC3CC4CCC3(C)C4(C)C)[NH2+]C(c3cc[nH+]cc3[O-])S2)CC1
CCN1CCN(C2CCN(C(=O)c3ccn[n-]3)C(C(O)OC3CC4CCC3(C)C4(C)C)C2)CC1
CCN1CCN(C2CCN(C(=O)c3cc[nH]n3)C(C(O)OC3CC4CCC3(C)C4(C)C)C2)CC1
CCN1CCN(C2CC(C(O)OC3CC4CCC3(C)C4(C)C)SC(c3ccccc3C)S2)CC1
CCN1CCN(C2CCN(C(=O)c3ccon3)C(C(O)OC3CC4CCC3(C)C4(C)C)C2)CC1
CCN1CCN(C2=CC(C(O)OC3CC4CCC3(C)C4(C)C)C=C(C3C=C(C)CC3)C2)CC1
CCN1CCN(C2CCN(C(=O)c3cnsn3)C(C(O)OC3CC4CCC3(C)C4(C)C)C2)CC1
CCN1CCN(C2CC(C(O)OC3CC4CCC3(C)C4(C)C)NC(c3ccncc3[O-])S2)CC1
CCN1CCN(C2CC(C(O)OC3CC4CCC3(C)C4(C)C)CCN2C(=S)c2ccco2)CC1
CCN1CCN(C2CC(C(O)OC3CC4CCC3(C)C4(C)C)[NH2+]C(c3cc[nH+]c(C)c3[O-])S2)CC1
CCN1CCN(C2=CC(C(O)OC3CC4CCC3(C)C4(C)C)N(C(=O)c3ccco3)CC2)CC1
CCN1CCN(C2=CC(C(O)OC3CC4CCC3(C)C4(C)C)N(C(=O)c3cccs3)CC2)CC1
CCN1CCN(C2CC(C(O)OC3CC4CCC3(C)C4(C)C)SC(c3ccco3)S2)CC1
CCN1CCN(C2CC(C(O)OC3CC4CCC3(C)C4(C)C)SC(c3cc(C)ccc3C)S2)CC1
CCC(=O)N1CC2CC(N3CCN(CC)CC3)CC(C(O)OC3CC4CCC3(C)C4(C)C)C2=N1
CCNC(=S)N1C2CC(N3CCN(CC)CC3)(CC1C(O)OC1CC3CCC1(C)C3(C)C)c1cccc(Cl)c12
CCN1CCN(C2CC(C(O)OC3CC4CCC3(C)C4(C)C)NC(c3cc[nH+]c(C)c3[O-])S2)CC1
CCN1CCN(C2CC(C(O)OC3CC4CCC3(C)C4(C)C)CCN2C(=S)NC=O)CC1
CCN1CCN(C2CC(C(O)OC3CC4CCC3(C)C4(C)C)NC(c3ccnc(C)c3[O-])S2)CC1
CCN1CCN(C2CC(C(O)OC3CC4CCC3(C)C4(C)C)CCN2C(=S)[N-]C=O)CC1
CCN1CCN([NH+]2CCN(C(=O)c3cnccn3)C(C(O)OC3CC4CCC3(C)C4(C)C)C2)CC1
CCN1CCN(C2CC(C(O)OC3CC4CCC3(C)C4(C)C)SC(c3cccs3)S2)CC1
CCN1CCN(C2CC(c3ccc[nH+]c3)=CC(O)(C(O)OC3CC4CCC3(C)C4(C)C)C2)CC1
C=C(C)C1CC(C(O)OC2CC3CCC2(C)C3(C)C)CC(N2CCN(CC)CC2)C1=O
CCN1CCN(C2CCN(C(=S)c3cccs3)C(C(O)OC3CC4CCC3(C)C4(C)C)C2)CC1
CCN1CCN([NH+]2CCN(C(=O)c3cnn[nH]3)C(C(O)OC3CC4CCC3(C)C4(C)C)C2)CC1
CCN1CCN(C2CC(C(O)OC3CC4CCC3(C)C4(C)C)SC(C#N)(SC(=N)[S-])S2)CC1
CCN1CCN(C2CC(C(O)OC3CC4CCC3(C)C4(C)C)SC(=Cn3cnc4ccccc43)S2)CC1
CCN1CCN(C2CC(C(O)OC3CC4CCC3(C)C4(C)C)SC(C#N)(C(=O)NC(C)(C)C)S2)CC1
CCN1CCN(C2CC(C(O)OC3CC4CCC3(C)C4(C)C)SC(=Cn3c[nH+]c4ccccc43)S2)CC1
CCN1CCN([NH+]2CCN(C(=O)c3ccsc3)C(C(O)OC3CC4CCC3(C)C4(C)C)C2)CC1
CCN1CCN(C2CC(C(O)OC3CC4CCC3(C)C4(C)C)SC(C#N)(SC(N)=S)S2)CC1
CCN1CCN(N2CCN(C(=O)c3cnccn3)C(C(O)OC3CC4CCC3(C)C4(C)C)C2)CC1
CCN1CCN([NH+]2CCN(C(=O)c3sccc3[S-])C(C(O)OC3CC4CCC3(C)C4(C)C)C2)CC1
CCN1CCN(N2CCN(C(=O)c3cn[n-]n3)C(C(O)OC3CC4CCC3(C)C4(C)C)C2)CC1
CCN1CCN(C2CC3CN(C(=O)C(C)C)N=C3C(C(O)OC3CC4CCC3(C)C4(C)C)C2)CC1
CCN1CCN([NH+]2CCN(C(=O)c3cnns3)C(C(O)OC3CC4CCC3(C)C4(C)C)C2)CC1
CCN1CCN(N2CCN(C(=O)c3c[nH]cn3)C(C(O)OC3CC4CCC3(C)C4(C)C)C2)CC1
CCN1CCN(C2CC(C(O)OC3CC4CCC3(C)C4(C)C)CC(n3ccnn3)C2=O)CC1
CCN1CCN(N2C(=O)C(C(O)OC3CC4CCC3(C)C4(C)C)SC2c2ccccn2)CC1
CCNC(=O)N1CC(C(O)OC2CC3CCC2(C)C3(C)C)C(C#N)C(N2CCN(CC)CC2)C1
CCN1CCN(C2CC(C(O)OC3CC4CCC3(C)C4(C)C)CN(C=C3SC(=S)[N-]C3=O)C2)CC1
CCC1C(=O)N2C=C3C(C(O)OC4CC5CCC4(C)C5(C)C)CC(N4CCN(CC)CC4)CC3C12
CCN1CCN(N2CCN(C(=O)c3cncs3)C(C(O)OC3CC4CCC3(C)C4(C)C)C2)CC1
CCN1CCN(C2=CC(C(O)OC3CC4CCC3(C)C4(C)C)N(C(=O)c3ccc(C)s3)CC2)CC1
CCN1CCN(N2CCN(C(=O)c3cnsn3)C(C(O)OC3CC4CCC3(C)C4(C)C)C2)CC1
CCN1CCN(N2CCN(C(=O)c3ccsc3)C(C(O)OC3CC4CCC3(C)C4(C)C)C2)CC1
CCN1CCN(C2CC(C(O)OC3CC4CCC3(C)C4(C)C)CC(C)C2=N[N-]C(N)=O)CC1
CCN1CCN([NH+]2CCN(C(=O)c3ccon3)C(C(O)OC3CC4CCC3(C)C4(C)C)C2)CC1
CCN1CCN(N2CCN(C(=S)c3cccc[nH+]3)C(C(O)OC3CC4CCC3(C)C4(C)C)C2)CC1
CCN1CCN(C2CCN(C(=O)c3cc(C)n(C)n3)C(C(O)OC3CC4CCC3(C)C4(C)C)C2)CC1
CCN1CCN(C2CC(C(O)OC3CC4CCC3(C)C4(C)C)CCN2C(N)=Nc2nccs2)CC1
CCN1CCN([NH+]2CCN(C(=O)c3c[nH]nn3)C(C(O)OC3CC4CCC3(C)C4(C)C)C2)CC1
CCN1CCN(C2CC(C(O)OC3CC4CCC3(C)C4(C)C)NC(c3ccnc(C)c3)S2)CC1
CCN1CCN(N2CCN(C(=O)c3ccn[n-]3)C(C(O)OC3CC4CCC3(C)C4(C)C)C2)CC1
CCN1CCN(C2CC(C(O)OC3CC4CCC3(C)C4(C)C)NC(c3cc[nH+]c(C)c3)S2)CC1
CCN1CCN(C2CC(C(O)OC3CC4CCC3(C)C4(C)C)CN(C(=S)C(C)=O)C2)CC1
CCN1CCN(N2CCN(C(=O)c3cccs3)C(C(O)OC3CC4CCC3(C)C4(C)C)C2)CC1
CCN1CCN(N2CCN(C(=O)c3ccn(C)n3)C(C(O)OC3CC4CCC3(C)C4(C)C)C2)CC1
CCN1CCN(C2CC(C(O)OC3CC4CCC3(C)C4(C)C)CC(C)C2=NN=C(N)[S-])CC1
CCN1CCN(N2CCN(C(=O)c3cc[nH]n3)C(C(O)OC3CC4CCC3(C)C4(C)C)C2)CC1
CCN1CCN(C2C(NC(O)OC3CC4CCC3(C)C4(C)C)C2c2cccc(Cl)c2)CC1
CCN1CCN(C2=CC(C(O)OC3CC4CCC3(C)C4(C)C)N=C(Nc3ccc(C)cc3)S2)CC1
CCN1CCN(C2CC(C(O)OC3CC4CCC3(C)C4(C)C)CN(C(=S)NC(=O)c3ccccc3Br)C2)CC1
CCN1CCN(N2CCN(C(=O)c3ccon3)C(C(O)OC3CC4CCC3(C)C4(C)C)C2)CC1
CCN1CCN(C2CC(C(O)OC3CC4CCC3(C)C4(C)C)SC(C(=O)NC(C)(C)C)S2)CC1
C=CC(=O)N1CCC(N2CCN(CC)CC2)CC1C(O)OC1CC2CCC1(C)C2(C)C
CCN1CCN(N2CCN(C(=S)NC=O)C(C(O)OC3CC4CCC3(C)C4(C)C)C2)CC1
C=NNC(=S)N1CCC(C(O)OC2CC3CCC2(C)C3(C)C)CC1N1CCN(CC)CC1
CCN1CCN([NH+]2CCN(C(=O)c3ccc(C)s3)C(C(O)OC3CC4CCC3(C)C4(C)C)C2)CC1
CCN1CCN(N2CCN(C(=O)c3csc(C)c3)C(C(O)OC3CC4CCC3(C)C4(C)C)C2)CC1
CCN1CCN(C2C(NC(O)OC3CC4CCC3(C)C4(C)C)C2c2ccc(Br)cc2)CC1
CCN1CCN(C2CC(C(O)OC3CC4CCC3(C)C4(C)C)CN(C([S-])=NN=CN)C2)CC1
CCN1CCN(C2CC(C(O)OC3CC4CCC3(C)C4(C)C)SC(c3nc(C#N)co3)S2)CC1
C=NNC(=S)N1CCC(N2CCN(CC)CC2)=CC1C(O)OC1CC2CCC1(C)C2(C)C
CCN1CCN(C2CC(C([S-])=[NH+]C)C(=O)C(C(O)OC3CC4CCC3(C)C4(C)C)C2)CC1
CCN1CCN(C2CC(C(O)OC3CC4CCC3(C)C4(C)C)CC(C(=N)[S-])C2=O)CC1
CCN1CCN(C2C(NC(O)OC3CC4CCC3(C)C4(C)C)C2c2ccc(Cl)cc2)CC1
CCN1CCN(C2CC(C(O)OC3CC4CCC3(C)C4(C)C)NC(c3cc[nH+]cc3[O-])S2)CC1
CCN1CCN(C2CC(C(O)OC3CC4CCC3(C)C4(C)C)CC(C(=[NH2+])[S-])C2=O)CC1
CCC(=O)N1CSC(C(O)OC2CC3CCC2(C)C3(C)C)CC1(C#N)N1CCN(CC)CC1
CCN1CCN(C2CC(c3ccoc3)=CC(O)(C(O)OC3CC4CCC3(C)C4(C)C)C2)CC1
CCN1CCN(C2CC(C(O)OC3CC4CCC3(C)C4(C)C)CCN2C=CC#N)CC1
CCN1CCN(C2=CC(C(O)OC3CC4CCC3(C)C4(C)C)N(C(=S)NC=O)CC2)CC1
CCN1CCN(N2CCN(C(=O)c3ccc(Br)s3)C(C(O)OC3CC4CCC3(C)C4(C)C)C2)CC1
CC=NN=C([S-])N1CC(C(O)OC2CC3CCC2(C)C3(C)C)CC(N2CCN(CC)CC2)C1
CCN1CCN(N2CCN(C(=O)c3cn(C)c(=S)s3)C(C(O)OC3CC4CCC3(C)C4(C)C)C2)CC1
CCN1CCN(C2CCCC(C(O)OC3CC4CCC3(C)C4(C)C)N2N=O)CC1
CCN1CCN(C2CC3CC(C(=O)N4CCCC4)[NH2+]C3C(C(O)OC3CC4CCC3(C)C4(C)C)C2)CC1
CC=NNC(=S)N1CC(C(O)OC2CC3CCC2(C)C3(C)C)CC(N2CCN(CC)CC2)C1
CCNC(=O)C(=S)N1CCC(N2CCN(CC)CC2)CC1C(O)OC1CC2CCC1(C)C2(C)C
CCN1CCN(C2CC(C([S-])=NC)C(=O)C(C(O)OC3CC4CCC3(C)C4(C)C)C2)CC1
C=NN=C([S-])N1CC(C(O)OC2CC3CCC2(C)C3(C)C)CC(N2CCN(CC)CC2)C1
CCN1CCN(C2CCN(C=O)C(C(O)OC3CC4CCC3(C)C4(C)C)C2)CC1
C=CC1=CC(C(O)OC2CC3CCC2(C)C3(C)C)C=C(N2CCN(CC)CC2)C1
CCN1CCN(C2CC(C(O)OC3CC4CCC3(C)C4(C)C)CCN2C([S-])=NN=CN)CC1
CCN1CCN(N2CCN(C(=O)c3cnns3)C(C(O)OC3CC4CCC3(C)C4(C)C)C2)CC1
CC=NN=C([S-])N1CCC(C(O)OC2CC3CCC2(C)C3(C)C)CC1N1CCN(CC)CC1
CCN1CCN(C2CC(C(O)OC3CC4CCC3(C)C4(C)C)CC(C[S-])C2=O)CC1
CCN1CCN(C2CC(C(O)OC3CC4CCC3(C)C4(C)C)N(C=O)CS2)CC1
CCN1CCN(C2CC(C(O)OC3CC4CCC3(C)C4(C)C)CN(C=C(Cl)Cl)C2)CC1
CCN1CCN(N2CCN(C(=O)C3CC3Br)C(C(O)OC3CC4CCC3(C)C4(C)C)C2)CC1
CCN1CCN(C2CC(C(O)OC3CC4CCC3(C)C4(C)C)SC(C#N)(C(N)=O)S2)CC1
CC=CC(=O)N1CCC(N2CCN(CC)CC2)CC1C(O)OC1CC2CCC1(C)C2(C)C
CCNC(=S)N1CCC(C(O)OC2CC3CCC2(C)C3(C)C)CC1N1CCN(CC)CC1
CCN1CCN(C2CCN(C(=S)C=O)C(C(O)OC3CC4CCC3(C)C4(C)C)C2)CC1
CCN1CCN(C2CCN(C=NO)C(C(O)OC3CC4CCC3(C)C4(C)C)C2)CC1
CC=NNC(=S)N1CCC(C(O)OC2CC3CCC2(C)C3(C)C)CC1N1CCN(CC)CC1
CCN1CCN(N2CCN(C(=S)NC3CC3)C(C(O)OC3CC4CCC3(C)C4(C)C)C2)CC1
CCN1CCN(C2CCN(C=[NH2+])C(C(O)OC3CC4CCC3(C)C4(C)C)C2)CC1
CCN1CCN(N2CCN(C(=O)c3cnn(C)c3)C(C(O)OC3CC4CCC3(C)C4(C)C)C2)CC1
CCN1CCN(C2CC(C(O)OC3CC4CCC3(C)C4(C)C)CCN2C(=S)C=O)CC1
CCN1CCN(C2CC(C(O)OC3CC4CCC3(C)C4(C)C)SC(=Nc3ccccc3)N2)CC1
CCN1CCN(C2(C#N)CC(C(O)OC3CC4CCC3(C)C4(C)C)SCN2C(=O)C[NH3+])CC1
CCN1CCN(C2(C#N)CC(C(O)OC3CC4CCC3(C)C4(C)C)SCN2C(=O)CN)CC1
C=CC(=O)N1CCN(N2CCN(CC)CC2)C(C)C1C(O)OC1CC2CCC1(C)C2(C)C
CCC1CC(C(O)OC2CC3CCC2(C)C3(C)C)CC(N2CCN(CC)CC2)C1=O
CCN1CCN(C2CC(C(O)OC3CC4CCC3(C)C4(C)C)CCN2C=C(Cl)Cl)CC1
CCN1CCN(C2CC(C(O)OC3CC4CCC3(C)C4(C)C)CN(C(=S)C3CCCS3)C2)CC1
CCN1CCN(C2CNC(=NC=O)CC(C(O)OC3CC4CCC3(C)C4(C)C)C2)CC1
CCN1CCN(C2(C#N)CC(C(O)OC3CC4CCC3(C)C4(C)C)SCN2C(=O)C(C)[NH3+])CC1
CCN1CCN(C2CC(C(O)OC3CC4CCC3(C)C4(C)C)SC(C#N)(C(=O)[N-]C)S2)CC1
CCN1CCN(N2CCN(C(=O)NC3CC3)C(C(O)OC3CC4CCC3(C)C4(C)C)C2)CC1
C=NN=C([S-])N1CCC(C(O)OC2CC3CCC2(C)C3(C)C)CC1N1CCN(CC)CC1
CCN1CCN(C2CN(C=S)CC(C(O)OC3CC4CCC3(C)C4(C)C)C2O)CC1
CCC1=CC(C(O)OC2CC3CCC2(C)C3(C)C)C=C(N2CCN(CC)CC2)C1
CCN1CCN(C2CN(N=O)CC(C(O)OC3CC4CCC3(C)C4(C)C)C2Br)CC1
C=CC(=O)N1CCN(N2CCN(CC)CC2)CC1C(O)OC1CC2CCC1(C)C2(C)C
CCSC(=S)N1CCC(C(O)OC2CC3CCC2(C)C3(C)C)CC1N1CCN(CC)CC1
CCN1CCN(C2CC(C(O)OC3CC4CCC3(C)C4(C)C)SC(c3c(Cl)cccc3Cl)S2)CC1
CCNC(=S)N1CC(C(O)OC2CC3CCC2(C)C3(C)C)CC(N2CCN(CC)CC2)C1
CC=NNC(=S)N1CCN(N2CCN(CC)CC2)CC1C(O)OC1CC2CCC1(C)C2(C)C
CCN1CCN(C2CC(C(O)OC3CC4CCC3(C)C4(C)C)SC(c3ccccc3Cl)S2)CC1
C=CC(=O)NC(=S)N1CC(C(O)OC2CC3CCC2(C)C3(C)C)CC(N2CCN(CC)CC2)C1
CCN1CCN(C2CC(C(O)OC3CC4CCC3(C)C4(C)C)SC(c3ccccn3)O2)CC1
CC=CC(=O)N1CC[NH+](N2CCN(CC)CC2)CC1C(O)OC1CC2CCC1(C)C2(C)C
CCN1CCN(C2CC(C(O)OC3CC4CCC3(C)C4(C)C)CN(C(=S)CN)C2)CC1
CCN1CCN(C2CC(C(O)OC3CC4CCC3(C)C4(C)C)CCN2C=CCl)CC1
CCN1CCN(C2CC(C(O)OC3CC4CCC3(C)C4(C)C)CC(C[NH3+])C2=O)CC1
CCN1CCN(C2C(NC(O)OC3CC4CCC3(C)C4(C)C)C2c2ccccc2F)CC1
CCN1CCN(N2CCN(C(=O)C(F)F)C(C(O)OC3CC4CCC3(C)C4(C)C)C2)CC1
CCN1CCN(C2CC(C(O)OC3CC4CCC3(C)C4(C)C)SC(C(N)=O)S2)CC1
CCN1CCN(C2=CC(C(O)OC3CC4CCC3(C)C4(C)C)C=C(C(F)F)N2)CC1
CCN1CCN(C2CC(C(O)OC3CC4CCC3(C)C4(C)C)SC(C(C)=O)S2)CC1
CCN1CCN(C2CC(C(O)OC3CC4CCC3(C)C4(C)C)CC(CS)C2=O)CC1
CCN1CCN(C2CCN(C(=S)C[NH3+])C(C(O)OC3CC4CCC3(C)C4(C)C)C2)CC1
C=C=CN1CC[NH+](N2CCN(CC)CC2)CC1C(O)OC1CC2CCC1(C)C2(C)C
CCN1CCN(C2=CC(C(O)OC3CC4CCC3(C)C4(C)C)N(C(=O)CN)CC2)CC1
CCN1CCN(N2CCN(C=NO)C(C(O)OC3CC4CCC3(C)C4(C)C)C2)CC1
C=NN1CCC(C(O)OC2CC3CCC2(C)C3(C)C)CC1N1CCN(CC)CC1
CCN1CCN(C2CC(c3ccccn3)SC(C(O)OC3CC4CCC3(C)C4(C)C)C2)CC1
CCN1CCN(C2CC3CC(C(=O)N4CCCC4)NC3C(C(O)OC3CC4CCC3(C)C4(C)C)C2)CC1
CC=NN1CCC(N2CCN(CC)CC2)CC1C(O)OC1CC2CCC1(C)C2(C)C
CCN1CCN(C2CC(C(O)OC3CC4CCC3(C)C4(C)C)SC(C(N)=S)S2)CC1
CC=NN1CCC(C(O)OC2CC3CCC2(C)C3(C)C)CC1N1CCN(CC)CC1
CCN1CCN(N2CCN(C(=NO)c3cnon3)C(C(O)OC3CC4CCC3(C)C4(C)C)C2)CC1
CCN1CCN(C2=CC(C(O)OC3CC4CCC3(C)C4(C)C)C=C(C=NO)C2)CC1
CC=NNC(=S)N1CC[NH+](N2CCN(CC)CC2)CC1C(O)OC1CC2CCC1(C)C2(C)C
CCN1CCN(C2CC(C(O)OC3CC4CCC3(C)C4(C)C)CC([NH2+]C)C2=O)CC1
CCN1CCN(C2CC(C(O)OC3CC4CCC3(C)C4(C)C)CC(NC)C2=O)CC1
C=CC1=CC(C(O)OC2CC3CCC2(C)C3(C)C)CC(N2CCN(CC)CC2)C1Cl
CCN1CCN(N2CCN(C(=O)CS)C(C(O)OC3CC4CCC3(C)C4(C)C)C2)CC1
CCN1CCN(N2CCN(C(=O)C(C)[S-])C(C(O)OC3CC4CCC3(C)C4(C)C)C2)CC1
CCN1CCN(C2CC(C(O)OC3CC4CCC3(C)C4(C)C)SC(c3cccnc3)O2)CC1
CCN1CCN(C2CC(C(O)OC3CC4CCC3(C)C4(C)C)SC(C#N)(c3ccccc3O)S2)CC1
CCNC(=S)N1CCN(N2CCN(CC)CC2)CC1C(O)OC1CC2CCC1(C)C2(C)C
CCN1CCN(C2CC(C(O)OC3CC4CCC3(C)C4(C)C)N(C(=O)CN)CS2)CC1
CCNC(=S)N1CCC(N2CCN(CC)CC2)CC1C(O)OC1CC2CCC1(C)C2(C)C
CCNC(=S)N1CC[NH+](N2CCN(CC)CC2)CC1C(O)OC1CC2CCC1(C)C2(C)C
CCN1CCN(C2=CC(C(O)OC3CC4CCC3(C)C4(C)C)C=C(C[NH3+])C2)CC1
CCNC(=O)C(=S)N1CCN(N2CCN(CC)CC2)CC1C(O)OC1CC2CCC1(C)C2(C)C
CCN1CCN(C2CCN(C(=S)CN)C(C(O)OC3CC4CCC3(C)C4(C)C)C2)CC1
CCN1CCN(C2=CC(C(O)OC3CC4CCC3(C)C4(C)C)C=C(CO)C2)CC1
CCN1CCN(C2C(NC(O)OC3CC4CCC3(C)C4(C)C)C2c2cccc(O)c2)CC1
CCN1CCN(C2CC(C(O)OC3CC4CCC3(C)C4(C)C)SC(C(C)=NN)S2)CC1
CCN1CCN(C2CC(C(O)OC3CC4CCC3(C)C4(C)C)SC(C(=O)NC)S2)CC1
CCN1CCN(C2CC(C(O)OC3CC4CCC3(C)C4(C)C)SC(C=O)S2)CC1
CCN1CCN(C(=O)C2CC2C(O)OC2CC3CCC2(C)C3(C)C)CC1
CCN1CCN(C2=CC(C(O)OC3CC4CCC3(C)C4(C)C)n3nc(SC)nc3N2)CC1
CCN1CCN([NH+]2CCN(N=O)C(C(O)OC3CC4CCC3(C)C4(C)C)C2)CC1
CCN1CCN(C(=O)C2C(C)C2C(O)OC2CC3CCC2(C)C3(C)C)CC1
CCN1CCN(C2CC(C(O)OC3CC4CCC3(C)C4(C)C)SC(C#N)(C(=O)NC)S2)CC1
CCNC(=O)C(=S)N1CC(C(O)OC2CC3CCC2(C)C3(C)C)CC(N2CCN(CC)CC2)C1
CCC(=O)N1CCN(N2CCN(CC)CC2)CC1C(O)OC1CC2CCC1(C)C2(C)C
CCN1CCN(C2CC(C(O)OC3CC4CCC3(C)C4(C)C)SC(C=NN)S2)CC1
C=NN=C([S-])N1CCC(N2CCN(CC)CC2)CC1C(O)OC1CC2CCC1(C)C2(C)C
C=C(Cl)N1CC(C(O)OC2CC3CCC2(C)C3(C)C)CC(N2CCN(CC)CC2)C1
CCN1CCN(C2CC(OC)SC(C(O)OC3CC4CCC3(C)C4(C)C)C2)CC1
CCSC1=NC(C(O)OC2CC3CCC2(C)C3(C)C)C=C(N2CCN(CC)CC2)N1
C#CCN1C(=O)C(N2CCN(CC)CC2)C1CC(O)OC1CC2CCC1(C)C2(C)C
CCN1CCN(C2C(=O)N(CC#CCN)C2CC(O)OC2CC3CCC2(C)C3(C)C)CC1
CCNC(=O)N1CCN(N2CCN(CC)CC2)CC1C(O)OC1CC2CCC1(C)C2(C)C
CCN1CCN(C2CC(C(O)OC3CC4CCC3(C)C4(C)C)n3nccc3C2OC)CC1
C=C=C(C[NH2+]N1CCN(CC)CC1)C(O)OC1CC2CCC1(C)C2(C)C
CCN1CCN(C2CC(C(O)OC3CC4CCC3(C)C4(C)C)CN(C(=S)C[NH3+])C2)CC1
CCN1CCN(C2CCCC(C(O)OC3CC4CCC3(C)C4(C)C)N2P=O)CC1
CCN1CCN(C2CC(C(O)OC3CC4CCC3(C)C4(C)C)CN(C=O)C2)CC1
CCN1CCN(C(C(=O)CC(O)OC2CC3CCC2(C)C3(C)C)=C(I)I)CC1
CCN1CCN(C2CC(C(O)OC3CC4CCC3(C)C4(C)C)n3nc(C)cc3C2OC)CC1
CCN1CCN(CC(C#N)C(F)(F)C(O)OC2CC3CCC2(C)C3(C)C)CC1
CCN1CCN(C2CC(C(O)OC3CC4CCC3(C)C4(C)C)SC(CO)S2)CC1
CCN1CCN(C2CN(C=O)CC(C(O)OC3CC4CCC3(C)C4(C)C)C2S)CC1
CCN1CCN(C(=[N+]=[N-])C(=O)CC(O)OC2CC3CCC2(C)C3(C)C)CC1
CCN1CCN(NC(=S)C(C(C)=N)C(O)OC2CC3CCC2(C)C3(C)C)CC1
CCN1CCN(C2CC(C(O)OC3CC4CCC3(C)C4(C)C)SC(C(=O)N(C)C)S2)CC1
CCN1CCN(NC(=S)C(C(C)=O)C(O)OC2CC3CCC2(C)C3(C)C)CC1
CCN1CCN(N2CCN(C(N)=NC=O)C(C(O)OC3CC4CCC3(C)C4(C)C)C2)CC1
CCN1CCN(C2CC(C(O)OC3CC4CCC3(C)C4(C)C)SC(c3ncco3)S2)CC1
CCN1CCN(CC(C#N)C(F)C(O)OC2CC3CCC2(C)C3(C)C)CC1
CCN1CCN(N2CCN(N=O)C(C(O)OC3CC4CCC3(C)C4(C)C)C2)CC1
CCN1CCN([NH2+]C(C(F)C(O)OC2CC3CCC2(C)C3(C)C)C(F)(F)F)CC1
CCN1CCN(N2CCN(C(=O)C[S-])C(C(O)OC3CC4CCC3(C)C4(C)C)C2)CC1
CCN1CCN(C2CC(C(O)OC3CC4CCC3(C)C4(C)C)SC(SC)C2O)CC1
CCN1CCN(C(=CI)C(=O)CC(O)OC2CC3CCC2(C)C3(C)C)CC1
CCN1CCN(C(=N)C(=O)CC(O)OC2CC3CCC2(C)C3(C)C)CC1
CCN1CCN(C2CC(C(O)OC3CC4CCC3(C)C4(C)C)CN(C(=S)[N-]C(=O)c3cc(Br)ccc3Cl)C2)CC1
CCN1CCN(NC(=S)C(C(N)=O)C(O)OC2CC3CCC2(C)C3(C)C)CC1
CCN1CCN(N2CCN(N=N)C(C(O)OC3CC4CCC3(C)C4(C)C)C2)CC1
CCN1CCN(C(=CBr)C(=O)CC(O)OC2CC3CCC2(C)C3(C)C)CC1
CCN1CCN(N2CCN(C(=O)C3CC3)C(C(O)OC3CC4CCC3(C)C4(C)C)C2)CC1
CCN1CCN(N2CCN(C(=O)c3ccc[n-]3)C(C(O)OC3CC4CCC3(C)C4(C)C)C2)CC1
CC=NN=C([S-])N1CCC(N2CCN(CC)CC2)CC1C(O)OC1CC2CCC1(C)C2(C)C
CCSC(=S)N1CC(C(O)OC2CC3CCC2(C)C3(C)C)CC(N2CCN(CC)CC2)C1
CCN1CCN(NC(=O)C(C(C)=N)C(O)OC2CC3CCC2(C)C3(C)C)CC1
CCN1CCN(NC(=O)C(C(C)=[NH2+])C(O)OC2CC3CCC2(C)C3(C)C)CC1
CCN1CCN(C2CC(C(O)OC3CC4CCC3(C)C4(C)C)SC(C#N)(C([NH-])=O)S2)CC1
CCN1CCN(C(=NN)C(=O)CC(O)OC2CC3CCC2(C)C3(C)C)CC1
CCN1CCN(N2CCN(C(=O)c3ccn[nH]3)C(C(O)OC3CC4CCC3(C)C4(C)C)C2)CC1
CCN1CCN(C(C(=O)CC(O)OC2CC3CCC2(C)C3(C)C)=C(N)[S-])CC1
C=CC=C1COC2C1CC(N1CCN(CC)CC1)CC2C(O)OC1CC2CCC1(C)C2(C)C
C=C(C(=O)CC(O)OC1CC2CCC1(C)C2(C)C)N1CCN(CC)CC1
CCN1CCN(C2CC(C(O)OC3CC4CCC3(C)C4(C)C)CN(C(=S)NC(=O)c3ccccc3I)C2)CC1
CCN1CCN(C(C)N(C#N)CC(O)OC2CC3CCC2(C)C3(C)C)CC1
C=C(C(CC(O)OC1CC2CCC1(C)C2(C)C)=NO)N1CCN(CC)CC1
CCN1CCN(CN(CC(O)OC2CC3CCC2(C)C3(C)C)C(=S)[N-]C=O)CC1
CCN1CCN(C2CC(C(O)OC3CC4CCC3(C)C4(C)C)C(=O)c3c([S-])sc(-c4nc(C)no4)c32)CC1
CCN1CCN(CC(=CCl)C(=O)C(O)OC2CC3CCC2(C)C3(C)C)CC1
CCN1CCN(C(=CN)C(=O)C(C#N)C(O)OC2CC3CCC2(C)C3(C)C)CC1
CCN1CCN(N2CCN(C(=O)c3ccc(C)s3)C(C(O)OC3CC4CCC3(C)C4(C)C)C2)CC1
CCN1CCN([NH2+]C(C)C(C#N)C(O)OC2CC3CCC2(C)C3(C)C)CC1
C=C(CN1CCN(CC)CC1)C(=O)C(O)OC1CC2CCC1(C)C2(C)C
CCN1CCN(CN(C=S)CC(O)OC2CC3CCC2(C)C3(C)C)CC1
CCN1CCN(CC(=[N+]=[N-])C(=O)C(O)OC2CC3CCC2(C)C3(C)C)CC1
C=C(CC(O)OC1CC2CCC1(C)C2(C)C)[NH+]([O-])N1CCN(CC)CC1
CCN1CCN(C2CC(C(O)OC3CC4CCC3(C)C4(C)C)CN(C(=S)[N-]C(=O)C3CCCCC3)C2)CC1
CCN1CCN([NH+]=CC(C(C)=[NH2+])C(O)OC2CC3CCC2(C)C3(C)C)CC1
C=C(C(=O)C(C#N)(C#N)C(O)OC1CC2CCC1(C)C2(C)C)N1CCN(CC)CC1
C#CC(CC(O)OC1CC2CCC1(C)C2(C)C)N(C)N1CCN(CC)CC1
CCN1CCN(C2CC(c3cccnc3)SC(C(O)OC3CC4CCC3(C)C4(C)C)C2)CC1
CCN1CCN(NC(=N)C(Cl)(Cl)C(O)OC2CC3CCC2(C)C3(C)C)CC1
CCN1CCN(C(C(=S)C(Cl)C(O)OC2CC3CCC2(C)C3(C)C)=C(Cl)Cl)CC1
CCN1CCN(CN(C=O)CC(O)OC2CC3CCC2(C)C3(C)C)CC1
CCN1CCN(OC(Cl)C(F)(F)C(O)OC2CC3CCC2(C)C3(C)C)CC1
CCN1CCN(C2CC(C(O)OC3CC4CCC3(C)C4(C)C)SC(C#N)(c3c(Cl)cccc3Cl)S2)CC1
CCN1CCN(ONC(C#N)C(O)OC2CC3CCC2(C)C3(C)C)CC1
CCN1CCN(C2CC(C(O)OC3CC4CCC3(C)C4(C)C)SC(=C[O-])S2)CC1
C=C(C(=S)C(O)C(O)OC1CC2CCC1(C)C2(C)C)N1CCN(CC)CC1
CCN1CCN(OCC(F)(Br)C(O)OC2CC3CCC2(C)C3(C)C)CC1
CCN1CCN(CN(CC(O)OC2CC3CCC2(C)C3(C)C)N=O)CC1
CCN1CCN(OCC(F)(Cl)C(O)OC2CC3CCC2(C)C3(C)C)CC1
CCN1CCN(N(Cl)CCC(O)OC2CC3CCC2(C)C3(C)C)CC1
CCN1CCN(CNC(F)(F)C(O)OC2CC3CCC2(C)C3(C)C)CC1
CCN1CCN([NH2+]CC(F)(F)C(O)OC2CC3CCC2(C)C3(C)C)CC1
CCN1CCN(OCC(F)(F)C(O)OC2CC3CCC2(C)C3(C)C)CC1
CCN1CCN(C2CC(C(O)OC3CC4CCC3(C)C4(C)C)C(=O)c3c(S)sc(-c4nc(C)no4)c32)CC1
CCN1CCN([NH2+]C(C)C(Br)C(O)OC2CC3CCC2(C)C3(C)C)CC1
CCN1CCN([NH2+]C(C)C(Cl)C(O)OC2CC3CCC2(C)C3(C)C)CC1
CCN1CCN(CN(CC(O)OC2CC3CCC2(C)C3(C)C)N=N)CC1
CCN1CCN(CNC(F)C(O)OC2CC3CCC2(C)C3(C)C)CC1
CCN1CCN(C2CC(C(O)OC3CC4CCC3(C)C4(C)C)CN(C=S)C2)CC1
CCN1CCN([NH2+]C(C)C(F)C(O)OC2CC3CCC2(C)C3(C)C)CC1
CCN1CCN(N(N)C(C)CC(O)OC2CC3CCC2(C)C3(C)C)CC1
CCN1CCN(C2CC(C(O)OC3CC4CCC3(C)C4(C)C)SC(c3ncc(N)o3)S2)CC1
CCN1CCN(C2CC(C(O)OC3CC4CCC3(C)C4(C)C)CN(C(=S)NC=O)C2)CC1
CCN1CCN([N-]C(=O)C(Br)(C#N)C(O)OC2CC3CCC2(C)C3(C)C)CC1
CCN1CCN(NC(=O)C(Br)(C#N)C(O)OC2CC3CCC2(C)C3(C)C)CC1
C=CC(=O)[N-]C(=S)N1CC(C(O)OC2CC3CCC2(C)C3(C)C)CC(N2CCN(CC)CC2)C1
CCN1CCN([NH2+]CC(Cl)(Cl)C(O)OC2CC3CCC2(C)C3(C)C)CC1
CCN1CCN(C(O)C[NH2+]C(O)OC2CC3CCC2(C)C3(C)C)CC1
C=Cc1ccc2c(c1)C1CN(N3CCN(CC)CC3)CC(C(O)OC3CC4CCC3(C)C4(C)C)N1C2=O
C=NNC(=S)N1CC(C(O)OC2CC3CCC2(C)C3(C)C)CC(N2CCN(CC)CC2)C1
CCN1CCN(CNC(Cl)C(O)OC2CC3CCC2(C)C3(C)C)CC1
CCN1CCN(C2CCN(C(=S)[N-]C(=O)c3ccccc3I)C(C(O)OC3CC4CCC3(C)C4(C)C)C2)CC1
CCN1CCN(CNC(C=O)C(O)OC2CC3CCC2(C)C3(C)C)CC1
CCN1CCN(N2CCN(C(=S)NC(=O)c3ccc(Br)cc3)C(C(O)OC3CC4CCC3(C)C4(C)C)C2)CC1
CCN1CCN(C2CC(C(O)OC3CC4CCC3(C)C4(C)C)CN(C(=S)C=O)C2)CC1
CCN1CCN(N2CCN(C(=S)NC(=O)c3ccccc3)C(C(O)OC3CC4CCC3(C)C4(C)C)C2)CC1
CCSC(=S)N1CCC(N2CCN(CC)CC2)CC1C(O)OC1CC2CCC1(C)C2(C)C
CCN1CCN(N2CCN(C(=S)NC(C)C)C(C(O)OC3CC4CCC3(C)C4(C)C)C2)CC1
CCN1CCN(CNC([S-])C(O)OC2CC3CCC2(C)C3(C)C)CC1
CCN1CCN(C2CC(C(O)OC3CC4CCC3(C)C4(C)C)CN(C=NO)C2)CC1
C=C(C(=O)C(C#N)C(O)OC1CC2CCC1(C)C2(C)C)N1CCN(CC)CC1
C#CC(C(C)[NH2+]N1CCN(CC)CC1)C(O)OC1CC2CCC1(C)C2(C)C
CCN1CCN(C2CCN(C(=S)[N-]C(=O)c3ccccc3Cl)C(C(O)OC3CC4CCC3(C)C4(C)C)C2)CC1
CCN1CCN([NH2+]CC(C)(C#N)C(O)OC2CC3CCC2(C)C3(C)C)CC1
CCN1CCN(CNC(C#N)C(O)OC2CC3CCC2(C)C3(C)C)CC1
C#CC(NCN1CCN(CC)CC1)C(O)OC1CC2CCC1(C)C2(C)C
C#CC(N[NH2+]N1CCN(CC)CC1)C(O)OC1CC2CCC1(C)C2(C)C
CCN1CCN(C(=O)NC(C#N)C(O)OC2CC3CCC2(C)C3(C)C)CC1
CCN1CCN(NC(=O)C(C#N)(C(=S)[S-])C(O)OC2CC3CCC2(C)C3(C)C)CC1
CCN1CCN(N2CCN([N-]C(N)=O)C(C(O)OC3CC4CCC3(C)C4(C)C)C2)CC1
CCN1CCN(NC(=O)C(C#N)(C=S)C(O)OC2CC3CCC2(C)C3(C)C)CC1
CCN1CCN(C2CC(C(O)OC3CC4CCC3(C)C4(C)C)n3c(nn(CC)c3=O)N2)CC1
CCN1CCN(C=CC(C#N)C(O)OC2CC3CCC2(C)C3(C)C)CC1
CCN1CCN(C2CC(C(O)OC3CC4CCC3(C)C4(C)C)SC(C#N)(C(=O)[N-]C(C)(C)C)S2)CC1
CCN1CCN(CNC(I)C(O)OC2CC3CCC2(C)C3(C)C)CC1
CCN1CCN(C2CC(=NOC)CC(C(O)OC3CC4CCC3(C)C4(C)C)C2)CC1
CCN1CCN(C2CC(C(O)OC3CC4CCC3(C)C4(C)C)C3=NN(C=O)C(C(F)(F)F)C3C2)CC1
CCN1CCN(C2CC(C(O)OC3CC4CCC3(C)C4(C)C)SC(=C(C#N)C=O)S2)CC1
CCN1CCN(C2C(CC(O)OC3CC4CCC3(C)C4(C)C)C(=O)N2C(=S)Nc2ccccc2)CC1
CCN1CCN(C2CCN(C(=O)c3[n-]nc(C)c3Br)C(C(O)OC3CC4CCC3(C)C4(C)C)C2)CC1
CCN1CCN(C2CC(C(O)OC3CC4CCC3(C)C4(C)C)SC(C3=CC(=O)C=CC3=[N+]=[N-])S2)CC1
CCN1CCN(C2CC(C(O)OC3CC4CCC3(C)C4(C)C)SC(C3=CC(=O)C(Br)=CC3=[N+]=[N-])S2)CC1
CCN1CCN(C2CC(C(O)OC3CC4CCC3(C)C4(C)C)CN(C(=S)[N-]C(=O)c3ccccc3)C2)CC1
CCN1CCN(C2CC(C(O)OC3CC4CCC3(C)C4(C)C)CN(C(=S)NC(=O)c3ccccc3)C2)CC1
CCN1CCN(C2CC(C(O)OC3CC4CCC3(C)C4(C)C)CN(C(=S)NC(=O)c3ccsc3)C2)CC1
CCN1CCN(C2CC(C(O)OC3CC4CCC3(C)C4(C)C)CN(C(=S)Nc3cccc(C)c3)C2)CC1
CCN1CCN(C2CC(C(O)OC3CC4CCC3(C)C4(C)C)CN(C(=S)[N-]C=O)C2)CC1
CCN1CCN(C2CC(C(O)OC3CC4CCC3(C)C4(C)C)CN(C(=S)[N-]C(=O)c3cccs3)C2)CC1
CCN1CCN(C2CCN(C(=S)[N-]C(=O)c3cc(Br)ccc3Cl)C(C(O)OC3CC4CCC3(C)C4(C)C)C2)CC1
CCN1CCN(C2CCN(C(=S)[N-]C(=O)C3CCCCC3)C(C(O)OC3CC4CCC3(C)C4(C)C)C2)CC1
C=NN=C([S-])N1CC(C(O)OC2CC3CCC2(C)C3(C)C)C(O)C(N2CCN(CC)CC2)C1
CCN1CCN(C2CCN(C(=S)[N-]C(=O)c3ccco3)C(C(O)OC3CC4CCC3(C)C4(C)C)C2)CC1
CCN1CCN(C2C(=O)N(CC#CC[NH3+])C2CC(O)OC2CC3CCC2(C)C3(C)C)CC1
CCN1CCN(CNC(C=S)C(O)OC2CC3CCC2(C)C3(C)C)CC1
CCN1CCN(C2CC(C(O)OC3CC4CCC3(C)C4(C)C)SC(=Nc3ccccc3Br)N2C(=S)[S-])CC1
CCN1CCN(C2CC(C(O)OC3CC4CCC3(C)C4(C)C)CC(CC(F)(F)F)C2=O)CC1
CCN1CCN([NH+]2CCN(C(=O)CCl)C(C(O)OC3CC4CCC3(C)C4(C)C)C2)CC1
CCN1CCN(C(C(=O)CC(O)OC2CC3CCC2(C)C3(C)C)=C(Br)I)CC1
CCN1CCN(C2CC(C(O)OC3CC4CCC3(C)C4(C)C)CN(C(=O)[N-]c3nc(C)n(C)n3)C2)CC1
CCN1CCN(C2C(CC(O)OC3CC4CCC3(C)C4(C)C)C(=O)N2c2ccc(N)cc2)CC1
CCN1CCN(N2CC(C(O)OC3CC4CCC3(C)C4(C)C)SC2c2cccc(F)c2)CC1
CCN1CCN(N2CCN(C(=S)[N-]C=O)C(C(O)OC3CC4CCC3(C)C4(C)C)C2)CC1
CCN1CCN(N2CC(C(O)OC3CC4CCC3(C)C4(C)C)SC2c2ccccc2O)CC1
CCN1CCN(C2CC(C(O)OC3CC4CCC3(C)C4(C)C)CN(C(=O)[N-]c3nncs3)C2)CC1
CCN1CCN(N2CC(C(O)OC3CC4CCC3(C)C4(C)C)SC2c2cccc(Cl)c2)CC1
CCN1CCN(N2CC(C(O)OC3CC4CCC3(C)C4(C)C)SC2c2ccc(N)cc2)CC1
CCN1CCN(N2CC(C(O)OC3CC4CCC3(C)C4(C)C)SC2c2ccc([O-])c(I)c2)CC1
CCN1CCN(C2OC(c3nccs3)C2CC(O)OC2CC3CCC2(C)C3(C)C)CC1
CCN1CCN(C2CC(=NN=C3NC(=O)CS3)CC(C(O)OC3CC4CCC3(C)C4(C)C)C2)CC1
CCN1CCN(C2C(CC(O)OC3CC4CCC3(C)C4(C)C)C(=O)N2c2cccc(C)c2)CC1
CCN1CCN(C2C(CC(O)OC3CC4CCC3(C)C4(C)C)C(=O)N2c2cccc(Cl)c2)CC1
CCN1CCN(C2CC(C(O)OC3CC4CCC3(C)C4(C)C)CN(C(=O)c3ccsc3)C2)CC1
CCN1CCN(C2CC(=N[N-]C(N)=O)CC(C(O)OC3CC4CCC3(C)C4(C)C)C2)CC1
CCN1CCN(C2CC(=NN=C3NC(=O)C(C)S3)CC(C(O)OC3CC4CCC3(C)C4(C)C)C2)CC1
CCN1CCN(C2CC(C(O)OC3CC4CCC3(C)C4(C)C)CN(C(=O)c3ccc4nc[nH]c4c3)C2)CC1
CCN1CCN(C2CC(C(O)OC3CC4CCC3(C)C4(C)C)C(=O)c3cn4nc(C(F)F)nc4nc32)CC1
CCN1CCN(C2CC(C(O)OC3CC4CCC3(C)C4(C)C)CN(C(=S)c3ccco3)C2)CC1
CCN1CCN(C2CC(C(O)OC3CC4CCC3(C)C4(C)C)CC(C(C)(C)[S-])C2=O)CC1
CCN1CCN(C2CC(C(O)OC3CC4CCC3(C)C4(C)C)CC(C(C)(C)S)C2=O)CC1
CCN1CCN(C2CC(C(O)OC3CC4CCC3(C)C4(C)C)CC(C(C)S)C2=O)CC1
CCN1CCN(C2CC(C(O)OC3CC4CCC3(C)C4(C)C)CC(C(C)[S-])C2=O)CC1
CCN1CCN(C2CC(C(O)OC3CC4CCC3(C)C4(C)C)C[N+](=c3scc(-c4ccc(O)cc4)s3)C2)CC1
CCN1CCN(C2CC(C(O)OC3CC4CCC3(C)C4(C)C)N3OCC(C(F)F)C3C2)CC1
CCN1CCN(C2CCN(C3=NC(=O)C(=Cc4ccccc4)S3)C(C(O)OC3CC4CCC3(C)C4(C)C)C2)CC1
CCN1CCN(C2CC(C(O)OC3CC4CCC3(C)C4(C)C)CN(C(N)=Nc3nccs3)C2)CC1
CCN1CCN(N2CC(C(O)OC3CC4CCC3(C)C4(C)C)SC2c2cccc(Br)c2[O-])CC1
CCN1CCN(N2CC(C(O)OC3CC4CCC3(C)C4(C)C)SC2c2coc3ccccc3c2=O)CC1
CCN1CCN(C2CC(C(O)OC3CC4CCC3(C)C4(C)C)CN(C(=O)c3ccc4nn[nH]c4c3)C2)CC1
CCN1CCN(C2CCN(C([S-])=NN=CN)C(C(O)OC3CC4CCC3(C)C4(C)C)C2)CC1
CCN1CCN(N2CCN(C(=S)Nc3cc(C)ccn3)C(C(O)OC3CC4CCC3(C)C4(C)C)C2)CC1
CCN1CCN(C2CCN(C(=O)[N-]c3nc(C)ns3)C(C(O)OC3CC4CCC3(C)C4(C)C)C2)CC1
CCN1CCN(C2CC(C(O)OC3CC4CCC3(C)C4(C)C)CN(C(=S)[N-]C(=O)c3ccsc3)C2)CC1
CCN1CCN(C2CC(C(O)OC3CC4CCC3(C)C4(C)C)CN(C3=NC(=O)C(=Cc4ccccc4)S3)C2)CC1
CCN1CCN(C2CC(C(O)OC3CC4CCC3(C)C4(C)C)CN(C(=S)[N-]C(=O)c3cccc(Br)c3)C2)CC1
CCN1CCN(C2CC(C(O)OC3CC4CCC3(C)C4(C)C)CN(C(=O)c3ccc4nc([S-])[nH]c4c3)C2)CC1
CCN1CCN(C2CC(C(O)OC3CC4CCC3(C)C4(C)C)CN(C(=O)[N-]c3nccs3)C2)CC1
CCN1CCN(C2CCN(C(=O)[N-]c3nncs3)C(C(O)OC3CC4CCC3(C)C4(C)C)C2)CC1
CCN1CCN(N2CCN(C(=S)[N-]C(=O)c3ccccc3Cl)C(C(O)OC3CC4CCC3(C)C4(C)C)C2)CC1
CCN1CCN(C2CC(C(O)OC3CC4CCC3(C)C4(C)C)N=c3sc(=Cc4ccco4)c(=O)n32)CC1
CCN1CCN(C2CCN(C(N)=Nc3nccs3)C(C(O)OC3CC4CCC3(C)C4(C)C)C2)CC1
CCN1CCN(C2CCN(C(=O)[N-]c3ncns3)C(C(O)OC3CC4CCC3(C)C4(C)C)C2)CC1
CCN1CCN(N2CC(C(O)OC3CC4CCC3(C)C4(C)C)SC2c2cccc(O)c2)CC1
CCN1CCN(C2CCN(C(=O)[N-]c3nccs3)C(C(O)OC3CC4CCC3(C)C4(C)C)C2)CC1
CCN1CCN(N2CC(C(O)OC3CC4CCC3(C)C4(C)C)SC2c2ccc([NH3+])cc2)CC1
CCN1CCN(C2CC(C(O)OC3CC4CCC3(C)C4(C)C)CN(C(=O)[N-]c3ncns3)C2)CC1
CCN1CCN(C2CC[N+](=c3scc(-c4ccc(O)cc4)s3)C(C(O)OC3CC4CCC3(C)C4(C)C)C2)CC1
CCN1CCN(N2CC(C(O)OC3CC4CCC3(C)C4(C)C)SC2c2cccc(I)c2)CC1
CCN1CCN(N2CCN(C(=S)[N-]C(=O)c3ccc(Br)cc3)C(C(O)OC3CC4CCC3(C)C4(C)C)C2)CC1
CCN1CCN(C2CC(C(O)OC3CC4CCC3(C)C4(C)C)CN(C(=S)c3cccs3)C2)CC1
CC=NN=C([S-])N1CC(C(O)OC2CC3CCC2(C)C3(C)C)C(O)C(N2CCN(CC)CC2)C1
CCN1CCN(N2CC(C(O)OC3CC4CCC3(C)C4(C)C)SC2c2cc(O)cc(I)c2)CC1
CCN1CCN(N2CCN(C(=O)Nc3cccs3)C(C(O)OC3CC4CCC3(C)C4(C)C)C2)CC1
CCN1CCN(N2CC(C(O)OC3CC4CCC3(C)C4(C)C)SC2c2cc(Br)ccc2O)CC1
CCN1CCN(N2CC(C(O)OC3CC4CCC3(C)C4(C)C)SC2c2ccc(O)cc2)CC1
CCN1CCN(N2CC(C(O)OC3CC4CCC3(C)C4(C)C)SC2c2ccc(O)c(I)c2)CC1
CCN1CCN(C2CC(C(O)OC3CC4CCC3(C)C4(C)C)CN(C(=S)[N-]C(=O)c3ccccc3Cl)C2)CC1
CCN1CCN(C2CC(C(O)OC3CC4CCC3(C)C4(C)C)CN(C(=O)[N-]c3nc(C)ns3)C2)CC1
CCN1CCN(C2CC(=NN=C(N)[S-])CC(C(O)OC3CC4CCC3(C)C4(C)C)C2)CC1
CCN1CCN(C2CC(C(O)OC3CC4CCC3(C)C4(C)C)CCN2C2=CC(=O)Cc3ccccc32)CC1
CCN1CCN(C2CC(C(O)OC3CC4CCC3(C)C4(C)C)SC(C#N)(c3ccccc3)S2)CC1
CCN1CCN(C2CC(C(O)OC3CC4CCC3(C)C4(C)C)SC(C#N)(c3ccccc3F)S2)CC1
CCN1CCN(C2CC(C(O)OC3CC4CCC3(C)C4(C)C)SC(C#N)(c3ccccc3Cl)S2)CC1
CCN1CCN(C2CC(C(O)OC3CC4CCC3(C)C4(C)C)SC(C#N)(c3ccc(F)cc3)S2)CC1
CCN1CCN(C2CC(C(O)OC3CC4CCC3(C)C4(C)C)SC(C#N)(c3ccccc3O)S2)CC1
CCN1CCN(C2CC(C(O)OC3CC4CCC3(C)C4(C)C)SC(C#N)(c3cccc(C)c3)S2)CC1
CCN1CCN(C2CC(C(O)OC3CC4CCC3(C)C4(C)C)SC(C#N)(c3cccc(Br)c3)S2)CC1
C#Cc1cc(C(F)F)c2c(c1)C1CN(N3CCN(CC)CC3)CC(C(O)OC3CC4CCC3(C)C4(C)C)N1C2=O
CC#Cc1ccc(C2SC(C(O)OC3CC4CCC3(C)C4(C)C)CC(N3CCN(CC)CC3)S2)cc1
CCN1CCN(C2CC(C(O)OC3CC4CCC3(C)C4(C)C)SC(C#N)(c3c(Cl)cccc3Cl)S2)CC1
C#Cc1ccc(C2SC(C(O)OC3CC4CCC3(C)C4(C)C)CC(N3CCN(CC)CC3)S2)cc1
CCN1CCN(C2CC(C(O)OC3CC4CCC3(C)C4(C)C)SC(c3ccc(C#N)cc3)S2)CC1
CCN1CCN(C2CC3C(=O)N(c4cccc(Cl)c4)N=C3C(C(O)OC3CC4CCC3(C)C4(C)C)C2)CC1
CCN1CCN(C2CC(C(O)OC3CC4CCC3(C)C4(C)C)SC(c3ccccc3)S2)CC1
CCN1CCN(C2CCN(C(=O)c3ccc4nc([S-])[nH]c4c3)C(C(O)OC3CC4CCC3(C)C4(C)C)C2)CC1
CCN1CCN(C2CC(C(O)OC3CC4CCC3(C)C4(C)C)SC(c3ccc(Cl)c(Cl)c3)S2)CC1
CCN1CCN(C2CC(C(O)OC3CC4CCC3(C)C4(C)C)SC(c3ccc(C#CCO)cc3)S2)CC1
CCN1CCN(C2CCN(C(=O)c3ccc4[n-]nnc4c3)C(C(O)OC3CC4CCC3(C)C4(C)C)C2)CC1
CCN1CCN(C2CC(C(O)OC3CC4CCC3(C)C4(C)C)SC(c3ccc(Cl)cc3)S2)CC1
CCN1CCN(C2CC(C(O)OC3CC4CCC3(C)C4(C)C)SC(c3ccc(C)cc3)S2)CC1
CCN1CCN(C2CC3C(=O)N(c4ccccc4)N=C3C(C(O)OC3CC4CCC3(C)C4(C)C)C2)CC1
CCN1CCN(C2CC(C(O)OC3CC4CCC3(C)C4(C)C)SC(c3cc(Cl)cc(Cl)c3)S2)CC1
CCN1CCN(C2CC(C(O)OC3CC4CCC3(C)C4(C)C)SC(c3cccc(Br)c3[O-])S2)CC1
CCN1CCN(C2CC(C(O)OC3CC4CCC3(C)C4(C)C)CN(C(=S)NC(=O)c3ccccc3)C2)CC1
CCN1CCN(C2CC(C(O)OC3CC4CCC3(C)C4(C)C)SC(c3cccc(Br)c3)S2)CC1
CCN1CCN(C2CC(C(O)OC3CC4CCC3(C)C4(C)C)SC(c3cccc(Cl)c3)S2)CC1
CCN1CCN(C2CC(c3cccnc3)C(=O)C(C(O)OC3CC4CCC3(C)C4(C)C)C2)CC1
CCN1CCN(C2CC(C(O)OC3CC4CCC3(C)C4(C)C)SC(c3cccc(O)c3)S2)CC1
CCN1CCN(C2CC(C(O)OC3CC4CCC3(C)C4(C)C)CN(C(=S)NC(=O)c3ccsc3)C2)CC1
CCN1CCN(C2CC(C(O)OC3CC4CCC3(C)C4(C)C)SC(c3ccccc3Cl)S2)CC1
CCN1CCN(C2CC(C(O)OC3CC4CCC3(C)C4(C)C)SC(C#N)(c3ccc(Br)cc3)S2)CC1
CCN1CCN(C2CSC3=NC(=Cc4ccccc4)C(=O)N3C(C(O)OC3CC4CCC3(C)C4(C)C)C2)CC1
CCN1CCN(C2CC(C(O)OC3CC4CCC3(C)C4(C)C)SC(C#N)(c3ccc(Cl)cc3)S2)CC1
CCN1CCN(C2CC(C(O)OC3CC4CCC3(C)C4(C)C)SC(C#N)(c3ccc([O-])cc3)S2)CC1
CCN1CCN(C2CC(C(O)OC3CC4CCC3(C)C4(C)C)SC(C3=CC(=O)C=CC3=[N+]=[N-])S2)CC1
CCC#Cc1ccc(C2SC(C(O)OC3CC4CCC3(C)C4(C)C)CC(N3CCN(CC)CC3)S2)cc1
CCN1CCN(N2CCN(C(=S)[N-]C(=O)c3ccccc3Br)C(C(O)OC3CC4CCC3(C)C4(C)C)C2)CC1
CCN1CCN(C2CC(C(O)OC3CC4CCC3(C)C4(C)C)CC(c3cccc[nH+]3)C2=O)CC1
CCN1CCN(C2CC(C(O)OC3CC4CCC3(C)C4(C)C)SC(c3cccc(F)c3)S2)CC1
CCN1CCN(C2CC(C(O)OC3CC4CCC3(C)C4(C)C)c3oc(=Nc4ccc(Cl)cc4)sc3C2=O)CC1
CCN1CCN(C2CC(C(O)OC3CC4CCC3(C)C4(C)C)SC(=Nc3ccccc3Br)N2C(=S)[S-])CC1
CCN1CCN(C2CC(C(O)OC3CC4CCC3(C)C4(C)C)SC(c3ccc(N)cc3)S2)CC1
CCN1CCN(C2CC(C(O)OC3CC4CCC3(C)C4(C)C)SC(c3ccc(O)cc3)S2)CC1
CCN1CCN(C2CC(C(O)OC3CC4CCC3(C)C4(C)C)SC(C#N)(c3ccc(C)cc3)S2)CC1
CCN1CCN(C2CC3C(=O)N(c4ccc(Cl)cc4)N=C3C(C(O)OC3CC4CCC3(C)C4(C)C)C2)CC1
CCN1CCN(C2CC(C(O)OC3CC4CCC3(C)C4(C)C)SC(C#N)(C(=O)[N-]C(C)(C)C)S2)CC1
CCN1CCN(C2CCN(C(=S)[N-]C(=O)c3ccco3)C(C(O)OC3CC4CCC3(C)C4(C)C)C2)CC1
CCN1CCN(C2CC(C(O)OC3CC4CCC3(C)C4(C)C)c3oc(=Nc4ccccc4)sc3C2=O)CC1
CCc1ccc2c(c1)C1CN(N3CCN(CC)CC3)CC(C(O)OC3CC4CCC3(C)C4(C)C)N1C2=O
CCN1CCN(C2CC(C(O)OC3CC4CCC3(C)C4(C)C)SC(c3cccnc3)S2)CC1
CCN1CCN(C2CCN(C(=S)[N-]C(=O)c3ccccc3)C(C(O)OC3CC4CCC3(C)C4(C)C)C2)CC1
CCN1CCN(C2CC(C(O)OC3CC4CCC3(C)C4(C)C)SC(c3ccc(Br)cc3)S2)CC1
CCN1CCN(C2CC(C(O)OC3CC4CCC3(C)C4(C)C)SC(=Nc3ccccc3F)N2C(=S)[S-])CC1
CCN1CCN(C2CC(C(O)OC3CC4CCC3(C)C4(C)C)CC(c3ccccn3)C2=O)CC1
CCN1CCN(C2CC(C(O)OC3CC4CCC3(C)C4(C)C)CC(n3cnc4cccnc43)C2=O)CC1
CCN1CCN(C2CC(C(O)OC3CC4CCC3(C)C4(C)C)SC(c3ccc(F)cc3)S2)CC1
CCN1CCN(N2CCN(C(=S)[N-]C(=O)c3ccc(Cl)cc3)C(C(O)OC3CC4CCC3(C)C4(C)C)C2)CC1
CCN1CCN(C2CC(c3ccc[nH+]c3)C(=O)C(C(O)OC3CC4CCC3(C)C4(C)C)C2)CC1
CCN1CCN(C2SC(c3ccccc3)SC(C(O)OC3CC4CCC3(C)C4(C)C)C2O)CC1
CCN1CCN(C2CC(C(O)OC3CC4CCC3(C)C4(C)C)CN(C(=S)[N-]C(=O)c3ccccc3Br)C2)CC1
CCN1CCN(C2CC(C(O)OC3CC4CCC3(C)C4(C)C)SC(c3cc(C)ccc3C)S2)CC1
CCN1CCN(N2CCN(C(=S)[N-]C(=O)c3ccccc3)C(C(O)OC3CC4CCC3(C)C4(C)C)C2)CC1
CCN1CCN(C2CC(C(O)OC3CC4CCC3(C)C4(C)C)SC(c3cccc(C)c3)S2)CC1
CCN1CCN(C2CC(C(O)OC3CC4CCC3(C)C4(C)C)CCN2C(=S)c2cccs2)CC1
CCN1CCN(C2CC(c3cccs3)C(=O)C(C(O)OC3CC4CCC3(C)C4(C)C)C2)CC1
CCN1CCN(C2CC3CN(C(=O)C4CC4)N=C3C(C(O)OC3CC4CCC3(C)C4(C)C)C2)CC1
CCN1CCN(C2CC(C(O)OC3CC4CCC3(C)C4(C)C)SC(c3ccccc3O)S2)CC1
CCN1CCN(C2CC(C(O)OC3CC4CCC3(C)C4(C)C)SC(C#N)(C(=O)N3CCCC3)S2)CC1
CCN1CCN(C2CCN(C(=O)c3ccsc3)C(C(O)OC3CC4CCC3(C)C4(C)C)C2)CC1
CCN1CCN(C2CC(C(O)OC3CC4CCC3(C)C4(C)C)CCN2C(=S)c2ccco2)CC1
CCN1CCN(C2CC(C(O)OC3CC4CCC3(C)C4(C)C)SC(C#N)(c3ccc(O)cc3)S2)CC1
CCN1CCN(N2CCN(C(=S)[N-]C(=O)c3ccco3)C(C(O)OC3CC4CCC3(C)C4(C)C)C2)CC1
CCN1CCN(C2CC(C(O)OC3CC4CCC3(C)C4(C)C)CN(C(=S)c3ccco3)C2)CC1
CCN1CCN(N2CCN(C(=O)c3ccc4nc[nH]c4c3)C(C(O)OC3CC4CCC3(C)C4(C)C)C2)CC1
CCN1CCN(C2CCN(C(=O)c3cccs3)C(C(O)OC3CC4CCC3(C)C4(C)C)C2C)CC1
CCN1CCN(C2CC(C(O)OC3CC4CCC3(C)C4(C)C)CN(C(=S)NC(=O)C3CCCCC3)C2)CC1
C=Cc1ccc2c(c1)C1CN(N3CCN(CC)CC3)CC(C(O)OC3CC4CCC3(C)C4(C)C)N1C2=O
CCN1CCN(C2CC(C(O)OC3CC4CCC3(C)C4(C)C)CN(C(=S)C3CCCS3)C2)CC1
CCN1CCN(N2C(=S)C(C(O)OC3CC4CCC3(C)C4(C)C)SC2c2ccccc2F)CC1
CCN1CCN(N2CCN(C(=S)[N-]C(=O)c3ccc(C)cc3)C(C(O)OC3CC4CCC3(C)C4(C)C)C2)CC1
CCN1CCN(C2=CC(C(O)OC3CC4CCC3(C)C4(C)C)N(C(=O)c3ccccn3)CC2)CC1
CCC1C(=O)N2C=C3C(C(O)OC4CC5CCC4(C)C5(C)C)CC(N4CCN(CC)CC4)CC3C12
CCN1CCN(C2CCN(C(=O)c3cccs3)C(C(O)OC3CC4CCC3(C)C4(C)C)C2)CC1
CCN1CCN(C2CC(C(O)OC3CC4CCC3(C)C4(C)C)SC(C#N)(c3cccc(F)c3)S2)CC1
CCN1CCN(C2CCN(C(=S)[N-]C(=O)c3ccccc3Cl)C(C(O)OC3CC4CCC3(C)C4(C)C)C2)CC1
CCC1C(=O)N2C=C3C(CC(N4CCN(CC)CC4)CC3(N)C(O)OC3CC4CCC3(C)C4(C)C)C12
C=CC(=O)NC(=S)N1CC(C(O)OC2CC3CCC2(C)C3(C)C)CC(N2CCN(CC)CC2)C1
CCN1CCN(C2CC(c3cccnc3)SC(C(O)OC3CC4CCC3(C)C4(C)C)C2)CC1
CCN1CCN(C2CCN(C(=S)[N-]C(=O)c3cc(Br)ccc3Cl)C(C(O)OC3CC4CCC3(C)C4(C)C)C2)CC1
CCN1CCN(C2CC(C(O)OC3CC4CCC3(C)C4(C)C)NC(c3ccnc(C)c3)S2)CC1
CCN1CCN(C2CC(C(O)OC3CC4CCC3(C)C4(C)C)NC(c3cc[nH+]c(C)c3)S2)CC1
CCN1CCN(C2CCN(C(=O)c3cnn(C)c3)C(C(O)OC3CC4CCC3(C)C4(C)C)C2C)CC1
CCN1CCN(C2CC(C(O)OC3CC4CCC3(C)C4(C)C)SC(c3ccccn3)S2)CC1
CCN1CCN(C2CCN(C(=O)c3ccco3)C(C(O)OC3CC4CCC3(C)C4(C)C)C2)CC1
C=C(C)C1C(=O)C(N2CCN(CC)CC2)CC(C(O)OC2CC3CCC2(C)C3(C)C)C1C
CCN1CCN(C2CC(C(O)OC3CC4CCC3(C)C4(C)C)CN(C(=S)Nc3cccc(C)c3)C2)CC1
CCN1CCN(C2CC(C(O)OC3CC4CCC3(C)C4(C)C)NC(c3ccncc3[O-])S2)CC1
CCN1CCN(C2CC(C(O)OC3CC4CCC3(C)C4(C)C)NC(c3cc[nH+]cc3[O-])S2)CC1
CCN1CCN(C2=CC(C(O)OC3CC4CCC3(C)C4(C)C)N(C(=O)c3ccc(Br)o3)CC2)CC1
CCN1CCN(C2CC(C(O)OC3CC4CCC3(C)C4(C)C)SC(c3ccccc3C)S2)CC1
CCN1CCN(C2CC(C(O)OC3CC4CCC3(C)C4(C)C)SC(c3cccc(Br)c3O)S2)CC1
CCN1CCN(C2CCN(C(=O)c3cscn3)C(C(O)OC3CC4CCC3(C)C4(C)C)C2)CC1
CCN1CCN(C2CC(C(O)OC3CC4CCC3(C)C4(C)C)[NH2+]C(c3ccnc(C)c3[O-])S2)CC1
CCN1CCN([NH+]2CCN(C(=O)c3ccc(Br)o3)C(C(O)OC3CC4CCC3(C)C4(C)C)C2)CC1
C=CC(=O)[N-]C(=S)N1CCN(N2CCN(CC)CC2)CC1C(O)OC1CC2CCC1(C)C2(C)C
CCN1CCN(C2CC(C(O)OC3CC4CCC3(C)C4(C)C)SC(C#N)(SC(N)=S)S2)CC1
CCN1CCN(C2=CC(C(O)OC3CC4CCC3(C)C4(C)C)N(C(=O)c3cccs3)CC2)CC1
CCC(=O)N1CC2CC(N3CCN(CC)CC3)CC(C(O)OC3CC4CCC3(C)C4(C)C)C2=N1
CCN1CCN(C2CC(C(O)OC3CC4CCC3(C)C4(C)C)[NH2+]C(c3cc[nH+]c(C)c3[O-])S2)CC1
CCN1CCN([NH+]2CCN(C(=O)c3cc(Br)c[n-]3)C(C(O)OC3CC4CCC3(C)C4(C)C)C2)CC1
CCN1CCN([NH+]2CCN(C(=O)c3ccc(Br)s3)C(C(O)OC3CC4CCC3(C)C4(C)C)C2)CC1
CCNC(=S)N1C2CC(N3CCN(CC)CC3)(CC1C(O)OC1CC3CCC1(C)C3(C)C)c1cccc(Cl)c12
CCN1CCN(C2CC(C(O)OC3CC4CCC3(C)C4(C)C)NC(c3ccnc(C)c3[O-])S2)CC1
CCN1CCN(C2CC(C(O)OC3CC4CCC3(C)C4(C)C)CN(N=C3CCN(C)CC3)C2)CC1
CCN1CCN(C2CC(C(O)OC3CC4CCC3(C)C4(C)C)[NH2+]C(c3cc(C)ncc3C)S2)CC1
CCN1CCN(C2=CC(C(O)OC3CC4CCC3(C)C4(C)C)N(C(=O)c3ccco3)CC2)CC1
CCN1CCN([NH+]2CCN(C(=O)c3cnccn3)C(C(O)OC3CC4CCC3(C)C4(C)C)C2)CC1
CCN1CCN(C2CCN(C(=O)c3cc(C)n[n-]3)C(C(O)OC3CC4CCC3(C)C4(C)C)C2)CC1
CCN1CCN([NH+]2CCN(C(=S)[N-]C=O)C(C(O)OC3CC4CCC3(C)C4(C)C)C2)CC1
CCN1CCN(N2CCN(C(=O)c3cc(Cl)c[nH]3)C(C(O)OC3CC4CCC3(C)C4(C)C)C2)CC1
CCN1CCN(C2CC(c3cccnc3)=CC(O)(C(O)OC3CC4CCC3(C)C4(C)C)C2)CC1
CCN1CCN(C2CC(C(O)OC3CC4CCC3(C)C4(C)C)[NH2+]C(c3ccnc(C)c3)S2)CC1
CCN1CCN(C2=CC(C(O)OC3CC4CCC3(C)C4(C)C)N(C(=S)NC=O)CC2)CC1
CCN1CCN(C2CC3CN(C(=O)C(C)C)N=C3C(C(O)OC3CC4CCC3(C)C4(C)C)C2)CC1
CCN1CCN(C2CC(C(O)OC3CC4CCC3(C)C4(C)C)CCN2C(N)=Nc2nccs2)CC1
CCN1CCN(C2CC(C(O)OC3CC4CCC3(C)C4(C)C)[NH2+]C(c3ccncc3[O-])S2)CC1
CCN1CCN(N2CCN(C(=O)CC(F)(F)F)C(C(O)OC3CC4CCC3(C)C4(C)C)C2)CC1
CCN1CCN(C2CC(C(O)OC3CC4CCC3(C)C4(C)C)NC(c3cc[nH+]c(C)c3[O-])S2)CC1
CCN1CCN(C2CC(C(O)OC3CC4CCC3(C)C4(C)C)SC(C#N)(SC(=N)[S-])S2)CC1
CCN1CCN(C2CC(C(O)OC3CC4CCC3(C)C4(C)C)CCN2C(=S)[N-]C=O)CC1
CCN1CCN([NH+]2CCN(C(=O)c3ccoc3)C(C(O)OC3CC4CCC3(C)C4(C)C)C2)CC1
CCN1CCN(N2C(=O)C(C(O)OC3CC4CCC3(C)C4(C)C)SC2c2ccccn2)CC1
CCN1CCN(N2C(=O)C(C(O)OC3CC4CCC3(C)C4(C)C)SC2c2cccc[nH+]2)CC1
CCN1CCN([NH+]2CCN(C(=O)c3cccs3)C(C(O)OC3CC4CCC3(C)C4(C)C)C2)CC1
CCN1CCN(N2CCN(C(=O)C3SCCCS3)C(C(O)OC3CC4CCC3(C)C4(C)C)C2)CC1
CCN1CCN(N2CCN(C(=O)c3cnc[nH]3)C(C(O)OC3CC4CCC3(C)C4(C)C)C2)CC1
CCN1CCN([NH+]2CCN(C(=O)c3ccco3)C(C(O)OC3CC4CCC3(C)C4(C)C)C2)CC1
CCN1CCN([NH+]2CCN(C(=O)c3c[nH]cn3)C(C(O)OC3CC4CCC3(C)C4(C)C)C2)CC1
CCN1CCN(C2CC(C(O)OC3CC4CCC3(C)C4(C)C)CN(C=C3SC(=S)NC3=O)C2)CC1
CCN1CCN([NH+]2CCN(C(=O)c3cnns3)C(C(O)OC3CC4CCC3(C)C4(C)C)C2)CC1
CCN1CCN([NH+]2CCN(C(=O)c3cn(C)c(=S)s3)C(C(O)OC3CC4CCC3(C)C4(C)C)C2)CC1
CCN1CCN([NH+]2CCN(C(=O)c3ccc[n-]3)C(C(O)OC3CC4CCC3(C)C4(C)C)C2)CC1
CCN1CCN(N2CCN(C(=O)c3ccsc3)C(C(O)OC3CC4CCC3(C)C4(C)C)C2)CC1
CCN1CCN(N2CCN(C(=S)c3ccccn3)C(C(O)OC3CC4CCC3(C)C4(C)C)C2)CC1
CCN1CCN([NH+]2CCN(C(=O)c3ccon3)C(C(O)OC3CC4CCC3(C)C4(C)C)C2)CC1
CCN1CCN([NH+]2CCN(C(=O)c3cnsn3)C(C(O)OC3CC4CCC3(C)C4(C)C)C2)CC1
CCN1CCN(C2=CC(C(O)OC3CC4CCC3(C)C4(C)C)N(C(=O)c3ccc(C)o3)CC2)CC1
CCN1CCN(N2CCN(C(=O)c3cccs3)C(C(O)OC3CC4CCC3(C)C4(C)C)C2)CC1
CCN1CCN(C2CCN(C(=S)NC=O)C(C(O)OC3CC4CCC3(C)C4(C)C)C2)CC1
CCN1CCN(N2CCN(C(=O)c3c[nH]nn3)C(C(O)OC3CC4CCC3(C)C4(C)C)C2)CC1
CCN1CCN(C2CC(C(O)OC3CC4CCC3(C)C4(C)C)SC(c3ccco3)S2)CC1
CCN1CCN(C2CC(C(O)OC3CC4CCC3(C)C4(C)C)CC(C)C2=N[N-]C(N)=O)CC1
CC=NNC(=S)N1CCC(C(O)OC2CC3CCC2(C)C3(C)C)CC1N1CCN(CC)CC1
CCN1CCN(C2CC(C(O)OC3CC4CCC3(C)C4(C)C)CCN2C([S-])=NN=CN)CC1
CCN1CCN(N2CCN(C(=O)c3cc[nH]n3)C(C(O)OC3CC4CCC3(C)C4(C)C)C2)CC1
CCN1CCN(C2CC(C(O)OC3CC4CCC3(C)C4(C)C)CN(C=CC#N)C2)CC1
CCN1CCN([NH+]2CCN(C(=S)c3cccs3)C(C(O)OC3CC4CCC3(C)C4(C)C)C2)CC1
CCN1CCN(N2CCN(C(=O)c3cnns3)C(C(O)OC3CC4CCC3(C)C4(C)C)C2)CC1
CCNC(=O)C(=S)N1CC(C(O)OC2CC3CCC2(C)C3(C)C)CC(N2CCN(CC)CC2)C1
CCN1CCN([NH+]2CCN(C(=O)c3ccn(C)n3)C(C(O)OC3CC4CCC3(C)C4(C)C)C2)CC1
C=NNC(=S)N1CCC(C(O)OC2CC3CCC2(C)C3(C)C)CC1N1CCN(CC)CC1
CCN1CCN(C2CC(C(O)OC3CC4CCC3(C)C4(C)C)SC(C#N)(C(=O)NC(C)(C)C)S2)CC1
CCN1CCN(C2(C#N)CC(C(O)OC3CC4CCC3(C)C4(C)C)SCN2C=O)CC1
CCN1CCN(C2CC(c3cccs3)=CC(O)(C(O)OC3CC4CCC3(C)C4(C)C)C2)CC1
CCN1CCN(C2CC(C(O)OC3CC4CCC3(C)C4(C)C)CC(C(=N)[S-])C2=O)CC1
C=C([S-])N1CC(C(O)OC2CC3CCC2(C)C3(C)C)CC(N2CCN(CC)CC2)C1
C=NN=C([S-])N1CC[NH+](N2CCN(CC)CC2)CC1C(O)OC1CC2CCC1(C)C2(C)C
CCN1CCN(C2C(=NN=C(N)[S-])C=CC(C(O)OC3CC4CCC3(C)C4(C)C)C2C)CC1
CCN1CCN(C2CC(C(O)OC3CC4CCC3(C)C4(C)C)[NH2+]C(c3cc[nH+]cc3[O-])S2)CC1
CCN1CCN(C2CC(C(O)OC3CC4CCC3(C)C4(C)C)SC(C#N)(C(N)=O)S2)CC1
CCN1CCN(C2CCN(C=O)C(C(O)OC3CC4CCC3(C)C4(C)C)C2)CC1
C=NN=C([S-])N1CCC(C(O)OC2CC3CCC2(C)C3(C)C)CC1N1CCN(CC)CC1
CCN1CCN(C2CC(C(O)OC3CC4CCC3(C)C4(C)C)CC(n3ccnn3)C2=O)CC1
C=CC(=O)N1CCC(N2CCN(CC)CC2)CC1C(O)OC1CC2CCC1(C)C2(C)C
CCC(=O)N1CSC(C(O)OC2CC3CCC2(C)C3(C)C)CC1(C#N)N1CCN(CC)CC1
CCSC(=S)N1CCC(N2CCN(CC)CC2)CC1C(O)OC1CC2CCC1(C)C2(C)C
CCN1CCN(C2C(NC(O)OC3CC4CCC3(C)C4(C)C)C2c2ccccc2)CC1
CCN1CCN(C2CCCC(C(O)OC3CC4CCC3(C)C4(C)C)N2N=O)CC1
CCN1CCN(C2CC(C(O)OC3CC4CCC3(C)C4(C)C)CN(C(=S)C=O)C2)CC1
CCN1CCN(C2C(NC(O)OC3CC4CCC3(C)C4(C)C)C2c2ccc(F)cc2)CC1
CCN1CCN(N2CCN(C(=O)c3ccc[n-]3)C(C(O)OC3CC4CCC3(C)C4(C)C)C2)CC1
CCN1CCN(N2CCN(C(=O)C3CC3)C(C(O)OC3CC4CCC3(C)C4(C)C)C2)CC1
CCN1CCN(C2CC(C(O)OC3CC4CCC3(C)C4(C)C)CCN2C(N)=CC#N)CC1
CCN1CCN(N2CCN(C(=O)c3ccon3)C(C(O)OC3CC4CCC3(C)C4(C)C)C2)CC1
CCN1CCN(C2CC(C(O)OC3CC4CCC3(C)C4(C)C)C(=CCCl)CO2)CC1
CCN1CCN(N2CCN(C(=O)c3cn[n-]n3)C(C(O)OC3CC4CCC3(C)C4(C)C)C2)CC1
CCN1CCN(C2CC(C(O)OC3CC4CCC3(C)C4(C)C)SC(C#N)(C(=O)NC)S2)CC1
CCN1CCN(C2CC(c3ccsc3)=CC(O)(C(O)OC3CC4CCC3(C)C4(C)C)C2)CC1
CCN1CCN(C2CC(C(O)OC3CC4CCC3(C)C4(C)C)SC(C#N)(c3cc(Cl)cc(Cl)c3)S2)CC1
CCN1CCN([NH+]2CCN(C(=O)NC3CC3)C(C(O)OC3CC4CCC3(C)C4(C)C)C2)CC1
CCN1CCN(N2CCN(C(=O)c3cn(C)c(=S)s3)C(C(O)OC3CC4CCC3(C)C4(C)C)C2)CC1
CCN1CCN(C2CC(C(O)OC3CC4CCC3(C)C4(C)C)CCN2C=C(Cl)Cl)CC1
CCNC(=S)N1CCC(C(O)OC2CC3CCC2(C)C3(C)C)CC1N1CCN(CC)CC1
CCN1CCN(C2CC(C(O)OC3CC4CCC3(C)C4(C)C)CCN2C(Cl)=CCl)CC1
CCN1CCN(C2CC(C(O)OC3CC4CCC3(C)C4(C)C)SC(C#N)(c3cccc(Cl)c3)S2)CC1
CCN1CCN(C2CC(C(O)OC3CC4CCC3(C)C4(C)C)CN(C=CCl)C2)CC1
CCN1CCN(C2C(NC(O)OC3CC4CCC3(C)C4(C)C)C2c2cccc(O)c2)CC1
CCN1CCN(C2CC(C(O)OC3CC4CCC3(C)C4(C)C)CCN2C(=S)C=O)CC1
CC=NN=C([S-])N1CCC(C(O)OC2CC3CCC2(C)C3(C)C)CC1N1CCN(CC)CC1
C=C([S-])N1CCC(C(O)OC2CC3CCC2(C)C3(C)C)CC1N1CCN(CC)CC1
CCN1CCN([NH+]2CCN(C(=S)NC=O)C(C(O)OC3CC4CCC3(C)C4(C)C)C2)CC1
CCN1CCN(C2CC(C(O)OC3CC4CCC3(C)C4(C)C)CN(C=O)C2)CC1
CCN1CCN(C2CC(C(O)OC3CC4CCC3(C)C4(C)C)SC(c3ncco3)S2)CC1
CCN1CCN(N2CCN(C(=O)Nc3cccs3)C(C(O)OC3CC4CCC3(C)C4(C)C)C2)CC1
C=C(Cl)N1CCC(C(O)OC2CC3CCC2(C)C3(C)C)CC1N1CCN(CC)CC1
CCC1CC(C(O)OC2CC3CCC2(C)C3(C)C)CC(N2CCN(CC)CC2)C1=O
CCN1CCN([NH+]2CCN(C=S)C(C(O)OC3CC4CCC3(C)C4(C)C)C2)CC1
CCN1CCN(C2(C#N)CC(C(O)OC3CC4CCC3(C)C4(C)C)SCN2C(=O)C[NH3+])CC1
CCN1CCN(C2(C#N)CC(C(O)OC3CC4CCC3(C)C4(C)C)SCN2C(=O)CN)CC1
C=NN=C([S-])N1CC(C(O)OC2CC3CCC2(C)C3(C)C)C(O)C(N2CCN(CC)CC2)C1
C=CC1=CC(C(O)OC2CC3CCC2(C)C3(C)C)C(Br)C(N2CCN(CC)CC2)C1Cl
CCN1CCN(C2(C#N)CC(C(O)OC3CC4CCC3(C)C4(C)C)SCN2C(=O)C(C)N)CC1
CCN1CCN([NH+]2CCN(C(=S)NC3CC3)C(C(O)OC3CC4CCC3(C)C4(C)C)C2)CC1
CCN1CCN(C2CC(C(O)OC3CC4CCC3(C)C4(C)C)CCN2[n+]2cc([NH-])on2)CC1
CCN1CCN(N2CCN(C=S)C(C(O)OC3CC4CCC3(C)C4(C)C)C2)CC1
CCN1CCN(C2CC(C(O)OC3CC4CCC3(C)C4(C)C)SC(=Cn3cnc4ccccc43)S2)CC1
CCN1CCN(N2CCN(C(=O)C[S-])C(C(O)OC3CC4CCC3(C)C4(C)C)C2)CC1
CCC1=CC(C(O)OC2CC3CCC2(C)C3(C)C)C=C(N2CCN(CC)CC2)C1
CCN1CCN(C2CC(C(O)OC3CC4CCC3(C)C4(C)C)SC(=N)N2C=O)CC1
CCN1CCN(C2CC(C(O)OC3CC4CCC3(C)C4(C)C)N(C=O)CS2)CC1
CCN1CCN(C2CC(C(O)OC3CC4CCC3(C)C4(C)C)CN(C=S)C2)CC1
CCN1CCN(C2CC(C(O)OC3CC4CCC3(C)C4(C)C)CCN2C=CCl)CC1
CCN1CCN(C2CC(C(O)OC3CC4CCC3(C)C4(C)C)CN(C(=S)NC(C)C)C2)CC1
CCN1CCN(C2CN(N=O)CC(C(O)OC3CC4CCC3(C)C4(C)C)C2Br)CC1
CCN1CCN(C2CC(C(O)OC3CC4CCC3(C)C4(C)C)SC(C#N)(c3ccc(Cl)c(Cl)c3)S2)CC1
CCN1CCN(C2CC(C(O)OC3CC4CCC3(C)C4(C)C)SC(c3c(Cl)cccc3Cl)S2)CC1
CCN1CCN(C2CCN(C(=S)C=O)C(C(O)OC3CC4CCC3(C)C4(C)C)C2)CC1
CCN1CCN(N2CCN(C(N)=NC(=O)c3ccccc3)C(C(O)OC3CC4CCC3(C)C4(C)C)C2)CC1
CCNC(=S)N1CCN(N2CCN(CC)CC2)CC1C(O)OC1CC2CCC1(C)C2(C)C
CCN1CCN(N2CCN(C=CC#N)C(C(O)OC3CC4CCC3(C)C4(C)C)C2)CC1
CC=NN=C([S-])N1CC(C(O)OC2CC3CCC2(C)C3(C)C)C(O)C(N2CCN(CC)CC2)C1
CCN1CCN(N2CCN(C(=S)N(C)C(=O)c3ccc(Cl)cc3)C(C(O)OC3CC4CCC3(C)C4(C)C)C2)CC1
CCN1CCN(C2CC(C(O)OC3CC4CCC3(C)C4(C)C)CCN2C=C2SC(=S)NC2=O)CC1
CCN1CCN(C2CC(C(O)OC3CC4CCC3(C)C4(C)C)CCN2C=C2SC(=S)[N-]C2=O)CC1
CCOC(=S)N1CCN(N2CCN(CC)CC2)CC1C(O)OC1CC2CCC1(C)C2(C)C
C=CN1CCC(C(O)OC2CC3CCC2(C)C3(C)C)CC1N1CCN(CC)CC1
CCN1CCN(C2CCN(C(=S)[N-]C=O)C(C(O)OC3CC4CCC3(C)C4(C)C)C2)CC1
CC=NN=C([S-])N1CCC(N2CCN(CC)CC2)CC1C(O)OC1CC2CCC1(C)C2(C)C
CCN1CCN(N2CCN(C(=O)NC(C)C)C(C(O)OC3CC4CCC3(C)C4(C)C)C2)CC1
CC=CC(=O)N1CC[NH+](N2CCN(CC)CC2)CC1C(O)OC1CC2CCC1(C)C2(C)C
CCN1CCN(C2CC(C(O)OC3CC4CCC3(C)C4(C)C)CC(C[NH3+])C2=O)CC1
CCSC1=NC(C(O)OC2CC3CCC2(C)C3(C)C)C=C(N2CCN(CC)CC2)N1
C=NN1CCC(C(O)OC2CC3CCC2(C)C3(C)C)CC1N1CCN(CC)CC1
CCC1=CC(C(O)OC2CC3CCC2(C)C3(C)C)C(O)C(N2CCN(CC)CC2)C1
CCN1CCN(C2CC(C(O)OC3CC4CCC3(C)C4(C)C)CN(C(=S)CN)C2)CC1
CCN1CCN(C2CC(C(O)OC3CC4CCC3(C)C4(C)C)SC(C(N)=S)S2)CC1
CCN1CCN(C2CC(C(O)OC3CC4CCC3(C)C4(C)C)SC(C(N)=O)S2)CC1
CCN1CCN(N2CCN(C(=S)NC(C)C)C(C(O)OC3CC4CCC3(C)C4(C)C)C2)CC1
C=NN1CCC(N2CCN(CC)CC2)CC1C(O)OC1CC2CCC1(C)C2(C)C
CCN1CCN(C2=CC(C(O)OC3CC4CCC3(C)C4(C)C)C=C(C(C)O)C2)CC1
CC=NN1CCC(C(O)OC2CC3CCC2(C)C3(C)C)CC1N1CCN(CC)CC1
CCN1CCN(C2CC(C(O)OC3CC4CCC3(C)C4(C)C)CC([NH2+]C)C2=O)CC1
CCN1CCN(C2CC(C(O)OC3CC4CCC3(C)C4(C)C)CC(NC)C2=O)CC1
C=CC1=CC(C(O)OC2CC3CCC2(C)C3(C)C)CC(N2CCN(CC)CC2)C1Cl
CCNC(=O)N1CCN(N2CCN(CC)CC2)CC1C(O)OC1CC2CCC1(C)C2(C)C
CCN1CCN(C2CC(C(O)OC3CC4CCC3(C)C4(C)C)SC(C#N)(C(=O)[N-]C)S2)CC1
CCNC(=O)N1CC[NH+](N2CCN(CC)CC2)CC1C(O)OC1CC2CCC1(C)C2(C)C
CCNC(=O)C(=S)N1CCN(N2CCN(CC)CC2)CC1C(O)OC1CC2CCC1(C)C2(C)C
CCN1CCN(C2CC(C(O)OC3CC4CCC3(C)C4(C)C)SC(c3ccccn3)O2)CC1
CCN1CCN(C2=CC(N=N)(C(O)OC3CC4CCC3(C)C4(C)C)C=C(Br)C2=O)CC1
CCN1CCN(N2CCN(C(=O)C(C)(F)F)C(C(O)OC3CC4CCC3(C)C4(C)C)C2)CC1
CCN1CCN(C2CC(C(O)OC3CC4CCC3(C)C4(C)C)SC(c3ncc(N)o3)S2)CC1
CCNC(=S)N1CC[NH+](N2CCN(CC)CC2)CC1C(O)OC1CC2CCC1(C)C2(C)C
CCN1CCN(N2CCN(N=O)C(C(O)OC3CC4CCC3(C)C4(C)C)C2)CC1
CCN1CCN(C2CC(C(O)OC3CC4CCC3(C)C4(C)C)SC(C#N)(C([NH-])=O)S2)CC1
CCN1CCN(C2=CC(C(O)OC3CC4CCC3(C)C4(C)C)C=C(CO)C2)CC1
CCN1CCN(C2=CC(C(O)OC3CC4CCC3(C)C4(C)C)n3nc(SC)nc3N2)CC1
CCN1CCN(C2CCN(C(=S)CN)C(C(O)OC3CC4CCC3(C)C4(C)C)C2)CC1
C=NNC(=S)N1CC(C(O)OC2CC3CCC2(C)C3(C)C)CC(N2CCN(CC)CC2)C1
CCN1CCN([NH+]2CCN(N=O)C(C(O)OC3CC4CCC3(C)C4(C)C)C2)CC1
CCN1CCN(C2=CC(C(O)OC3CC4CCC3(C)C4(C)C)C=C(C=NO)C2)CC1
CCN1CCN(C2CC(C(O)OC3CC4CCC3(C)C4(C)C)SC(C=O)S2)CC1
CCN1CCN(C2CC(C(O)OC3CC4CCC3(C)C4(C)C)CC(C(=[NH2+])[S-])C2=O)CC1
CCN1CCN(C2CC(C(O)OC3CC4CCC3(C)C4(C)C)SC(C(C)=O)S2)CC1
CCN1CCN(C2=CC(N=N)(C(O)OC3CC4CCC3(C)C4(C)C)C=CC2=O)CC1
CCN1CCN([NH+]2CCN(C(=O)CN)C(C(O)OC3CC4CCC3(C)C4(C)C)C2)CC1
CCN1CCN(C2CC(N=[N+]=[N-])(C(O)OC3CC4CCC3(C)C4(C)C)CS2)CC1
CCN1CCN(C2CC(C(O)OC3CC4CCC3(C)C4(C)C)SC(C(=O)N(C)C)S2)CC1
CCN1CCN(C2CC(C(O)OC3CC4CCC3(C)C4(C)C)CN(C(N)=CC#N)C2)CC1
CCN1CCN(C2CC(c3ccccn3)SC(C(O)OC3CC4CCC3(C)C4(C)C)C2)CC1
CCN1CCN([NH+]2CCN(C(=O)C3(C#N)SCCCS3)C(C(O)OC3CC4CCC3(C)C4(C)C)C2)CC1
CCN1CCN(C2CC(C(O)OC3CC4CCC3(C)C4(C)C)CC(C)C2=NN=C(N)[S-])CC1
CCN1CCN(C2CC(C(O)OC3CC4CCC3(C)C4(C)C)SC(C=NN)S2)CC1
CCC(=O)N1CCN(N2CCN(CC)CC2)CC1C(O)OC1CC2CCC1(C)C2(C)C
C=NN1CC(C(O)OC2CC3CCC2(C)C3(C)C)CC(N2CCN(CC)CC2)C1
CCN1CCN(N2CCN(C=O)C(C(O)OC3CC4CCC3(C)C4(C)C)C2)CC1
CCN1CCN(C2CC(OC)SC(C(O)OC3CC4CCC3(C)C4(C)C)C2)CC1
CCN1CCN(C2CC3CC(C(=O)N4CCCC4)[NH2+]C3C(C(O)OC3CC4CCC3(C)C4(C)C)C2)CC1
CCN1CCN(C2C(=O)N(CC#CCN)C2CC(O)OC2CC3CCC2(C)C3(C)C)CC1
C#CC(C(=O)NN1CCN(CC)CC1)C(O)OC1CC2CCC1(C)C2(C)C
C=C=C(C[NH2+]N1CCN(CC)CC1)C(O)OC1CC2CCC1(C)C2(C)C
CCN1CCN(C2CC(C(O)OC3CC4CCC3(C)C4(C)C)CN(C(=S)C[NH3+])C2)CC1
CCN1CCN(C2CC(C(O)OC3CC4CCC3(C)C4(C)C)n3nc(C)cc3C2OC)CC1
CCN1CCN(N2CCN(C(N)=NC=O)C(C(O)OC3CC4CCC3(C)C4(C)C)C2)CC1
CCN1CCN([NH+]=C([S-])C(C#N)C(O)OC2CC3CCC2(C)C3(C)C)CC1
CCN1CCN(N2CCN(C(=O)c3cc(Br)c[nH]3)C(C(O)OC3CC4CCC3(C)C4(C)C)C2)CC1
CCN1CCN(NC(=O)C(C(C)=[NH2+])C(O)OC2CC3CCC2(C)C3(C)C)CC1
CCN1CCN(NC(=O)C(C(C)=N)C(O)OC2CC3CCC2(C)C3(C)C)CC1
CCN1CCN(N2CCN(C(=S)[N-]C=O)C(C(O)OC3CC4CCC3(C)C4(C)C)C2)CC1
CC=NN=C([S-])N1CC[NH+](N2CCN(CC)CC2)CC1C(O)OC1CC2CCC1(C)C2(C)C
CCN1CCN(C(=[N+]=[N-])C(=O)CC(O)OC2CC3CCC2(C)C3(C)C)CC1
CCN1CCN(NC(=S)C(C(N)=O)C(O)OC2CC3CCC2(C)C3(C)C)CC1
CCN1CCN(CC(C#N)C(F)C(O)OC2CC3CCC2(C)C3(C)C)CC1
CCN1CCN(N2CCN(C(=O)c3ccc[nH]3)C(C(O)OC3CC4CCC3(C)C4(C)C)C2)CC1
CCN1CCN(C2C(NC(O)OC3CC4CCC3(C)C4(C)C)C2c2cccc(Cl)c2)CC1
CCN1CCN([NH+]2CCN(C=C3SC(=S)[N-]C3=O)C(C(O)OC3CC4CCC3(C)C4(C)C)C2)CC1
CCN1CCN(N2CCN(C(=O)c3ccoc3)C(C(O)OC3CC4CCC3(C)C4(C)C)C2)CC1
CCN1CCN(C(=O)C(=S)CC(O)OC2CC3CCC2(C)C3(C)C)CC1
CCN1CCN(C(=CI)C(=O)CC(O)OC2CC3CCC2(C)C3(C)C)CC1
CCN1CCN(C2CC(C(O)OC3CC4CCC3(C)C4(C)C)CN(C(=S)NC(=O)c3cccc(Br)c3)C2)CC1
CCN1CCN(C2CC(C(O)OC3CC4CCC3(C)C4(C)C)CN(C(=S)[N-]C(=O)c3cccc(Br)c3)C2)CC1
CCN1CCN(N2CCN(C(=O)c3cnccn3)C(C(O)OC3CC4CCC3(C)C4(C)C)C2)CC1
CCN1CCN(C2CC(C(O)OC3CC4CCC3(C)C4(C)C)SC(C(=O)NC(C)(C)C)S2)CC1
CCN1CCN(N2CCN(C(=O)NC3CC3)C(C(O)OC3CC4CCC3(C)C4(C)C)C2)CC1
C=NN=C([S-])N1CCC(N2CCN(CC)CC2)CC1C(O)OC1CC2CCC1(C)C2(C)C
CCN1CCN([NH2+]C([S-])C(C#N)C(O)OC2CC3CCC2(C)C3(C)C)CC1
CCN1CCN(NC(=S)C(C(C)=[NH2+])C(O)OC2CC3CCC2(C)C3(C)C)CC1
CCN1CCN(NC(=S)C(C(C)=N)C(O)OC2CC3CCC2(C)C3(C)C)CC1
CCN1CCN(C2CNC(=NC=O)CC(C(O)OC3CC4CCC3(C)C4(C)C)C2)CC1
CCN1CCN(NC(=S)C(C(C)=O)C(O)OC2CC3CCC2(C)C3(C)C)CC1
CCN1CCN(N2CCN(C(=O)c3ccn[n-]3)C(C(O)OC3CC4CCC3(C)C4(C)C)C2)CC1
CCN1CCN(N2CCN(C(=O)c3cc(C)on3)C(C(O)OC3CC4CCC3(C)C4(C)C)C2)CC1
C=C(C(=O)CC(O)OC1CC2CCC1(C)C2(C)C)N1CCN(CC)CC1
CCN1CCN(N=CC(SC#N)C(O)OC2CC3CCC2(C)C3(C)C)CC1
C=C(C(CC(O)OC1CC2CCC1(C)C2(C)C)=NO)N1CCN(CC)CC1
C#CC(C(C)[NH2+]N1CCN(CC)CC1)C(O)OC1CC2CCC1(C)C2(C)C
CCN1CCN(N2CCN(C(=O)c3c[nH]cn3)C(C(O)OC3CC4CCC3(C)C4(C)C)C2)CC1
CCN1CCN(CC(=CCl)C(=O)C(O)OC2CC3CCC2(C)C3(C)C)CC1
CCN1CCN(C2CC(C(O)OC3CC4CCC3(C)C4(C)C)C(=O)c3c([S-])sc(-c4nc(C)no4)c32)CC1
CCN1CCN(C2C(=O)NC2C([S-])C(O)OC2CC3CCC2(C)C3(C)C)CC1
CCN1CCN(CN(CC(O)OC2CC3CCC2(C)C3(C)C)C(=S)[N-]C=O)CC1
C=CC(=O)N1CCN(N2CCN(CC)CC2)CC1C(O)OC1CC2CCC1(C)C2(C)C
C=C(CN1CCN(CC)CC1)C(=O)C(O)OC1CC2CCC1(C)C2(C)C
CCN1CCN(CN(C=S)CC(O)OC2CC3CCC2(C)C3(C)C)CC1
C=C(CC(O)OC1CC2CCC1(C)C2(C)C)[NH+]([O-])N1CCN(CC)CC1
CCN1CCN(C2CC(C(O)OC3CC4CCC3(C)C4(C)C)CN(C(=S)NC(=O)c3cccs3)C2)CC1
CCN1CCN(C2CC(C(O)OC3CC4CCC3(C)C4(C)C)CN(N=C3CC[NH+](C)CC3)C2)CC1
CCN1CCN(C2CC(C(O)OC3CC4CCC3(C)C4(C)C)CN(C(=S)[N-]C(=O)c3cc(Br)ccc3Cl)C2)CC1
CCN1CCN([NH2+]C(S)C(C#N)C(O)OC2CC3CCC2(C)C3(C)C)CC1
CCN1CCN(CN(C=O)CC(O)OC2CC3CCC2(C)C3(C)C)CC1
CCN1CCN(C2CC(C(O)OC3CC4CCC3(C)C4(C)C)CN(C(=S)[N-]C(=O)c3ccco3)C2)CC1
CCN1CCN(CC([S-])C(F)(F)C(O)OC2CC3CCC2(C)C3(C)C)CC1
CCN1CCN(C2CC(C(O)OC3CC4CCC3(C)C4(C)C)SC(=C[O-])S2)CC1
CCN1CCN([NH2+]CC(F)(F)C(O)OC2CC3CCC2(C)C3(C)C)CC1
CCN1CCN(N(C)C(C=O)CC(O)OC2CC3CCC2(C)C3(C)C)CC1
C=C(C(=S)C(O)C(O)OC1CC2CCC1(C)C2(C)C)N1CCN(CC)CC1
CCN1CCN(OCC(F)(F)C(O)OC2CC3CCC2(C)C3(C)C)CC1
C=CC(=O)[N-]C(=S)N1CC(C(O)OC2CC3CCC2(C)C3(C)C)CC(N2CCN(CC)CC2)C1
CCN1CCN([NH2+]C(C)C(Cl)C(O)OC2CC3CCC2(C)C3(C)C)CC1
CCN1CCN(CN(CC(O)OC2CC3CCC2(C)C3(C)C)N=N)CC1
CCN1CCN(CNC(F)C(O)OC2CC3CCC2(C)C3(C)C)CC1
CCN1CCN([NH2+]C(C)C(F)C(O)OC2CC3CCC2(C)C3(C)C)CC1
CCN1CCN(N(N)C(C)CC(O)OC2CC3CCC2(C)C3(C)C)CC1
CCN1CCN(N(O)C(C)CC(O)OC2CC3CCC2(C)C3(C)C)CC1
CCN1CCN(C2CC3CC(C(=O)N4CCCC4)NC3C(C(O)OC3CC4CCC3(C)C4(C)C)C2)CC1
CCN1CCN(N(O)CCC(O)OC2CC3CCC2(C)C3(C)C)CC1
CCN1CCN([N-]C(=O)C(Br)(C#N)C(O)OC2CC3CCC2(C)C3(C)C)CC1
CCN1CCN(NC(=O)C(Br)(C#N)C(O)OC2CC3CCC2(C)C3(C)C)CC1
CCN1CCN(C2CN(C=S)CC(C(O)OC3CC4CCC3(C)C4(C)C)C2O)CC1
CCN1CCN(CN(CC(O)OC2CC3CCC2(C)C3(C)C)N=O)CC1
CCN1CCN(N(C)N(C)CC(O)OC2CC3CCC2(C)C3(C)C)CC1
CCN1CCN(C(O)C[NH2+]C(O)OC2CC3CCC2(C)C3(C)C)CC1
CCN1CCN(CC(=[N+]=[N-])C(=O)C(O)OC2CC3CCC2(C)C3(C)C)CC1
CCN1CCN(CNC(C=O)C(O)OC2CC3CCC2(C)C3(C)C)CC1
CCN1CCN(CNC(C=S)C(O)OC2CC3CCC2(C)C3(C)C)CC1
CCN1CCN(N2CCN(C(=S)NC(=O)c3ccco3)C(C(O)OC3CC4CCC3(C)C4(C)C)C2)CC1
CCNC(=S)N1CC(C(O)OC2CC3CCC2(C)C3(C)C)CC(N2CCN(CC)CC2)C1
CCN1CCN(C2CC(C(O)OC3CC4CCC3(C)C4(C)C)SC(c3nc(C#N)co3)S2)CC1
CCN1CCN(C2C(NC(O)OC3CC4CCC3(C)C4(C)C)C2c2cccc(Br)c2)CC1
CCN1CCN(CNC([S-])C(O)OC2CC3CCC2(C)C3(C)C)CC1
CCN1CCN(OCC(C#N)(C#N)C(O)OC2CC3CCC2(C)C3(C)C)CC1
CCN1CCN(N2CCN(C(=S)NC(=O)c3ccc(C)cc3)C(C(O)OC3CC4CCC3(C)C4(C)C)C2)CC1
CCN1CCN(C2CCN(C(Cl)=CCl)C(C(O)OC3CC4CCC3(C)C4(C)C)C2)CC1
CCN1CCN(N2CCN(C(=S)NC=O)C(C(O)OC3CC4CCC3(C)C4(C)C)C2)CC1
CCN1CCN(C2CC(C(O)OC3CC4CCC3(C)C4(C)C)SC(CO)S2)CC1
CCN1CCN(CNC(Br)C(O)OC2CC3CCC2(C)C3(C)C)CC1
CCN1CCN(C2CC(C(O)OC3CC4CCC3(C)C4(C)C)SC(c3ccccc3Br)S2)CC1
CCN1CCN(C(=CN)C(=O)C(C#N)C(O)OC2CC3CCC2(C)C3(C)C)CC1
CCN1CCN(CN(C)C(C#N)C(O)OC2CC3CCC2(C)C3(C)C)CC1
C=C(C(=O)C(C#N)C(O)OC1CC2CCC1(C)C2(C)C)N1CCN(CC)CC1
CCN1CCN([NH2+]C(C)C(C#N)C(O)OC2CC3CCC2(C)C3(C)C)CC1
C#CC(N)(CON1CCN(CC)CC1)C(O)OC1CC2CCC1(C)C2(C)C
CCN1CCN(CNC(C#N)C(O)OC2CC3CCC2(C)C3(C)C)CC1
CCN1CCN(C2CC(C(O)OC3CC4CCC3(C)C4(C)C)CC(C(C)[S-])C2=O)CC1
C#CC(NCN1CCN(CC)CC1)C(O)OC1CC2CCC1(C)C2(C)C
CCN1CCN(NC(=O)C([S-])(C#N)C(O)OC2CC3CCC2(C)C3(C)C)CC1
C#CC(N[NH2+]N1CCN(CC)CC1)C(O)OC1CC2CCC1(C)C2(C)C
CCN1CCN(NC(=O)C(C#N)C(O)OC2CC3CCC2(C)C3(C)C)CC1
CCN1CCN(C2CC(=NOC)CC(C(O)OC3CC4CCC3(C)C4(C)C)C2)CC1
CCN1CCN([N-]C(=O)C(C#N)(C=S)C(O)OC2CC3CCC2(C)C3(C)C)CC1
CCN1CCN(C=CC(C#N)C(O)OC2CC3CCC2(C)C3(C)C)CC1
CCN1CCN(C2CC(C(O)OC3CC4CCC3(C)C4(C)C)n3c(nn(CC)c3=O)N2)CC1
CCN1CCN(CNC(I)C(O)OC2CC3CCC2(C)C3(C)C)CC1
CCN1CCN(C2CC(C(O)OC3CC4CCC3(C)C4(C)C)SC(=CC=O)S2)CC1
CCN1CCN(C2CC(C(O)OC3CC4CCC3(C)C4(C)C)C3=NN(C=O)C(C(F)(F)F)C3C2)CC1
CC=NNC(=S)N1CCN(N2CCN(CC)CC2)CC1C(O)OC1CC2CCC1(C)C2(C)C
C#CCN1C(=O)C(N2CCN(CC)CC2)C1CC(O)OC1CC2CCC1(C)C2(C)C
CCN1CCN(C2C(CC(O)OC3CC4CCC3(C)C4(C)C)C(=O)N2C(=S)Nc2ccccc2)CC1
CCN1CCN(Cn2c(-c3scnc3C)nnc2C(O)OC2CC3CCC2(C)C3(C)C)CC1
CCN1CCN(Cn2c(-c3sccc3C)nnc2C(O)OC2CC3CCC2(C)C3(C)C)CC1
CCN1CCN(N2CCN([N-]C(N)=O)C(C(O)OC3CC4CCC3(C)C4(C)C)C2)CC1
CCN1CCN(C2CC(C(O)OC3CC4CCC3(C)C4(C)C)SC(C(=O)N3CC[NH2+]CC3)S2)CC1
CCN1CCN(C2CC(C(O)OC3CC4CCC3(C)C4(C)C)CN(C(=S)NC(=O)c3ccccc3Br)C2)CC1
CCN1CCN(N2CCN(C3=NC(=O)C(=Cc4ccccc4)N3)C(C(O)OC3CC4CCC3(C)C4(C)C)C2)CC1
CCN1CCN(C2CC(C(O)OC3CC4CCC3(C)C4(C)C)SC(C(=O)N3CCNCC3)S2)CC1
CCN1CCN(C2CC(C(O)OC3CC4CCC3(C)C4(C)C)SC(C(=O)N3CC[NH+](C)CC3)S2)CC1
CCN1CCN(C2CC(C(O)OC3CC4CCC3(C)C4(C)C)SC(c3cccnc3)O2)CC1
CCN1CCN(C2CC(C(O)OC3CC4CCC3(C)C4(C)C)SC(C(=O)N3CCN(C)CC3)S2)CC1
CCN1CCN(N2CCN(NC(=S)[S-])C(C(O)OC3CC4CCC3(C)C4(C)C)C2)CC1
CCN1CCN(C2CC(C(O)OC3CC4CCC3(C)C4(C)C)CN(C(=S)NC(=O)c3ccco3)C2)CC1
CCN1CCN(C2CC(C(O)OC3CC4CCC3(C)C4(C)C)CN(C(=S)[N-]C(=O)c3cccs3)C2)CC1
CCN1CCN(C2CC(C(O)OC3CC4CCC3(C)C4(C)C)CN(C(=S)[N-]C=O)C2)CC1
CCN1CCN(C2CCN(C(=S)[N-]C(=O)c3ccccc3I)C(C(O)OC3CC4CCC3(C)C4(C)C)C2)CC1
CCN1CCN(N2CCN(C(=O)CC#N)C(C(O)OC3CC4CCC3(C)C4(C)C)C2)CC1
CCSC(=S)N1CC(C(O)OC2CC3CCC2(C)C3(C)C)CC(N2CCN(CC)CC2)C1
CCN1CCN(C2CCN(C(=S)[N-]C(=O)c3cccs3)C(C(O)OC3CC4CCC3(C)C4(C)C)C2)CC1
C=NN=C([S-])N1CC(C(O)OC2CC3CCC2(C)C3(C)C)CC(N2CCN(CC)CC2)C1
CCN1CCN(C2CC(C(O)OC3CC4CCC3(C)C4(C)C)CN(C(=S)NC(=O)c3ccccc3I)C2)CC1
CC=NNC(=S)N1CCC(N2CCN(CC)CC2)CC1C(O)OC1CC2CCC1(C)C2(C)C
C=NNC(=S)N1CCC(N2CCN(CC)CC2)CC1C(O)OC1CC2CCC1(C)C2(C)C
CCN1CCN(C2CC(C(O)OC3CC4CCC3(C)C4(C)C)CN(C(=S)NC(=O)c3cc(Br)ccc3Cl)C2)CC1
CCN1CCN(N2CCN(C(=O)C(F)F)C(C(O)OC3CC4CCC3(C)C4(C)C)C2)CC1
CCN1CCN(C2CC(C(O)OC3CC4CCC3(C)C4(C)C)CN(C(Cl)=CCl)C2)CC1
CCN1CCN(C2=CC(C(O)OC3CC4CCC3(C)C4(C)C)C=C(C(F)F)N2)CC1
CCN1CCN(C2CC(C(O)OC3CC4CCC3(C)C4(C)C)SC(c3ccccc3F)S2)CC1
CCN1CCN(N2CCN(C(=O)C(Cl)Cl)C(C(O)OC3CC4CCC3(C)C4(C)C)C2)CC1
CCN1CCN([NH2+]C(C)C(C(O)OC2CC3CCC2(C)C3(C)C)C(F)(F)F)CC1
CCN1CCN(C2C(NC(O)OC3CC4CCC3(C)C4(C)C)C2c2ccc(Br)c(F)c2)CC1
C=C(Cl)N1CC(C(O)OC2CC3CCC2(C)C3(C)C)CC(N2CCN(CC)CC2)C1
CCN1CCN(C2CC(C(O)OC3CC4CCC3(C)C4(C)C)CC(CC(F)(F)F)C2=O)CC1
CCN1CCN([NH+]2CCN(C(=O)C(Cl)Cl)C(C(O)OC3CC4CCC3(C)C4(C)C)C2)CC1
CCN1CCN(C2C(NC(O)OC3CC4CCC3(C)C4(C)C)C2c2cccc(F)c2)CC1
CCN1CCN(N2CCN(C(=O)CCl)C(C(O)OC3CC4CCC3(C)C4(C)C)C2)CC1
CCN1CCN(C2CC(C(O)OC3CC4CCC3(C)C4(C)C)SC(=Nc3ccccc3Cl)N2C(=S)[S-])CC1
CCN1CCN(C(C(=S)C(Cl)C(O)OC2CC3CCC2(C)C3(C)C)=C(Cl)Cl)CC1
CCN1CCN([NH+]2CCN(C(=O)C(F)F)C(C(O)OC3CC4CCC3(C)C4(C)C)C2)CC1
CCN1CCN(C2OCC2C(Cl)C(O)OC2CC3CCC2(C)C3(C)C)CC1
CCN1CCN(N2CCN(C(=O)c3[n-]ncc3Cl)C(C(O)OC3CC4CCC3(C)C4(C)C)C2)CC1
CCNC(=S)N1CCC(N2CCN(CC)CC2)CC1C(O)OC1CC2CCC1(C)C2(C)C
CCN1CCN(C2CCN(C([S-])=NN=CN)C(C(O)OC3CC4CCC3(C)C4(C)C)C2)CC1
CCN1CCN(C2CC(C(O)OC3CC4CCC3(C)C4(C)C)CN(C(=O)c3ccccn3)C2)CC1
CCN1CCN(C2CC(C(O)OC3CC4CCC3(C)C4(C)C)C(=O)c3cnc(NC)nc32)CC1
CCN1CCN(C2CC(C(O)OC3CC4CCC3(C)C4(C)C)CN(C(=S)c3cccs3)C2)CC1
CCN1CCN(C2CC(C(O)OC3CC4CCC3(C)C4(C)C)CC(CS)C2=O)CC1
CCN1CCN(C2CC(C(O)OC3CC4CCC3(C)C4(C)C)CN(C(N)=Nc3nccs3)C2)CC1
CCN1CCN(C2CC(C(O)OC3CC4CCC3(C)C4(C)C)c3n[nH]c(-c4cccs4)c3C2=O)CC1
CCN1CCN(C2CC(C(O)OC3CC4CCC3(C)C4(C)C)N3OCC(C(F)F)C3C2)CC1
CCN1CCN(C2CC(C(O)OC3CC4CCC3(C)C4(C)C)CN(C([S-])=NN=CN)C2)CC1
CCN1CCN(C2CC(C(O)OC3CC4CCC3(C)C4(C)C)N=c3sc(=Cc4ccco4)c(=O)n32)CC1
CCN1CCN(C2CC(=N[N-]C(C)=O)CC(C(O)OC3CC4CCC3(C)C4(C)C)C2)CC1
CCN1CCN(C2CC(C(O)OC3CC4CCC3(C)C4(C)C)CN(C(=O)c3ccsc3)C2)CC1
CCN1CCN(C2CC(C(O)OC3CC4CCC3(C)C4(C)C)CN(C3=NC(=O)C(=Cc4ccccc4)S3)C2)CC1
CCN1CCN(C2CC(C(O)OC3CC4CCC3(C)C4(C)C)CN(C(=O)[N-]c3nc(C)n(C)n3)C2)CC1
CCN1CCN(C2CC(C(O)OC3CC4CCC3(C)C4(C)C)CN(C(=S)[N-]C(=O)C3CCCCC3)C2)CC1
CCN1CCN(N2CC(C(O)OC3CC4CCC3(C)C4(C)C)SC2c2cccc(F)c2)CC1
CCN1CCN(CN(CC(O)OC2CC3CCC2(C)C3(C)C)C(=O)Nc2ccc3nc(C)sc3c2)CC1
CCN1CCN(N2CC(C(O)OC3CC4CCC3(C)C4(C)C)SC2c2ccc([O-])c(I)c2)CC1
CCN1CCN(N2CC(C(O)OC3CC4CCC3(C)C4(C)C)SC2c2cc(Br)cc(Br)c2)CC1
CCN1CCN(N2CC(C(O)OC3CC4CCC3(C)C4(C)C)SC2c2cccc(I)c2)CC1
CCN1CCN(N2CC(C(O)OC3CC4CCC3(C)C4(C)C)SC2c2cccc(Cl)c2)CC1
CCN1CCN(N2CC(C(O)OC3CC4CCC3(C)C4(C)C)SC2c2cc(O)cc(I)c2)CC1
CCN1CCN(C2=CC(C(O)OC3CC4CCC3(C)C4(C)C)N=C(Nc3ccc(C)cc3)S2)CC1
CCN1CCN(N2CCN(C(=S)[N-]C(=O)c3ccc(C)c(Br)c3)C(C(O)OC3CC4CCC3(C)C4(C)C)C2)CC1
CCN1CCN(C2CC[N+](=c3scc(-c4ccc(O)cc4)s3)C(C(O)OC3CC4CCC3(C)C4(C)C)C2)CC1
CCN1CCN(C2=CC(C(O)OC3CC4CCC3(C)C4(C)C)C=C(C3C=C(C)CC3)C2)CC1
CCN1CCN(N2CC(C(O)OC3CC4CCC3(C)C4(C)C)SC2c2cccc(Br)c2)CC1
CCN1CCN(C2CCN(C3=NC(=O)C(=Cc4ccccc4)S3)C(C(O)OC3CC4CCC3(C)C4(C)C)C2)CC1
CCN1CCN(N2CCN(C(=S)[N-]C(=O)c3cccc(Br)c3)C(C(O)OC3CC4CCC3(C)C4(C)C)C2)CC1
CCN1CCN(C2CCN(C(=O)[N-]c3nccs3)C(C(O)OC3CC4CCC3(C)C4(C)C)C2)CC1
CCN1CCN(N2CCN(C(=S)[N-]C(=O)c3ccccc3Cl)C(C(O)OC3CC4CCC3(C)C4(C)C)C2)CC1
CCN1CCN(C2CCN(C(N)=Nc3nccs3)C(C(O)OC3CC4CCC3(C)C4(C)C)C2)CC1
CCN1CCN(N2CCN(C(=O)CS)C(C(O)OC3CC4CCC3(C)C4(C)C)C2)CC1
C=NNC(=S)N1CCN(N2CCN(CC)CC2)CC1C(O)OC1CC2CCC1(C)C2(C)C
CCN1CCN(C2CCN(C(=O)[N-]c3nncs3)C(C(O)OC3CC4CCC3(C)C4(C)C)C2)CC1
CCN1CCN(C2CCN(C(=O)[N-]c3nc(C)n(C)n3)C(C(O)OC3CC4CCC3(C)C4(C)C)C2)CC1
CCN1CCN(C2CCN(C(=O)[N-]c3ncns3)C(C(O)OC3CC4CCC3(C)C4(C)C)C2)CC1
CCN1CCN(C2CCN(C(=O)[N-]c3nc(C)ns3)C(C(O)OC3CC4CCC3(C)C4(C)C)C2)CC1
CCN1CCN(C2CC(C(O)OC3CC4CCC3(C)C4(C)C)CN(C(=S)[N-]C(=O)c3ccsc3)C2)CC1
CCN1CCN(N2CC(C(O)OC3CC4CCC3(C)C4(C)C)SC2c2ccc(O)cc2)CC1
CCN1CCN(N2CC(C(O)OC3CC4CCC3(C)C4(C)C)SC2c2cc(O)cc(Br)c2)CC1
CCN1CCN(C2CC(=NN=C3NC(=O)CS3)CC(C(O)OC3CC4CCC3(C)C4(C)C)C2)CC1
CCN1CCN(C2CC(C(O)OC3CC4CCC3(C)C4(C)C)CN(C(=S)[N-]C(=O)c3ccccc3I)C2)CC1
CCN1CCN(C2CC(C(O)OC3CC4CCC3(C)C4(C)C)CN(C(=O)[N-]c3nccs3)C2)CC1
CCN1CCN(C2CC(C(O)OC3CC4CCC3(C)C4(C)C)CN(C(=O)[N-]c3ncns3)C2)CC1
CCN1CCN(C2CC(C(O)OC3CC4CCC3(C)C4(C)C)CN(C(=S)[N-]C(=O)c3ccccc3Cl)C2)CC1
CCN1CCN(C2CC(=N[N-]C(N)=O)CC(C(O)OC3CC4CCC3(C)C4(C)C)C2)CC1
CC=NN=C([S-])N1CC(C(O)OC2CC3CCC2(C)C3(C)C)CC(N2CCN(CC)CC2)C1
CCN1CCN(C2CC(C(O)OC3CC4CCC3(C)C4(C)C)CN(C(=O)c3ccc4ncsc4c3)C2)CC1
CCN1CCN(C2CC(C(O)OC3CC4CCC3(C)C4(C)C)CN(C(=O)[N-]c3nc(C)ns3)C2)CC1
CCN1CCN(N2CC(C(O)OC3CC4CCC3(C)C4(C)C)SC2c2ccccc2F)CC1
CCN1CCN(C2CC(C(O)OC3CC4CCC3(C)C4(C)C)CN(C(=S)[N-]C(=O)c3ccccc3)C2)CC1
CCN1CCN(C2CC(C(O)OC3CC4CCC3(C)C4(C)C)C(=O)c3cn4nc(C(F)F)nc4nc32)CC1
CCN1CCN(C2C(CC(O)OC3CC4CCC3(C)C4(C)C)C(=O)N2c2ccccc2)CC1
CCN1CCN(C2C(CC(O)OC3CC4CCC3(C)C4(C)C)C(=O)N2c2ccsc2)CC1
CCN1CCN(C2C(CC(O)OC3CC4CCC3(C)C4(C)C)C(=O)N2c2ccccc2C)CC1
CCN1CCN(C2C(CC(O)OC3CC4CCC3(C)C4(C)C)C(=O)N2c2cccc(Cl)c2)CC1
CCN1CCN(C2C(CC(O)OC3CC4CCC3(C)C4(C)C)C(=O)N2c2ccc(C)cc2)CC1
CCN1CCN(C2C(CC(O)OC3CC4CCC3(C)C4(C)C)C(=O)N2c2ccc(Br)cc2)CC1
CCN1CCN(C2C(CC(O)OC3CC4CCC3(C)C4(C)C)C(=O)N2c2ccccc2Br)CC1
CCN1CCN(N2CC(C(O)OC3CC4CCC3(C)C4(C)C)SC2c2cccc(O)c2)CC1
CCN1CCN(C2CC(C(O)OC3CC4CCC3(C)C4(C)C)CN(C(=O)[N-]c3nncs3)C2)CC1
CCN1CCN(C2CC(=NN=C3NC(=O)C(C)S3)CC(C(O)OC3CC4CCC3(C)C4(C)C)C2)CC1
CC12CCC3C4CCCCC4CCC3C1CCC2C(O)OC1CC2CCC1(C)C2(C)C
CC12CCCCC1CCC1C3CCCC3(CC(O)OC3CC4CCC3(C)C4(C)C)CCC12
CC1(C)C2CCC1(C)C(OC(O)n1cnc3cc4nc5ccccc5cc4cc31)C2
CC1(C)C2CCC1(C)C(OC(O)Cc1cnc3cc4ccccc4cc3n1)C2
CC1(C)C2CCC1(C)C(OC(O)CC1CCC3C(CCC4CCCCC43)C1)C2
CC1(C)C2CCC1(C)C(OC(O)C1CN3C(=NC4c5ccccc5CCC43)S1)C2
CC1(C)C2CCC1(C)C(OC(O)Cc1ccc3nc(C(F)(F)F)c(C#N)cc3c1)C2
CC1(C)CCCc2c1ccc1cc(CC(O)OC3CC4CCC3(C)C4(C)C)ccc21
CC1c2cc3ccccc3[nH+]c2C2CC1C2(C)CC(O)OC1CC2CCC1(C)C2(C)C
CC1(C)C2CCC1(C)C(OC(O)N1C=Nc3ccc4nc(C#N)sc4c3C1)C2
Cc1ccc2cc3c(nc2c1)C=CN(C(O)OC1CC2CCC1(C)C2(C)C)N=C3
Cc1cccc2c1CCc1ccc(CC(O)OC3CC4CCC3(C)C4(C)C)cc1-2
Cc1ccc2c(c1)-c1cccc(CC(O)OC3CC4CCC3(C)C4(C)C)c1CC2
CC1(C)C2CCC1(C)C(OC(O)Cc1ccc3cc4ccccc4cc3n1)C2
CC1(C)C2CCC1(C)C(OC(O)Cc1ncc3cc4ccccc4nc3n1)C2
Cc1cc(CC(O)OC2CC3CCC2(C)C3(C)C)cc2cc3cccnc3nc12
CC1(C)C2CCC1(C)C(OC(O)C1CCN1C(=S)SSC(=S)N1CCC1)C2
CC1(C)C2CCC1(C)C(OC(O)Cc1ccc3cc4ccccc4nc3n1)C2
Cc1cc2cc3cncnc3nc2cc1CC(O)OC1CC2CCC1(C)C2(C)C
CC1(C)C2CCC1(C)C(OC(O)Cc1cnc3c(Cl)c4ncccc4cc3n1)C2
CC1CCCc2c1ccc1cc(CC(O)OC3CC4CCC3(C)C4(C)C)ccc21
CC12CCCCC1CCC1CC(CC(O)OC3CC4CCC3(C)C4(C)C)CCC12
CC(C)(C)C1CCc2nc(NC(O)OC3CC4CCC3(C)C4(C)C)ncc2C1
Cc1cc(CC(O)OC2CC3CCC2(C)C3(C)C)nc2nc3c(C)cccc3cc12
Cc1nc2cc3ncccc3cc2nc1CC(O)OC1CC2CCC1(C)C2(C)C
CC(C)(C)C1CCc2nc(NC(O)OC3CC4CCC3(C)C4(C)C)[nH+]cc2C1
CC1(C)C2CCC1(C)C(OC(O)Cc1ccc3nc4ncncc4cc3c1)C2
Cc1ccnc2c1ccc1cc(CC(O)OC3CC4CCC3(C)C4(C)C)n(C)c12
Cc1cnc2sc3c(NC(O)OC4CC5CCC4(C)C5(C)C)ncnc3c2c1
Cc1cccc2c1CCc1nc(NC(O)OC3CC4CCC3(C)C4(C)C)ncc1-2
Cc1ccc2n1CCn1cc(CC(O)OC3CC4CCC3(C)C4(C)C)cc1-2
CC1(C)C2CCC1(C)C(OC(O)Cc1ccc3nc4ccccc4nc3c1)C2
CC1(C)C2CCC1(C)C(OC(O)Cc1ccc3cc4c(nc3n1)CCCC4)C2
CC1(C)C2CCC1(C)C(OC(O)Nc1nc3c4cccc(Cl)c4ncn3n1)C2
CC#Cc1cnn2c(NC(O)OC3CC4CCC3(C)C4(C)C)ncnc12
CC1(C)C2CCC1(C)C(OC(O)Cc1ccc3cc4cncnc4nc3c1)C2
CC1(C)C2CCC1(C)C(OC(O)CC1CCN(C(=S)N3CCC=N3)CC1)C2
CC#Cc1cnn2c(NC(O)OC3CC4CCC3(C)C4(C)C)ccnc12
CC1(C)C2CCC1(C)C(OC(O)Cc1cnc3cc4cccnc4cc3n1)C2
CC1(C)C2CCC1(C)C(OC(O)Cc1ccc3cc4ccsc4[nH+]c3c1)C2
Cc1c(CC(O)OC2CC3CCC2(C)C3(C)C)cn2c1-c1ccc(C)n1CC2
Cc1cc(C)c2ccc3cc(CC(O)OC4CC5CCC4(C)C5(C)C)n(C)c3c2n1
CC1(C)C2CCC1(C)C(OC(O)CSC(=S)N1CCN(C(=S)[S-])CC1)C2
CC1(C)C2CCC1(C)C(OC(O)Cc1nc3cc4scnc4cc3s1)C2
Cc1nc2cc3cccnc3cc2nc1CC(O)OC1CC2CCC1(C)C2(C)C
CC1(C)C2CCC1(C)C(OC(O)CSC(=NC#N)N1CCN(C([S-])=NC#N)CC1)C2
CC1CC(Br)CC(C)C12C=CC(=C(Br)C(O)OC1CC3CCC1(C)C3(C)C)CC2
Cc1scc2c1CCc1cn(CC(O)OC3CC4CCC3(C)C4(C)C)nc1-2
Cc1cn2cnc3c(CC(O)OC4CC5CCC4(C)C5(C)C)nn(C)c3c2n1
Cc1cc2nc3cccc(Br)c3nc2cc1CC(O)OC1CC2CCC1(C)C2(C)C
CC1(C)C2CCC1(C)C(OC(O)C1CSC(SSC3=NCCS3)=N1)C2
Cc1cn2c(C)nc3c(CC(O)OC4CC5CCC4(C)C5(C)C)nn(C)c3c2n1
C=CC#CC1CCN(CC(O)OC2CC3CCC2(C)C3(C)C)C(C)C1
CSC(=S)N1CCN(C(=S)SCC(O)OC2CC3CCC2(C)C3(C)C)CC1
Cn1cc2c(n1)-c1csc(CC(O)OC3CC4CCC3(C)C4(C)C)c1CC2
Cc1cc(CC(O)OC2CC3CCC2(C)C3(C)C)nc2nc3ccccc3cc12
Cc1ccnc2c1ccc1c(C)c(CC(O)OC3CC4CCC3(C)C4(C)C)n(C)c12
Cc1nn(C)c2c1ncn1cc(CC(O)OC3CC4CCC3(C)C4(C)C)nc21
Cc1cc2nc3c(Br)cccc3nc2cc1CC(O)OC1CC2CCC1(C)C2(C)C
CC1(C)C2CCC1(C)C(OC(O)Nc1ccc3cc4ccccc4[nH+]c3c1)C2
CC1(C)C2CCC1(C)C(OC(O)C1Cn3cc4nc([S-])[nH+]c-4nc3S1)C2
CN1CCN(C2=NCC(C)(CC(O)OC3CC4CCC3(C)C4(C)C)S2)CC1
CSC1=NC(C)N2C(SCC(O)OC3CC4CCC3(C)C4(C)C)=NCN12
CN1CCN(C2=NCC(CC(O)OC3CC4CCC3(C)C4(C)C)S2)CC1
CC1(C)C2CCC1(C)C(OC(O)[NH+]1CCc3c(sc4nc([S-])ncc34)C1)C2
CC1(C)C2CCC1(C)C(OC(O)n1cnc3cc4nc5ccccc5nc4cc31)C2
CN=C([S-])SSC(=S)SSC(=S)N(C)C(O)OC1CC2CCC1(C)C2(C)C
Cc1oc2ncn3c(CC(O)OC4CC5CCC4(C)C5(C)C)nnc3c2c1C
Cc1cc2cc3cccc(C)c3nc2nc1CC(O)OC1CC2CCC1(C)C2(C)C
Cc1cc2ccc3c(CC(O)OC4CC5CCC4(C)C5(C)C)ccnc3c2n1C
CC1(C)C2CCC1(C)C(OC(O)C1CN(C(=S)SSC(=S)N3CCC3)C1)C2
CC1(C)C2CCC1(C)C(OC(O)Cc1ccc3nc4c(Br)cccc4nc3c1)C2
CC1c2cc3ccccc3nc2C2CC1C2(C)CC(O)OC1CC2CCC1(C)C2(C)C
CC1(C)C2CCC1(C)C(OC(O)Cc1cc3nc4ccccc4nc3cc1I)C2
Cc1cccc2c1ccc1nc(NC(O)OC3CC4CCC3(C)C4(C)C)ncc12
CC1(C)C2CCC1(C)C(OC(O)Nc1ccc3c(n1)Sc1ccccc1C3)C2
CC1(C)C2CCC1(C)C(OC(O)C1CCCc3c1cnc1sc(C#N)cc31)C2
Cc1cc2cc3ccccc3nc2nc1CC(O)OC1CC2CCC1(C)C2(C)C
CC1=CC(=C2N=C(N(C)CC(O)OC3CC4CCC3(C)C4(C)C)SS2)C=N1
Cc1ccnc2nc3c(C)cc(CC(O)OC4CC5CCC4(C)C5(C)C)cc3cc12
Cc1ccnc2nc3ccc(CC(O)OC4CC5CCC4(C)C5(C)C)cc3cc12
CC1(C)C2CCC1(C)C(OC(O)C1CN=C(SSC3=NCCS3)S1)C2
CC1(C)C2CCC1(C)C(OC(O)[NH+]1CCc3c(sc4nc([S-])nc([S-])c34)C1)C2
CC1(C)C2CCC1(C)C(OC(O)C1CCC3C1CCC1C4CCCCC4=CCC13)C2
CN(C)C(=S)SSC(=S)SSC(=S)N(C)C(O)OC1CC2CCC1(C)C2(C)C
Cc1c(CC(O)OC2CC3CCC2(C)C3(C)C)oc2ncn3c(C)nnc3c12
Cc1cc2c(nc1C)sc1c(NC(O)OC3CC4CCC3(C)C4(C)C)ncnc12
CSC1=NCN2C(SCC(O)OC3CC4CCC3(C)C4(C)C)=NCN12
CN(C)C(=S)SSC(=S)SSC([S-])=NCC(O)OC1CC2CCC1(C)C2(C)C
Cc1cnc2sc3c(NC(O)OC4CC5CCC4(C)C5(C)C)ncnc3c2c1C
CC1(C)C2CCC1(C)C(OC(O)Nc1ccc3nc4c(cc3c1)CCCC4)C2
CC1(C)C2CCC1(C)C(OC(O)Cc1ccc3nc(C(F)(F)F)ccc3c1)C2
CC1CCN(C(=S)SSC(=S)N2CCCC(C(O)OC3CC4CCC3(C)C4(C)C)C2)CC1
CC1(C)C2CCC1(C)C(OC(O)Nc1ccc3c([nH+]1)Sc1ccccc1C3)C2
Cn1cc2c(c1Cl)SSc1c(cn(CC(O)OC3CC4CCC3(C)C4(C)C)c1Cl)SS2
Cn1c(Cl)c2c(c1Cl)SSc1cn(CC(O)OC3CC4CCC3(C)C4(C)C)cc1SS2
Cc1nc2c3c(ncn2c1Cl)c(CC(O)OC1CC2CCC1(C)C2(C)C)nn3C
Cn1cc2c(c1Cl)SSc1cn(CC(O)OC3CC4CCC3(C)C4(C)C)cc1SS2
Cn1cc2c(c1)SSc1c(c(Cl)n(CC(O)OC3CC4CCC3(C)C4(C)C)c1Cl)SS2
Cn1cc2c(c1)SSc1c(cn(CC(O)OC3CC4CCC3(C)C4(C)C)c1Cl)SS2
CC(C)(CC(O)OC1CC2CCC1(C)C2(C)C)c1ccn2c(C#N)c(C#N)nc2n1
CC1(C)C2CCC1(C)C(OC(O)Cc1ccc3nc4cccc(Br)c4nc3c1)C2
CC1(C)C2CCC1(C)C(OC(O)Cc1cc[n+]3c(n1)N=C1N=CC=CN1C3)C2
Cc1cccc2cc3ccc(CC(O)OC4CC5CCC4(C)C5(C)C)nc3nc12
Cc1nn(C)c2c1ncn1c(Cl)c(CC(O)OC3CC4CCC3(C)C4(C)C)nc21
Cc1cc2n(c1)CCn1c(CC(O)OC3CC4CCC3(C)C4(C)C)ccc1-2
CC1(C)C2CCC1(C)C(OC(O)C1Cn3cc4[n-]c(=S)nc-4nc3S1)C2
CC1(C)C2CCC1(C)C(OC(O)Nc1ccc3nc4ccccc4cc3c1)C2
CC1(C)C2CCC1(C)C(OC(O)Cc1cnc3cc4ncccc4cc3n1)C2
CC1(C)C2CCC1(C)C(OC(O)Cc1ccc3cc4ccccc4cc3[nH+]1)C2
CC1(C)C2CCC1(C)C(OC(O)CCC#Cc1csc3ccccc13)C2
Cc1nn(C)c2c1ncn1c(C)c(CC(O)OC3CC4CCC3(C)C4(C)C)nc21
CN(C)C(=S)SSC(=S)SSC(=S)NC(O)OC1CC2CCC1(C)C2(C)C
CN(C)C(=S)SSC(=S)SSC([S-])=NC(O)OC1CC2CCC1(C)C2(C)C
Cc1nn(C)c2c1nc(C)n1cc(CC(O)OC3CC4CCC3(C)C4(C)C)nc21
Cc1cc2nc3ccccc3nc2cc1CC(O)OC1CC2CCC1(C)C2(C)C
CC1(C)C2CCC1(C)C(OC(O)Nc1ccc3[nH+]c4ccccc4cc3c1)C2
CC1(C)C2CCC1(C)C(OC(O)Nc1ccc3cc4ccccc4nc3c1)C2
CC1(C)C2CCC1(C)C(OC(O)Cc1cnc3cc4cccnc4c(Cl)c3n1)C2
Cc1nc2c3c(ncn2c1C)c(CC(O)OC1CC2CCC1(C)C2(C)C)nn3C
Cn1c(=NC(O)OC2CC3CCC2(C)C3(C)C)sc2nc(C#N)c(C#N)nc21
CN=C([S-])SSC(=S)SSC(=S)N(C)CC(O)OC1CC2CCC1(C)C2(C)C
CN=C([S-])SSC(=S)SSC(=S)NC(O)OC1CC2CCC1(C)C2(C)C
CC1(C)C2CCC1(C)C(OC(O)C1CCCN(C(=S)SSC(=S)N3CCCCC3)C1)C2
CC1(C)C2CCC1(C)C(OC(O)Cc1cc(Br)c3nc4ccccc4nc3c1)C2
Cc1nc2cccc(Br)c2cc1C1=CC(C(O)OC2CC3CCC2(C)C3(C)C)CCC1
CC1(C)C2CCC1(C)C(OC(O)C1C=C(c3cnc4ccccc4c3)CCC1)C2
C#CC(C(O)OC1CC2CCC1(C)C2(C)C)N1CCc2nc3ccccc3cc2C1
Cc1[nH+]c2ccccc2cc1C1=CC(C(O)OC2CC3CCC2(C)C3(C)C)CCC1
CC1(C)C2CCC1(C)C(OC(O)C1CC=C(c3c[nH+]c4ccccc4c3)C1)C2
CC1(C)C2CCC1(C)C(OC(O)C1CCN(c3ccc4nncn4n3)CC1)C2
CC(C)(C)c1ccc(C2=CC(C(O)OC3CC4CCC3(C)C4(C)C)CC2)cc1
CC1(C)C2CCC1(C)C(OC(O)C1C=C(c3cnc4cccc(Cl)c4c3)CCC1)C2
Cc1nc2ccccc2cc1C1=CC(C(O)OC2CC3CCC2(C)C3(C)C)CCC1
CC1(C)C2CCC1(C)C(OC(O)C1CCCC(n3nnc4c(Cl)ncnc43)C1)C2
CC1(C)C2CCC1(C)C(OC(O)C1CC=C(c3cnc4ccccc4c3)C1)C2
CC1(C)C2CCC1(C)C(OC(O)C1CCN(c3ncc4c(n3)CCCCC4)C1)C2
CSc1nc2ccc(CC(O)OC3CC4CCC3(C)C4(C)C)cc2cc1C#N
Cc1[nH+]c2cccc(C)c2cc1C1=CC(C(O)OC2CC3CCC2(C)C3(C)C)CCC1
Cc1cc(-c2ccc(Cl)cc2)n2c1CC(C(O)OC1CC3CCC1(C)C3(C)C)C2
Cc1cc(N2CCC([NH2+]C(O)OC3CC4CCC3(C)C4(C)C)CC2)n2nccc2n1
CC1(C)C2CCC1(C)C(OC(O)C(Br)c1cnc3cc4ncccc4cc3n1)C2
Cc1cccc(C2CCC3(CC(O)OC4CC5CCC4(C)C5(C)C)CCCC3C2)c1
CC1(C)C2CCC1(C)C(OC(O)C1CCN(c3ncnc4c3oc3ccccc34)C1)C2
CC1(CC(O)OC2CC3CCC2(C)C3(C)C)CSC(=Nc2ccccc2Br)N(C(=S)[S-])C1
Cc1cc(-c2cccc(NC(O)OC3CC4CCC3(C)C4(C)C)c2)cc[nH+]1
CC1(C)C2CCC1(C)C(OC(O)Cc1cccc(-n3ncc4c3CCCC4)c1)C2
CC1(C)C2CCC1(C)C(OC(O)CCc1cc3c(ccc4ncncc43)o1)C2
CC1CCN(c2ccc3c(n2)CCC3C(O)OC2CC3CCC2(C)C3(C)C)C1
CC1=CCC2C(C)CCC3C=CC(C=CCC(O)OC4CC5CCC4(C)C5(C)C)C1C32
CC1(C)C2CCC1(C)C(OC(O)Cc1cccc(-c3csc4ncncc34)c1)C2
CC1(C)C2CCC1(C)C(OC(O)N=C([S-])n1cnc(-c3ccccc3)n1)C2
Cc1cccc(-c2csc(NC(O)OC3CC4CCC3(C)C4(C)C)[nH+]2)c1
CC1(C)C2CCC1(C)C(OC(O)[NH+]1CCC(C#N)(c3ccc(Cl)cc3)CC1)C2
Cc1cncc(-c2cccc(NC(O)OC3CC4CCC3(C)C4(C)C)c2)c1
CC1(C)C2CCC1(C)C(OC(O)[NH+]1CCN(c3cc(C#N)ccn3)CC1)C2
Cn1ccc(-c2nnc3n2CCCC3C(O)OC2CC3CCC2(C)C3(C)C)n1
Cc1cnc(-c2nn(CC(O)OC3CC4CCC3(C)C4(C)C)c3ccccc23)o1
CC1(C)C2CCC1(C)C(OC(O)C1CCN(c3ccc(C#N)c(Cl)n3)C1)C2
CC1(C)C2CCC1(C)C(OC(O)CC1C=C([N-]c3ccccc3)C=CC1)C2
CC1(C)C2CCC1(C)C(OC(O)C1Cc3cnc4c(C(F)F)cccc4c3S1)C2
CC1(C)C2CCC1(C)C(OC(O)[NH+]1CCC(c3ccc(Cl)cc3)CC1)C2
Cc1ccnc(N2CCn3c(nnc3C(O)OC3CC4CCC3(C)C4(C)C)C2)n1
CC(=Cc1ccc2ccccc2n1)CC(O)OC1CC2CCC1(C)C2(C)C
CC1(C)C2CCC1(C)C(OC(O)C1CSC(c3nc4ccccc4s3)=N1)C2
CC1(C)C2CCC1(C)C(OC(O)Cc1cccc(-c3ccc4nncn4n3)c1)C2
CC1(C)C2CCC1(C)C(OC(O)CC1CCP(c3ccccc3)CC1)C2
CC1(C)C2CCC1(C)C(OC(O)C1C=NN(c3nc4ccccc4s3)C1)C2
CC1(C)C2CCC1(C)C(OC(O)C1CCN(c3ccc(C#N)cn3)C1)C2
CC1CCc2nc(C(C#N)=CC(O)OC3CC4CCC3(C)C4(C)C)sc2C1
CN1CC(CC(O)OC2CC3CCC2(C)C3(C)C)Sc2ccc(C(F)F)cc21
CC1(C)C2CCC1(C)C(OC(O)[NH2+]C1CCN(c3cccc(Cl)c3)CC1)C2
Cc1cc(CC(O)OC2CC3CCC2(C)C3(C)C)cc2ccc(C(F)F)nc12
CC1(C)C2CCC1(C)C(OC(O)C1Cc3cnc(-c4cccnc4)nc3C1)C2
CC(C)(C)c1ccc(-c2ncnc(C(O)OC3CC4CCC3(C)C4(C)C)n2)cc1
CN(CC(O)OC1CC2CCC1(C)C2(C)C)c1nc2cc(Cl)c(Cl)cc2n2cnnc12
Cc1cccc(-n2cc3c(n2)C(C(O)OC2CC4CCC2(C)C4(C)C)SC3)c1
CC1(C)C2CCC1(C)C(OC(O)Cc1ccc(-c3ncnc4[n-]cnc34)cc1)C2
CC1(C)C2CCC1(C)C(OC(O)Cc1ccn(-c3nccc(Cl)n3)n1)C2
CC1(CC(O)OC2CC3CCC2(C)C3(C)C)CC2CC1CC2C1CCCCC1
CC1(C)C2CCC1(C)C(OC(O)CCc1cn3cc(Br)ccc3n1)C2
Cc1cc2nccc(-c3ccc(CC(O)OC4CC5CCC4(C)C5(C)C)cc3)n2n1
CC(=CCC(O)OC1CC2CCC1(C)C2(C)C)c1ccc2ccccc2c1
CSC(=S)N1CC(CC(O)OC2CC3CCC2(C)C3(C)C)CSC1=Nc1ccccc1C
CC1(C)C2CCC1(C)C(OC(O)C1CCCC(c3cc4ccccc4s3)C1)C2
CC1(C)C2CCC1(C)C(OC(O)Cc1cnc(N3CCSCC3)c(Cl)c1)C2
CC1(C)C2CCC1(C)C(OC(O)CC1CC1c1ccc(C(F)(F)F)cc1)C2
Cc1cccc(-c2cc(CC(O)OC3CC4CCC3(C)C4(C)C)on2)c1
CC(C)(C)c1ccc(C=NNC(O)OC2CC3CCC2(C)C3(C)C)cc1
C=C1CC(=Cc2cccs2)CN(CC(O)OC2CC3CCC2(C)C3(C)C)C1
Cc1c[nH+]c2c(C=CCC(O)OC3CC4CCC3(C)C4(C)C)cccn12
C=C(CC(O)OC1CC2CCC1(C)C2(C)C)c1c[nH+]c2cc(C)ccc2c1
CC1(C)C2CCC1(C)C(OC(O)Cc1ccc(N=c3cnss3)[nH+]c1)C2
CC1(C)C2CCC1(C)C(OC(O)CC1CC1c1c[nH+]c3ccccc3c1)C2
CC1(C)C2CCC1(C)C(OC(O)Cc1ccc3nc(C(F)F)ccc3c1)C2
CC1(C)C2CCC1(C)C(OC(O)Cc1ccc(N=c3cnss3)nc1)C2
CC1(C)C2CCC1(C)C(OC(O)[NH+]1CCN(c3nc4c(Br)ccc(Br)c4[n-]3)CC1)C2
CC1(C)C2CCC1(C)C(OC(O)C1CCN(c3ncc(Br)cn3)CC1)C2
Cn1cc(-c2ccc3occ(C(O)OC4CC5CCC4(C)C5(C)C)c3c2)cn1
C=C(CC(O)OC1CC2CCC1(C)C2(C)C)c1cnc2cc(C)cc(C)c2c1
CC=Cc1cccn2c(CC(O)OC3CC4CCC3(C)C4(C)C)c[nH+]c12
CC1(C)C2CCC1(C)C(OC(O)Cn1cc(-n3ccc4ccc(Cl)cc43)cn1)C2
CC1(C)C2CCC1(C)C(OC(O)C1CCCN1c1nn3cc(C#N)nnc3c1C#N)C2
CN(CC(O)OC1CC2CCC1(C)C2(C)C)c1ccc2ccc(Cl)nc2c1
CC1(C)C2CCC1(C)C(OC(O)Sc1ccc(-c3cccs3)cc1)C2
Cc1cc(-c2ccc(CC(O)OC3CC4CCC3(C)C4(C)C)s2)ncn1
CC1(C)C2CCC1(C)C(OC(O)CC=Cc1ccc3ccccc3n1)C2
CC=NN=C([S-])N1CCC(C(O)OC2CC3CCC2(C)C3(C)C)CC1
CC1(C)C2CCC1(C)C(OC(O)[NH+]1CCC(c3nc4ccccn4n3)CC1)C2
CC1(C)C2CCC1(C)C(OC(O)CN=Cc1cc3ccccc3s1)C2
CC1(C)C2CCC1(C)C(OC(O)Cn1cnc3c(-c4cccnc4)cccc31)C2
CC1(C)C2CCC1(C)C(OC(O)CC=Cc1nc3ccccc3s1)C2
CC=NN=C([S-])N1CC(C)CC(CC(O)OC2CC3CCC2(C)C3(C)C)C1
CC1(C)C2CCC1(C)C(OC(O)CC=Cc1ncc3ccccc3n1)C2
CN(CC(O)OC1CC2CCC1(C)C2(C)C)c1cnc2cc(Cl)ccc2n1
C=Cc1ccc2sc(CC(O)OC3CC4CCC3(C)C4(C)C)nc2c1
CC1(C)C2CCC1(C)C(OC(O)C1CCCC(c3ccc4ncccc4c3)C1)C2
CC=Cc1cccn2c(CC(O)OC3CC4CCC3(C)C4(C)C)c(C)[nH+]c12
CCN1CCc2ccc(CC(O)OC3CC4CCC3(C)C4(C)C)c(C)c2C1
CC1(C)C2CCC1(C)C(OC(O)N=C([S-])N1CCC(c3ccccc3)=N1)C2
CC(C)(CC(O)OC1CC2CCC1(C)C2(C)C)c1ncc(-c2cncs2)o1
CN(CC(O)OC1CC2CCC1(C)C2(C)C)c1nc2c(Br)c(Br)ccc2[n-]1
CCc1ncc2c3c(sc2n1)C(C(O)OC1CC2CCC1(C)C2(C)C)CC3
CC1(C)C2CCC1(C)C(OC(O)Nc1ncnc3c(-c4cccs4)cnn13)C2
CC1CC(C)CN(C([S-])=NN=CCC(O)OC2CC3CCC2(C)C3(C)C)C1
Cc1cc(-n2ncc3c2CC(C(O)OC2CC4CCC2(C)C4(C)C)C3)nc2ccccc12
CC1(C)C2CCC1(C)C(OC(O)Cc1cc(-c3cccc(Cl)c3)no1)C2
CC1(C)C2CCC1(C)C(OC(O)CC=NN=C([S-])N1CCCCC1)C2
CC1(C)C2CCC1(C)C(OC(O)NN=Cc1ccc3ncccc3c1)C2
CC1(C)C2CCC1(C)C(OC(O)Nc1ccc(C3SCCCS3)cc1)C2
CC(c1nc2cc3scnc3cc2s1)C(O)OC1CC2CCC1(C)C2(C)C
CC1(C)C2CCC1(C)C(OC(O)Nc1ccc(N=c3ssnc3Cl)cc1)C2
Cc1cc(-c2cccc(CC(O)OC3CC4CCC3(C)C4(C)C)c2)no1
CC1(C)C2CCC1(C)C(OC(O)CN1CCN(c3cncc(Cl)n3)CC1)C2
Cn1ccc(-c2cc(CC(O)OC3CC4CCC3(C)C4(C)C)no2)n1
CN1CCN(c2nc(CC(O)OC3CC4CCC3(C)C4(C)C)ns2)CC1
CC1(C)C2CCC1(C)C(OC(O)Cc1cn(-c3cccc(Cl)c3)nn1)C2
CC1(C)C2CCC1(C)C(OC(O)Nc1ncc(-c3cccc(Cl)c3)s1)C2
Cc1cc(-c2cc(CC(O)OC3CC4CCC3(C)C4(C)C)no2)nn1C
CC1(C)C2CCC1(C)C(OC(O)CC=C(C#N)c1nc3ccccc3s1)C2
CC(C)n1nc(C#CCCC(O)OC2CC3CCC2(C)C3(C)C)c2cncnc21
Cc1csc(-c2cc(CC(O)OC3CC4CCC3(C)C4(C)C)on2)n1
CC1(C)C2CCC1(C)C(OC(O)CSC([S-])=Nc1cc(Cl)c(Cl)cc1Cl)C2
CC1(C)C2CCC1(C)C(OC(O)CCn1cc3c(ccc4ncncc43)n1)C2
Cc1cc(-c2ncc(CC(O)OC3CC4CCC3(C)C4(C)C)[n-]2)no1
CC1(C)C2CCC1(C)C(OC(O)NC(=S)N1CCC(c3ccccn3)=N1)C2
CC1(C)C2CCC1(C)C(OC(O)C1CCN(c3ncc(C#N)cc3C#N)C1)C2
Cc1nc2cc3cccnc3cc2nc1C(Br)C(O)OC1CC2CCC1(C)C2(C)C
CC1(C)C2CCC1(C)C(OC(O)C1CSC(c3nc4cccc(I)c4s3)=N1)C2
CC1(C)C2CCC1(C)C(OC(O)Cc1cc(-c3cccc(Cl)c3)on1)C2
CC1(C)C2CCC1(C)C(OC(O)Cc1cccc(-c3ccn4ncnc4n3)c1)C2
CC(C)C1CCc2[nH+]c(NC(O)OC3CC4CCC3(C)C4(C)C)ncc2C1
Cc1cccc(-c2csc(NC(O)OC3CC4CCC3(C)C4(C)C)n2)c1
Cn1cc(-c2cn(CC(O)OC3CC4CCC3(C)C4(C)C)c[nH+]2)cn1
CC1(C)C2CCC1(C)C(OC(O)C1CCN(c3ncc(C#N)s3)C1)C2
CCn1nc(C#CC(C)(C)CC(O)OC2CC3CCC2(C)C3(C)C)c2cncnc21
Cc1ccc2[nH+]c(CNC(O)OC3CC4CCC3(C)C4(C)C)ccc2c1
CC1(C)C2CCC1(C)C(OC(O)c1sccc1-c1cn3c(nn1)nc1ccccc13)C2
Cc1ccc(-c2csc(NC(O)OC3CC4CCC3(C)C4(C)C)n2)s1
CC1(C)C2CCC1(C)C(OC(O)CSC(=NC#N)N1CCN(c3ccccc3)CC1)C2
Cc1cc(-c2cc(C)n(CC(O)OC3CC4CCC3(C)C4(C)C)n2)nn1C
CC1(C)C2CCC1(C)C(OC(O)NC=NN=C([S-])N1CCCCC1)C2
Cc1nn(C)c2c1ncn1cc(C(C)C(O)OC3CC4CCC3(C)C4(C)C)nc21
CC1CSC(=Nc2ccccc2Br)N(C(=S)SCC(O)OC2CC3CCC2(C)C3(C)C)C1
Cc1ncsc1-c1nc(C(C)(C)CC(O)OC2CC3CCC2(C)C3(C)C)no1
CC1(C)C2CCC1(C)C(OC(O)C1CC1=Cn1cnc3c([S-])ncnc31)C2
CC(c1cc2cc(C(C)(C)C)ccc2s1)C(O)OC1CC2CCC1(C)C2(C)C
Cc1cnc(-c2cccc(CC(O)OC3CC4CCC3(C)C4(C)C)c2)o1
Cc1nsc(N2CCN(CC(O)OC3CC4CCC3(C)C4(C)C)CC2)n1
CC1(C)C2CCC1(C)C(OC(O)c1ccoc1-c1cn3cc(Cl)ccc3[nH+]1)C2
CC1(C)C2CCC1(C)C(OC(O)Nc1nc(-c3cncc(Cl)n3)ns1)C2
Cc1cc(-c2csc(NC(O)OC3CC4CCC3(C)C4(C)C)n2)ccn1
CC1(C)C2CCC1(C)C(OC(O)Cn1ccc3c(-c4cnccn4)ccnc31)C2
Cc1nc(C)c(-c2ccnc(NC(O)OC3CC4CCC3(C)C4(C)C)n2)s1
CSC(=S)N1CC(CC(O)OC2CC3CCC2(C)C3(C)C)CSC1=Nc1ccccc1
Cn1c[nH+]c(-c2cnn(CC(O)OC3CC4CCC3(C)C4(C)C)c2)c1
CC1(C)C2CCC1(C)C(OC(O)C(F)(F)c1ccc3nc(C(F)(F)F)ccc3c1)C2
CC1(C)C2CCC1(C)C(OC(O)Nc1nc(-c3cccc(C(F)(F)F)c3)cs1)C2
Cc1nc(-c2cccc(CC(O)OC3CC4CCC3(C)C4(C)C)c2)cs1
CCc1ncc2c3c(sc2n1)CCC(C(O)OC1CC2CCC1(C)C2(C)C)C3
CC1(C)C2CCC1(C)C(OC(O)C1Cn3c(nnc3-c3cccc(Cl)c3)S1)C2
Cn1c([S-])nnc1-c1ccn(CC(O)OC2CC3CCC2(C)C3(C)C)n1
Cc1cc(-c2nc(CC(O)OC3CC4CCC3(C)C4(C)C)cs2)no1
CC(=Cc1ccc2ccncc2c1)CC(O)OC1CC2CCC1(C)C2(C)C
CN(CC(O)OC1CC2CCC1(C)C2(C)C)c1ncc2ncc([S-])nc2n1
C=Cc1ccc2cc(CC(O)OC3CC4CCC3(C)C4(C)C)ccc2[nH+]1
CC1(C)C2CCC1(C)C(OC(O)Cn1c[nH+]c3c(-c4cccnc4)cccc31)C2
CC1(C)C2CCC1(C)C(OC(O)CSC(=S)Sc1cc(Cl)nc(Cl)c1Cl)C2
CC1(C)C2CCC1(C)C(OC(O)c1csc(-c3cnc4ccccc4c3)c1)C2
CC1(C)C2CCC1(C)C(OC(O)Nc1ncnc(-c3cccc(Cl)c3)n1)C2
CC1(C)C2CCC1(C)C(OC(O)c1csc(-c3nc4ccccc4s3)c1)C2
CC(=Cc1ccc2cc[nH+]cc2c1)CC(O)OC1CC2CCC1(C)C2(C)C
Cn1nc(-c2ncc(CC(O)OC3CC4CCC3(C)C4(C)C)o2)c2ccccc21
CC1(C)C2CCC1(C)C(OC(O)C1C=C(c3cc4ccccc4c[nH+]3)CCC1)C2
CC1(C)C2CCC1(C)C(OC(O)Cc1ccn(-c3nc(Cl)nc(Cl)n3)n1)C2
CC1(C)C2CCC1(C)C(OC(O)CCSc1ccc3ccccc3n1)C2
CC1C=C(N2CCCCC2)C=C(N2CCC(C(O)OC3CC4CCC3(C)C4(C)C)C2)C1
CC(=CC(O)OC1CC2CCC1(C)C2(C)C)c1cnc2cc(C)cc(C)c2c1
CC1CCc2nc(C=CC(O)OC3CC4CCC3(C)C4(C)C)sc2C1
CC1(C)C2CCC1(C)C(OC(O)Cc1nc(N3Cc4ccccc4C3)cc[nH+]1)C2
CC1(C)C2CCC1(C)C(OC(O)[NH+]=C([S-])N=NC1=Cc3cccc4cccc1c34)C2
Cc1nnn(-c2cc(CC(O)OC3CC4CCC3(C)C4(C)C)on2)n1
CC1(C)C2CCC1(C)C(OC(O)N=C([S-])N1CCC(c3cccs3)=N1)C2
CC1(C)C2CCC1(C)C(OC(O)[NH2+]c1ccc(N=c3ssnc3Cl)cc1)C2
CC1(C)C2CCC1(C)C(OC(O)C1C=NN(c3nc4ccccc4s3)C1C(F)(F)F)C2
CC1(C)C2CCC1(C)C(OC(O)CC1CCN(c3cc(Cl)ccc3C#N)CC1)C2
CC1(C)C2CCC1(C)C(OC(O)C1CCCN(c3cc(C(Cl)(Cl)Cl)ns3)C1)C2
CC1(C)C2CCC1(C)C(OC(O)[NH2+]C1C3CCC1c1ccc(C(F)F)cc1C3)C2
CC1(C)C2CCC1(C)C(OC(O)C1CCCC(c3ccc(C(F)(F)F)cc3)C1)C2
CC1(C)C2CCC1(C)C(OC(O)NN=CC1=C(Cl)c3ccccc3CC1)C2
CC1(C)C2CCC1(C)C(OC(O)Cc1ccc3nc(C(F)F)c(C#N)cc3c1)C2
Cn1cnnc1-c1cc2c(C(F)(F)F)nn(CC(O)OC3CC4CCC3(C)C4(C)C)c2s1
CN1CCN(c2nc(Cl)cc(NC(O)OC3CC4CCC3(C)C4(C)C)n2)CC1
C=Cc1cc2cc(C)c(CC(O)OC3CC4CCC3(C)C4(C)C)cc2nc1Cl
CSC(=S)N1CC(CC(O)OC2CC3CCC2(C)C3(C)C)CSC1=Nc1ccccc1Cl
CN1CCCCCC1=Nc1ccc(CC(O)OC2CC3CCC2(C)C3(C)C)cc1
CC1(C)C2CCC1(C)C(OC(O)Nc1nccc(-c3cccc(Br)c3)c1C#N)C2
CC1(C)C2CCC1(C)C(OC(O)C1CCc3nn(-c4ccccc4)cc3C1)C2
Cc1cccc(N=NC([S-])=NNC(O)OC2CC3CCC2(C)C3(C)C)c1
CC1(C)C2CCC1(C)C(OC(O)Cc1cnc(-c3ncnc4ccsc34)s1)C2
CC1(C)C2CCC1(C)C(OC(O)c1nnc3ccc(-c4cccc(C(F)(F)F)c4)nn13)C2
CSC(=S)N1CC(CC(O)OC2CC3CCC2(C)C3(C)C)CSC1=Nc1ccccc1Br
Cc1cc(-n2nnc(CC(O)OC3CC4CCC3(C)C4(C)C)n2)no1
CC1(C)C2CCC1(C)C(OC(O)Cc1ccnc3c1cnn3C1CCCCC1)C2
CC1(C)C2CCC1(C)C(OC(O)CSc1ncnc3cc(I)sc13)C2
Cc1cccc(-c2ncc(CC(O)OC3CC4CCC3(C)C4(C)C)o2)c1
CC1(C)C2CCC1(C)C(OC(O)CC1CCN(c3cc[n-]c(=S)n3)CC1)C2
CC1(C)SC(c2nc3ccccc3s2)=NC1C(O)OC1CC2CCC1(C)C2(C)C
Cc1cnc2c(C=CCC(O)OC3CC4CCC3(C)C4(C)C)cccn12
CC1(C)C2CCC1(C)C(OC(O)CN1CCCC(c3ncc(Br)s3)C1)C2
CC(C)(CC(O)OC1CC2CCC1(C)C2(C)C)c1ccc(C2=CCCC2)cc1
CC1(C)C2CCC1(C)C(OC(O)C1N=CN=C(c3ccc(Br)cc3)S1)C2
CC1(C)C2CCC1(C)C(OC(O)Cc1cc(-c3n[n-]c4ccncc34)cc[nH+]1)C2
CC1(C)C2CCC1(C)C(OC(O)c1cc(C(C#N)c3nc4ccccc4s3)ncn1)C2
CN1c2[nH+]c3n(c2C([S-])=NP1(=S)SCC(O)OC1CC2CCC1(C)C2(C)C)CCC3
CN(C)c1ccc2c3c(sc2[nH+]1)C(C(O)OC1CC2CCC1(C)C2(C)C)CCC3
CC1(C)C2CCC1(C)C(OC(O)Cc1ccn3nc(CC#N)cc3n1)C2
CC1(C)C2CCC1(C)C(OC(O)C(F)(F)c1cnc3cc4ccccc4cc3n1)C2
CC(CC(O)OC1CC2CCC1(C)C2(C)C)=C(Cl)c1ccc2ccccc2n1
Cc1cccc(C2=NN(C([S-])=NC(O)OC3CC4CCC3(C)C4(C)C)CC2)c1
Cc1ccc(-c2cc(NC(O)OC3CC4CCC3(C)C4(C)C)nc3c2CCC3)s1
Cn1cnnc1-c1c[nH+]c2cc(CC(O)OC3CC4CCC3(C)C4(C)C)ccn12
Cc1oc2nc(N3CCCC3)ccc2c1CC(O)OC1CC2CCC1(C)C2(C)C
CC1(C)C2CCC1(C)C(OC(O)Cc1ccc(-c3ncnc4[n-]cc(C#N)c34)cc1)C2
CC1(C)C2CCC1(C)C(OC(O)CC1CSC(=Nc3ccccc3Cl)N(C(=S)[S-])C1)C2
CC1(C)C2CCC1(C)C(OC(O)Cc1ccc(-c3cc([S-])nc4c3CCCC4)o1)C2
CC1(C)C2CCC1(C)C(OC(O)CC#CCN1CCC3CC1Cc1ccccc13)C2
Cc1cc(-c2ccc(C)s2)nc(NC(O)OC2CC3CCC2(C)C3(C)C)n1
CC1(C)C2CCC1(C)C(OC(O)C1Cc3ccc(-c4ccc(Cl)c(Cl)c4)n3C1)C2
CC1(C)C2CCC1(C)C(OC(O)CSC(=S)Sc1c(Cl)cnc(Cl)c1Cl)C2
CC1(C)C2CCC1(C)C(OC(O)Cc1ccc(-c3cc[nH+]c4c3CCCC4)s1)C2
CC1(C)C2CCC1(C)C(OC(O)CCc1cc3ncc4cccnc4n3n1)C2
CC1(C)C2CCC1(C)C(OC(O)Cc1nc(-c3cccc(Br)c3)cs1)C2
CC1(C)C2CCC1(C)C(OC(O)C1CCCC(c3ccc4[nH+]cccc4c3)C1)C2
Cc1cc(-c2ccn(CC(O)OC3CC4CCC3(C)C4(C)C)n2)on1
CN1CCN(CC#CC2CCCCC2C(O)OC2CC3CCC2(C)C3(C)C)CC1
CC1(C)C2CCC1(C)C(OC(O)Nc1ccc(-c3nncn4ccnc34)cc1)C2
CC1CCCCN1C([S-])=NN=CCC(O)OC1CC2CCC1(C)C2(C)C
CC1(C)C2CCC1(C)C(OC(O)C1C=C(c3c[nH+]c4ccccc4c3)CCC1)C2
CC1(C)C2CCC1(C)C(OC(O)C1CC=C(c3cnc4ccccc4c3)C1)C2
Cc1cccc2[nH+]cc(C3=CC(C(O)OC4CC5CCC4(C)C5(C)C)CCC3)cc12
Cc1ccc(C2CC3CCC2C3(C)CC(O)OC2CC3CCC2(C)C3(C)C)cc1C
CC1(C)C2CCC1(C)C(OC(O)C1CCC(c3nncn4cc(Br)nc34)CC1)C2
Cc1ccnc2cc(N3CCC(C(O)OC4CC5CCC4(C)C5(C)C)CC3)nn12
CC1(C)C2CCC1(C)C(OC(O)C1C=C(c3ccc(C(F)(F)F)cc3)CCC1)C2
CC1(C)C2CCC1(C)C(OC(O)C1CCCN(c3ncc4c(n3)CCCC4)C1)C2
CC(C)(C)c1ccc(C2=CC(C(O)OC3CC4CCC3(C)C4(C)C)CC2)cc1
CC1(C)C2CCC1(C)C(OC(O)Cc1ccc(-c3ncnc4[n-]cc(Br)c34)cc1)C2
CC1(C)C2CCC1(C)C(OC(O)C1C=C(c3cnc4ccccc4c3)CC1)C2
Cc1cc(-c2ccc(Cl)c(Cl)c2)n2c1CC(C(O)OC1CC3CCC1(C)C3(C)C)C2
CC1(C)C2CCC1(C)C(OC(O)C1CCC(c3nc4ccccc4o3)CC1)C2
CC1(C)C2CCC1(C)C(OC(O)Cc1ccc(-c3ncnc4[n-]cc(C#N)c34)cc1)C2
CC1(C)C2CCC1(C)C(OC(O)C1Cc3ccc(-c4cccc(Cl)c4)n3C1)C2
CC1(C)C2CCC1(C)C(OC(O)N=C([S-])N1CCC(c3ccccc3)=N1)C2
Cc1cc(N2CC[NH+](C(O)OC3CC4CCC3(C)C4(C)C)CC2)nc2sccc12
CC1(C)C2CCC1(C)C(OC(O)[NH+]1CCN(c3cccc(C#N)c3)CC1)C2
Cc1ccnc(N2CCn3c(n[nH+]c3C(O)OC3CC4CCC3(C)C4(C)C)C2)n1
CC1(C)C2CCC1(C)C(OC(O)C1C=C(c3cc4ccccc4cn3)CCC1)C2
CC(C)(CC(O)OC1CC2CCC1(C)C2(C)C)c1ccc(C2=CCCC2)cc1
CC1(C)C2CCC1(C)C(OC(O)C1CCN(c3ccc4nncn4n3)CC1)C2
CC1(C)C2CCC1(C)C(OC(O)C1CCc3cn(-c4ccccc4)nc3C1)C2
CC1(C)C2CCC1(C)C(OC(O)Cc1ccc(-c3ncnc4[n-]cnc34)cc1)C2
CC1(C)C2CCC1(C)C(OC(O)Cc1ccc(-c3ccnc4ccnn34)cc1)C2
CCn1nc(C#CC=CC(O)OC2CC3CCC2(C)C3(C)C)c2cncnc21
Cc1cc[nH+]cc1-c1cccc2c1ncn2CC(O)OC1CC2CCC1(C)C2(C)C
CC1(C)C2CCC1(C)C(OC(O)[NH+]1CCN(c3nc4ncccc4cc3C#N)CC1)C2
CC1(C)C2CCC1(C)C(OC(O)N1CCC(C#N)(c3ccc(Cl)c(Cl)c3)CC1)C2
CC1(C)C2CCC1(C)C(OC(O)CCc1nc3cnc4ccccc4c3[n-]1)C2
CC1(C)C2CCC1(C)C(OC(O)CC1C=CC(n3cnc4cncnc43)C1)C2
CC(=Cc1ccc2ccncc2c1)CC(O)OC1CC2CCC1(C)C2(C)C
CC1(CC(O)OC2CC3CCC2(C)C3(C)C)CSC(=Nc2ccccc2Br)N(C(=S)[S-])C1
CC1(C)C2CCC1(C)C(OC(O)Cc1cc(-c3cccc(Br)c3)nc3ncnn13)C2
CC1(C)C2CCC1(C)C(OC(O)CCc1nc3c[nH+]c4ccccc4c3[n-]1)C2
CC1(C)C2CCC1(C)C(OC(O)Cn1ccc3c(-c4cnccn4)ccnc31)C2
CC(CC(O)OC1CC2CCC1(C)C2(C)C)n1ncc2c3cncnc3ccc21
CC1(C)C2CCC1(C)C(OC(O)CN1CCN(c3noc4ccccc34)CC1)C2
Cn1c(CCC(O)OC2CC3CCC2(C)C3(C)C)nc2cnc3ccccc3c21
CC(c1cnc2cc3cccnc3cc2n1)C(O)OC1CC2CCC1(C)C2(C)C
CC1(C)C2CCC1(C)C(OC(O)N=C([S-])n1cnc(-c3ccccc3)n1)C2
CC1(C)C2CCC1(C)C(OC(O)C(Br)c1cnc3c(Cl)c4ncccc4cc3n1)C2
CC1(C)C2CCC1(C)C(OC(O)Nc1ncnc3c(-c4cccs4)cnn13)C2
C#Cc1ccc(N2CCC(C(O)OC3CC4CCC3(C)C4(C)C)C2)nc1
CN(CC(O)OC1CC2CCC1(C)C2(C)C)c1ccc2ccc3ccccc3c2[nH+]1
C=C(CC(O)OC1CC2CCC1(C)C2(C)C)c1c[nH+]c2cc(C)ccc2c1
CC1(C)C2CCC1(C)C(OC(O)CC1CCN(c3ncnc4[n-]cnc34)CC1)C2
Cc1cc(C#N)ccc1N1CCC(CC(O)OC2CC3CCC2(C)C3(C)C)C1
CC1(CC(O)OC2CC3CCC2(C)C3(C)C)C=C([N-]c2ccccc2)C=CC1
CC1(C)C2CCC1(C)C(OC(O)Cc1ccn3nc(CC#N)c(C#N)c3n1)C2
CC1(C)C2CCC1(C)C(OC(O)C1CCN(c3ccc(C#N)cn3)C1)C2
CC1(C)C2CCC1(C)C(OC(O)C1CCC(c3ccc(Cl)c(Cl)c3)CC1)C2
Cc1cc2nccc(-c3ccc(CC(O)OC4CC5CCC4(C)C5(C)C)cc3)n2n1
CC1(C)C2CCC1(C)C(OC(O)Nc1ccc3nc(C4CC4)sc3c1)C2
CC(CC(O)OC1CC2CCC1(C)C2(C)C)=C(Cl)c1ccc2ccccc2n1
C=C(CC(O)OC1CC2CCC1(C)C2(C)C)c1c[nH+]c2cc(C)cc(C)c2c1
Cc1cccc(-c2cccc(CC(O)OC3CC4CCC3(C)C4(C)C)c2)c1
CC1(C)C2CCC1(C)C(OC(O)Cc1ccc(-c3csc4nccn34)cc1)C2
CC1(C)C2CCC1(C)C(OC(O)C1CCC(c3ccc(Cl)cc3)CC1)C2
CC1(C)C2CCC1(C)C(OC(O)[NH+]1CCN(c3ccc4ccsc4[nH+]3)CC1)C2
CC1(C)C2CCC1(C)C(OC(O)CC1CCC(n3cnc4cncnc43)C1)C2
Cc1csc2[nH+]c(N3CCC(C(O)OC4CC5CCC4(C)C5(C)C)C3)sc12
CC1(C)C2CCC1(C)C(OC(O)CC1C=C([N-]c3ccccc3)C=CC1)C2
Cc1cnc2n1CCN(C1CCC(C(O)OC3CC4CCC3(C)C4(C)C)C1)C2
Cc1ccc(C2=CC=CC(C)(CC(O)OC3CC4CCC3(C)C4(C)C)C2)o1
CCn1nc(C#CC(C)=CC(O)OC2CC3CCC2(C)C3(C)C)c2cncnc21
CC(C)C1CCc2nc(NC(O)OC3CC4CCC3(C)C4(C)C)[nH+]cc2C1
CC1(C)C2CCC1(C)C(OC(O)C1CCN(c3nc4cncnc4[n-]3)CC1)C2
CC1(C)C2CCC1(C)C(OC(O)CC1=CSC(=Cn3ccnc3)S1)C2
Cc1c(Cl)c(CC(O)OC2CC3CCC2(C)C3(C)C)nn1-c1cccc(Cl)c1
CN(CC(O)OC1CC2CCC1(C)C2(C)C)c1nc2c(Br)c(Br)c(Br)cc2[n-]1
Cn1c(N2CC[NH+](C(O)OC3CC4CCC3(C)C4(C)C)CC2)nc2ccccc21
CN(CC(O)OC1CC2CCC1(C)C2(C)C)c1ccc2cc(Cl)cnc2n1
CC1(C)C2CCC1(C)C(OC(O)Cn1c[nH+]c3c(-c4cccnc4)cccc31)C2
CC1(C)C2CCC1(C)C(OC(O)C1C=C(c3cnc4cccc(Cl)c4c3)CCC1)C2
Cc1cc2c(nc(N(C)C)n3c(CC(O)OC4CC5CCC4(C)C5(C)C)nnc23)o1
CC1(C)C2CCC1(C)C(OC(O)CC=NN=C([S-])N1CCCCC1)C2
CC1(C)C2CCC1(C)C(OC(O)CC=Cc1ncc3ccccc3n1)C2
CC1(C)C2CCC1(C)C(OC(O)[NH+]1CC=C(c3ccc(Cl)nc3)CC1)C2
Cc1cccc(-c2csc(NC(O)OC3CC4CCC3(C)C4(C)C)c2)c1
Cc1cccc(-c2csc(NC(O)OC3CC4CCC3(C)C4(C)C)n2)c1
C=Cc1nc2c(s1)CC(CC(O)OC1CC3CCC1(C)C3(C)C)CC2
CC1(C)C2CCC1(C)C(OC(O)[NH+]1CCC(c3nn4cnnc4s3)CC1)C2
CC1(C)C2CCC1(C)C(OC(O)CC=Cc1ccc(C(F)(F)F)nc1)C2
CC1(C)C2CCC1(C)C(OC(O)Nc1ccc(N=c3cnss3)cc1)C2
CC1(C)C2CCC1(C)C(OC(O)C1CCN(c3ncc(C#N)cc3C#N)C1)C2
Cc1cccc(-c2csc(NC(O)OC3CC4CCC3(C)C4(C)C)[nH+]2)c1
CN(C)c1ccc2nc(CC(O)OC3CC4CCC3(C)C4(C)C)ccc2c1
CSc1ccc2cc(CC(O)OC3CC4CCC3(C)C4(C)C)ccc2c1
CC1(C)C2CCC1(C)C(OC(O)Nc1nnc(C=C3SCCCS3)s1)C2
CN(CC(O)OC1CC2CCC1(C)C2(C)C)c1cnc2cc(Cl)c(Cl)cc2n1
CC1(C)C2CCC1(C)C(OC(O)[NH+]1CCC(c3nc4c[nH+]ccc4[n-]3)CC1)C2
CC1(C)C2CCC1(C)C(OC(O)CC=Cc1ccc(C(F)(F)F)cc1)C2
CSc1nc(C)c2cc(CC(O)OC3CC4CCC3(C)C4(C)C)c(C)cc2n1
CC1(C)C2CCC1(C)C(OC(O)Cc1ccc(N=c3cnss3)nc1)C2
Cn1c([S-])nnc1-c1nn(CC(O)OC2CC3CCC2(C)C3(C)C)cc1Cl
CC1(C)C2CCC1(C)C(OC(O)C1CCSC(c3nc(C#N)co3)S1)C2
CC1(C)C=CC=C(c2ccc(CC(O)OC3CC4CCC3(C)C4(C)C)o2)C1
Cn1cnnc1-c1cc2c(s1)CC(C(O)OC1CC3CCC1(C)C3(C)C)CC2
C#Cc1cnc(N2CCC(C(O)OC3CC4CCC3(C)C4(C)C)C2)nc1
CC1(C)C2CCC1(C)C(OC(O)CC=C(C#N)c1nc3ccccc3s1)C2
Cc1nc(-c2cccc(CC(O)OC3CC4CCC3(C)C4(C)C)c2)cs1
Cc1nc2cc(CC(O)OC3CC4CCC3(C)C4(C)C)ccn2c1-c1nncn1C
CC1(C)C2CCC1(C)C(OC(O)C(F)(F)c1cnc3cc4ccccc4cc3n1)C2
CC=NN=C([S-])N1CC[NH+](C(O)OC2CC3CCC2(C)C3(C)C)CC1
Cc1cc(-c2nnc([S-])n2C)nn1CC(O)OC1CC2CCC1(C)C2(C)C
CC1(C)C2CCC1(C)C(OC(O)Cc1csc3[nH+]c(N4CCCC4)sc13)C2
CC#CC#CCC=CC(O)OC1CC2CCC1(C)C2(C)C
CC(C)(CC(O)OC1CC2CCC1(C)C2(C)C)c1cc(Br)cc(C=C(C#N)C#N)c1
CC1(C)C2CCC1(C)C(OC(O)CC=Cc1nc3ccccc3s1)C2
CC1(C)C2CCC1(C)C(OC(O)Cc1csc(-c3nnc4scnn34)n1)C2
CSc1ncn2nc(C(C)(C)CC(O)OC3CC4CCC3(C)C4(C)C)cc2n1
CC1(C)C2CCC1(C)C(OC(O)Cc1cnc(N=c3cnss3)cn1)C2
CC=Cc1ccc(C(C)(C)CC(O)OC2CC3CCC2(C)C3(C)C)cc1
CC1CC(C)CN(C([S-])=NN=CCC(O)OC2CC3CCC2(C)C3(C)C)C1
Cn1nc(-c2nnc([S-])n2C)c(Cl)c1CC(O)OC1CC2CCC1(C)C2(C)C
Cc1nnc2c3cc(CC(O)OC4CC5CCC4(C)C5(C)C)oc3nc(N(C)C)n12
CC1(C)C2CCC1(C)C(OC(O)Cn1ccc(-c3cccc(Br)c3)n1)C2
CC1(C)C2CCC1(C)C(OC(O)Nc1cn(-c3cccc(Cl)c3)nn1)C2
CCc1ncc2c3c(sc2n1)CC(C(O)OC1CC2CCC1(C)C2(C)C)C3
CCc1nc2c(C)nn(C)c2c2nc(CC(O)OC3CC4CCC3(C)C4(C)C)cn12
CSc1ccc2nc(NC(O)OC3CC4CCC3(C)C4(C)C)sc2c1
CC1(C)C2CCC1(C)C(OC(O)Nc1ncc3c(N4CCCC4)cccc3[nH+]1)C2
CC(C)c1ccc2cc(CC(O)OC3CC4CCC3(C)C4(C)C)ccc2c1
Cc1c(Cl)ncn1-c1cccc(CC(O)OC2CC3CCC2(C)C3(C)C)c1
Cc1c(Cl)c(-c2nnc([S-])n2C)nn1CC(O)OC1CC2CCC1(C)C2(C)C
CC1(C)C2CCC1(C)C(OC(O)CCc1cn3cc(Br)ccc3n1)C2
Cc1cccc(-c2sc(NC(O)OC3CC4CCC3(C)C4(C)C)n[n+]2C)c1
CC1(C)C2CCC1(C)C(OC(O)Sc1cnc(-c3ccccc3)s1)C2
CC1(C)C2CCC1(C)C(OC(O)[NH+]1CCC(c3ccc(Cl)c(Cl)c3)CC1)C2
CC(C)(C)c1ccc(N=c2ssnc2C(O)OC2CC3CCC2(C)C3(C)C)cc1
CSC(=S)N1CC(CC(O)OC2CC3CCC2(C)C3(C)C)CSC1=Nc1ccccc1Cl
CC1(C)C2CCC1(C)C(OC(O)c1c(Cl)sc3nc(-c4csc(Cl)c4)cn13)C2
CN(CC(O)OC1CC2CCC1(C)C2(C)C)c1ncc2ncc([S-])nc2n1
CN=C(N=c1[nH+]c(N(C)C)ss1)SCC(O)OC1CC2CCC1(C)C2(C)C
CC1(C)C2CCC1(C)C(OC(O)CN=Cc1cc3ccccc3s1)C2
Cc1nc(-c2ncc(CC(O)OC3CC4CCC3(C)C4(C)C)o2)cs1
CC1(C)C2CCC1(C)C(OC(O)Nc1ncc(-c3cccc(Cl)c3)s1)C2
Cn1nc(-c2nnc([S-])n2C)cc1CC(O)OC1CC2CCC1(C)C2(C)C
CC=NN=C([S-])N1CCC(C(O)OC2CC3CCC2(C)C3(C)C)C(C)C1
Cc1ccnc(-c2ccc(NC(O)OC3CC4CCC3(C)C4(C)C)cn2)n1
CC=NN=C([S-])N1CC(C)CC(CC(O)OC2CC3CCC2(C)C3(C)C)C1
Cc1cccc(N=NC([S-])=NNC(O)OC2CC3CCC2(C)C3(C)C)c1
Cc1nc(C2CCCN(CC(O)OC3CC4CCC3(C)C4(C)C)C2)sc1Br
Cc1cc(CC(O)OC2CC3CCC2(C)C3(C)C)cc2ccc(C(F)F)nc12
CC1(C)C2CCC1(C)C(OC(O)CCSc1ccc3ccccc3n1)C2
CC1(C)C2CCC1(C)C(OC(O)Nc1nc(=[N+]3CCc4ccccc4C3)ss1)C2
CC1(C)C2CCC1(C)C(OC(O)CN1CCN(c3cncc(Cl)n3)CC1)C2
CC1CCCCN1C([S-])=NN=CCC(O)OC1CC2CCC1(C)C2(C)C
CC1(C)C2CCC1(C)C(OC(O)N=C([S-])N1CCC(c3ccccn3)=N1)C2
CC1(C)C2CCC1(C)C(OC(O)c1cc(-c3ccc(C(F)(F)F)cc3)ncn1)C2
CC1(C)C2CCC1(C)C(OC(O)CCSc1nc3ccsc3s1)C2
Cc1nc2c(C=CCC(O)OC3CC4CCC3(C)C4(C)C)cccn2c1C
Cc1sc2nc(C[NH2+]C(O)OC3CC4CCC3(C)C4(C)C)ncc2c1C
Cc1nc2c(C(F)F)cccc2c2c1CC(C(O)OC1CC3CCC1(C)C3(C)C)S2
CC(C)(C)c1ccc(C=NNC(O)OC2CC3CCC2(C)C3(C)C)cc1
CCC1CCc2nnc(CC(O)OC3CC4CCC3(C)C4(C)C)nc2C1
CC(C)(C)c1cc2nc(SCC(O)OC3CC4CCC3(C)C4(C)C)ncn2n1
CC1(C)C2CCC1(C)C(OC(O)Nc1nnc(-c3nsc4ccccc34)s1)C2
CC1(C)C2CCC1(C)C(OC(O)NC=NN=C([S-])N1CCCCC1)C2
CC(C)(C)c1ccc(C2CCCC(C(O)OC3CC4CCC3(C)C4(C)C)C2)cc1
Cc1[nH+]c2c(C=CCC(O)OC3CC4CCC3(C)C4(C)C)cccn2c1C
CC1(C)C2CCC1(C)C(OC(O)Cc1nc(N3Cc4ccccc4C3)cc[nH+]1)C2
Cc1cnc(-c2csc(CC(O)OC3CC4CCC3(C)C4(C)C)n2)o1
CC1(C)C2CCC1(C)C(OC(O)CCc1ccn3c(n1)nc1ccccc13)C2
CC1(C)C2CCC1(C)C(OC(O)C1CSC(c3nc(C#N)co3)SC1)C2
CC1(C)C2CCC1(C)C(OC(O)C1Cc3[nH+]c(-c4ccccc4)cn3C1)C2
Cc1cc(-c2nc(CC(O)OC3CC4CCC3(C)C4(C)C)cs2)no1
Cc1ccccc1N=C1SCC(C)(CC(O)OC2CC3CCC2(C)C3(C)C)CN1C(=S)[S-]
CC1(C)C2CCC1(C)C(OC(O)C1Cn3c(nnc3-c3cccc(Cl)c3)S1)C2
CC1(C)C2CCC1(C)C(OC(O)C=Cc1ccc3cc(Cl)ccc3n1)C2
CC1(C)C2CCC1(C)C(OC(O)c1ccnc3cc4nc(CBr)cnc4cc13)C2
CC1(C)C2CCC1(C)C(OC(O)[NH2+]C1CCN(c3cccc(Cl)c3)CC1)C2
Cc1cn(C)c(-c2nnc(NC(O)OC3CC4CCC3(C)C4(C)C)s2)n1
CC1(C)C2CCC1(C)C(OC(O)c1cc(-c3ccc4cccnc4n3)sc1Cl)C2
Cc1ccc(-c2ccnc(NC(O)OC3CC4CCC3(C)C4(C)C)n2)s1
CC(C)(C)c1ccc(N2CCCC(C(O)OC3CC4CCC3(C)C4(C)C)C2)cc1
CC1(C)C2CCC1(C)C(OC(O)Sc1ccc(-c3ccccc3)s1)C2
CC1(C)C2CCC1(C)C(OC(O)Cc1ccc3cc(CCl)cnc3c1)C2
CC1(C)C2CCC1(C)C(OC(O)Cc1cccc(-c3cnc4ccc(Cl)nn34)c1)C2
CC1(C)C2CCC1(C)C(OC(O)Cc1ccc3c(c1)nc(C(Cl)Cl)c1cccn13)C2
CC(CC(O)OC1CC2CCC1(C)C2(C)C)n1c[nH+]c2cc(C(F)(F)F)ccc21
CC1(C)C2CCC1(C)C(OC(O)C(F)(F)c1ccc3nc(C(F)(F)F)ccc3c1)C2
CC1(C)C2CCC1(C)C(OC(O)Cc1ccc3nc(C(F)F)ccc3c1)C2
CN1CCN(c2nc(Cl)cc(NC(O)OC3CC4CCC3(C)C4(C)C)n2)CC1
CC(CC(O)OC1CC2CCC1(C)C2(C)C)c1nc2ccc(C(F)(F)F)cc2[n-]1
CC1(C)C2CCC1(C)C(OC(O)C1CCCN(c3ccc(C(F)(F)F)cc3)C1)C2
CC1=NN(c2nc3ccccc3s2)C(C(F)(F)F)C1C(O)OC1CC2CCC1(C)C2(C)C
CSc1nc(Cl)c2sc(NC(O)OC3CC4CCC3(C)C4(C)C)nc2n1
CC1(C)C2CCC1(C)C(OC(O)C1CC=C(c3cccc(C(F)(F)F)c3)CC1)C2
Cc1sc(NC(O)OC2CC3CCC2(C)C3(C)C)nc1-c1cccc(C(F)(F)F)c1
CC1(C)C2CCC1(C)C(OC(O)Nc1[nH+]c(-c3cccc(C(F)(F)F)c3)cs1)C2
CC1(C)C2CCC1(C)C(OC(O)c1csc(-c3cnc4ccccc4n3)c1)C2
CC1(C)C2CCC1(C)C(OC(O)CSC(=S)Sc1c(Cl)cnc(Cl)c1Cl)C2
CC1(C)C2CCC1(C)C(OC(O)C1Cc3nc(-c4ccccc4)cn3C1)C2
CSC1=NP(=S)(SC)[N-]c2[nH+]c3n(c21)CC(C(O)OC1CC2CCC1(C)C2(C)C)C3
CC1(C)C2CCC1(C)C(OC(O)Cn1cnc3c(-c4cccnc4)cccc31)C2
CCc1cc2nc(C(C)(C)CC(O)OC3CC4CCC3(C)C4(C)C)ccn2n1
CC1(C)C2CCC1(C)C(OC(O)CSC(=S)Sc1cc(Cl)nc(Cl)c1Cl)C2
CN=C(N=c1[nH+]c(N(C)CC(O)OC2CC3CCC2(C)C3(C)C)ss1)SC
Cn1c[nH+]c(-c2cnn(CC(O)OC3CC4CCC3(C)C4(C)C)c2)c1
CC1(C)C2CCC1(C)C(OC(O)C1CSC(c3nc4ccccc4s3)=N1)C2
Cc1[nH+]c2cc(CC(O)OC3CC4CCC3(C)C4(C)C)ccn2c1-c1nncn1C
CC1(C)C2CCC1(C)C(OC(O)C1CCCC(c3ccc4ccccc4n3)C1)C2
Cc1cc2n(c1-c1ccc(Cl)c(Cl)c1)CC(C(O)OC1CC3CCC1(C)C3(C)C)C2
Cc1cc2n(c1-c1ccc(Cl)cc1)CC(C(O)OC1CC3CCC1(C)C3(C)C)C2
CSC(=S)N1CC(CC(O)OC2CC3CCC2(C)C3(C)C)CSC1=Nc1ccccc1Br
Cn1cnnc1-c1cc2cnn(CC(O)OC3CC4CCC3(C)C4(C)C)c2s1
Cc1ncsc1-c1cnc(C(C)(C)CC(O)OC2CC3CCC2(C)C3(C)C)o1
CSC(=S)N1CC(CC(O)OC2CC3CCC2(C)C3(C)C)CSC1=Nc1ccccc1C
CC1(C)C2CCC1(C)C(OC(O)Nc1cccc(-c3nnc4n3CCS4)c1)C2
CC1(C)C2CCC1(C)C(OC(O)Nc1nccc(-c3cccc(I)c3)n1)C2
Cc1cc(C)c(C2=Nn3c(C)nnc3SC2)cc1CC(O)OC1CC2CCC1(C)C2(C)C
CC1(C)C2CCC1(C)C(OC(O)Nc1ccc(C3(C#N)SCCCS3)cc1)C2
Cc1ccccc1C1=NN(C([S-])=NC(O)OC2CC3CCC2(C)C3(C)C)CC1
CC1(C)C2CCC1(C)C(OC(O)Cc1cc(-c3cccc(Cl)c3)n3c1CCC3)C2
Cc1nn(C)c2c1ccc1oc(C(C)C(O)OC3CC4CCC3(C)C4(C)C)cc12
CC1(C)C2CCC1(C)C(OC(O)C1CCCN(c3cc(C(Cl)(Cl)Cl)ns3)C1)C2
CC1(C)C2CCC1(C)C(OC(O)C1CCCC(n3cnc4c(Cl)ncnc43)C1)C2
Cn1c(SCC(O)OC2CC3CCC2(C)C3(C)C)[nH+]c2ccc(Cl)cc21
CC1(C)C2CCC1(C)C(OC(O)C1CCCC(c3cc4ccccc4s3)C1)C2
CC1(C)C2CCC1(C)C(OC(O)Nc1nccc(-c3cccc(Cl)c3)n1)C2
CC1(C)C2CCC1(C)C(OC(O)Cc1cn(-c3cccc(Cl)c3)nn1)C2
CC1(C)C2CCC1(C)C(OC(O)Cc1cc3[nH+]cnc(N4CCCCC4)c3s1)C2
Cc1ncsc1-c1nc(C(C)(C)CC(O)OC2CC3CCC2(C)C3(C)C)no1
CSc1ccc2ccc(NC(O)OC3CC4CCC3(C)C4(C)C)[nH+]c2c1
CC1(C)C2CCC1(C)C(OC(O)NN=Cc1ccc3ncccc3c1)C2
CSC(=S)N1CC(C)(CC(O)OC2CC3CCC2(C)C3(C)C)CSC1=Nc1ccccc1
Cc1c(CC(O)OC2CC3CCC2(C)C3(C)C)cccc1-c1n[n-]c2ncncc12
Cc1ncc(-c2ccnc(NC(O)OC3CC4CCC3(C)C4(C)C)n2)s1
CC1(C)C2CCC1(C)C(OC(O)c1nnc3ccc(-c4cccc(C(F)(F)F)c4)nn13)C2
CC1(C)C2CCC1(C)C(OC(O)[NH2+]Cc1ncc3ccc(Cl)cc3n1)C2
CC1(N2CCN(CCCC(O)OC3CC4CCC3(C)C4(C)C)CC2)C#C1
CC1(C)C2CCC1(C)C(OC(O)CCCN1CCN([NH+]3CC3)CC1)C2
CC1(C)C2CCC1(C)C(OC(O)CCCN1CCN(C3CC3)CC1)C2
CC1(C)C2CCC1(C)C(OC(O)CCCN1CCN(C=S)CC1)C2
CC1(C)C2CCC1(C)C(OC(O)CCCN1CCN(C3BC3)CC1)C2
CC1(C)C2CCC1(C)C(OC(O)CCCN1CCN(C3N=N3)CC1)C2
CC1(C)C2CCC1(C)C(OC(O)CCCN1CCN(N(Cl)Cl)CC1)C2
CC1(C)C2CCC1(C)C(OC(O)CCCN1CCN(C3=CC3)CC1)C2
CC1(C)C2CCC1(C)C(OC(O)CCCN1CCN(C(F)F)CC1)C2
CC1(C)C2CCC1(C)C(OC(O)CCCN1CCN(B(F)F)CC1)C2
C=CN1CCN(CCCC(O)OC2CC3CCC2(C)C3(C)C)CC1
CC1(N2CCN(CCCC(O)OC3CC4CCC3(C)C4(C)C)CC2)N=N1
CC1(C)C2CCC1(C)C(OC(O)CCCN1CCN(NCl)CC1)C2
CC1(C)C2CCC1(C)C(OC(O)CCCN1CCN(C(=S)[S-])CC1)C2
C=C(Cl)N1CCN(CCCC(O)OC2CC3CCC2(C)C3(C)C)CC1
[truncated: 5,087 more rows]
