# Supplementary material for: QSAR-Guided and Fragment-Based Drug Design of Monoterpenoid Inhibitors Targeting Ebola Virus Glycoprotein
Source: Int J Mol Sci. 2026 Mar 25;27(7):2987. doi: 10.3390/ijms27072987 (PMC13073486; doi:10.3390/ijms27072987)
Supplement: Supplementary file 1 [file ijms-27-02987-s001.zip › File S11.csv]

SMILES
[C-]#[N+]c1ccccc1C=CCC(O)OC1CC2CCC1(C)C2(C)C
C#CC#CC(=S)C(C=CC(O)OC1CC2CCC1(C)C2(C)C)N1CCCCCC1
C#CC(=CC(O)OC1CC2CCC1(C)C2(C)C)CN1CCCCCC1
C#CC(=O)N=C1SC(N2CCCCCC2)CN1C(O)OC1CC2CCC1(C)C2(C)C
C#CC(=S)C(C=CC(O)OC1CC2CCC1(C)C2(C)C)N1CCCCCC1
C#CC(C(=O)CC(O)OC1CC2CCC1(C)C2(C)C)N1CCCCCC1
C#CC(C(=O)NC(O)OC1CC2CCC1(C)C2(C)C)N1CCCCCC1
C#CC(C(=O)NN1CCCCCC1)C(O)OC1CC2CCC1(C)C2(C)C
C#CC(C(O)OC1CC2CCC1(C)C2(C)C)N(C)NN1CCCCCC1
C#CC(C=CC(O)OC1CC2CCC1(C)C2(C)C)N1CCCCCC1
C#CC(C=CC(O)OC1CC2CCC1(C)C2(C)C)N1CCCCCC1
C#CC(CN1CCCCCC1)C(C#N)C(O)OC1CC2CCC1(C)C2(C)C
C#CC(CN1CCCCCC1)C(C)(O)C(O)OC1CC2CCC1(C)C2(C)C
C#CC(CN1CCCCCC1)C(O)C(O)OC1CC2CCC1(C)C2(C)C
C#CC(CN1CCCCCC1)C(O)C(O)OC1CC2CCC1(C)C2(C)C
C#CC(CN1CCCCCC1)NC(O)OC1CC2CCC1(C)C2(C)C
C#CC(N[NH2+]C(O)OC1CC2CCC1(C)C2(C)C)N1CCCCCC1
C#CC(NCC(O)OC1CC2CCC1(C)C2(C)C)N1CCCCCC1
C#CC(NNC(O)OC1CC2CCC1(C)C2(C)C)N1CCCCCC1
C#CC(NNN1CCCCCC1)C(O)OC1CC2CCC1(C)C2(C)C
C#CC(NNN1CCCCCC1)C(O)OC1CC2CCC1(C)C2(C)C
C#CC(O)(CNN1CCCCCC1)C(O)OC1CC2CCC1(C)C2(C)C
C#CC(ON1CCCCCC1)C([NH3+])C(O)OC1CC2CCC1(C)C2(C)C
C#CC(ON1CCCCCC1)C(C)([NH3+])C(O)OC1CC2CCC1(C)C2(C)C
C#CC(ON1CCCCCC1)C(C)(N)C(O)OC1CC2CCC1(C)C2(C)C
C#CC(ON1CCCCCC1)C(F)(F)C(O)OC1CC2CCC1(C)C2(C)C
C#CC(ON1CCCCCC1)C(N)C(O)OC1CC2CCC1(C)C2(C)C
C[N+]1=C(N)SC(N2CCCCCC2)CC1C(O)OC1CC2CCC1(C)C2(C)C
C[n+]1c(CC=S)cccc1CC(O)OC1CC2CCC1(C)C2(C)C
C[n+]1ccc(Cl)c2cccc(C(F)(F)C(O)OC3CC4CCC3(C)C4(C)C)c21
C[n+]1ccc(Cl)c2cccc(CC(O)OC3CC4CCC3(C)C4(C)C)c21
C[n+]1cccc([N-]C(=NC#N)NC(O)OC2CC3CCC2(C)C3(C)C)c1
C[n+]1ccn2c3c(c4ccccc42)CC(C(O)OC2CC4CCC2(C)C4(C)C)Cc31
C[n+]1csc2cc(CC(O)OC3CC4CCC3(C)C4(C)C)ccc21
C[NH+](CC=S)CCCC(O)OC1CC2CCC1(C)C2(C)C
C[NH2+]C(C#CN1CCCCCC1)C(O)OC1CC2CCC1(C)C2(C)C
C[PH](=O)C(CC(O)OC1CC2CCC1(C)C2(C)C)NN1CCCCCC1
C[PH](=S)SCCCC(O)OC1CC2CCC1(C)C2(C)C
C=[N+](C(O)OC1CC2CCC1(C)C2(C)C)C1CC1N1CCCCCC1
C=[N+](CCCC(O)OC1CC2CCC1(C)C2(C)C)C1N=NN=N1
C=C(BOC(O)OC1CC2CCC1(C)C2(C)C)N1CCCCCC1
C=C(BON1CCCCCC1)C(O)OC1CC2CCC1(C)C2(C)C
C=C(C#N)c1nc(CC(O)OC2CC3CCC2(C)C3(C)C)n[n-]1
C=C(C#N)c1nc2c(s1)C(C(O)OC1CC3CCC1(C)C3(C)C)CC(N1CCCCCC1)C2
C=C(C(=O)C(C#N)N1CCCCCC1)C(O)OC1CC2CCC1(C)C2(C)C
C=C(C(=O)C(C#N)N1CCCCCC1)C(O)OC1CC2CCC1(C)C2(C)C
C=C(C(=O)CN1CCCCCC1)C(O)OC1CC2CCC1(C)C2(C)C
C=C(C(=O)CN1CCCCCC1)C(O)OC1CC2CCC1(C)C2(C)C
C=C(C(=O)NC(O)OC1CC2CCC1(C)C2(C)C)N1CCCCCC1
C=C(C(=O)NC(O)OC1CC2CCC1(C)C2(C)C)N1CCCCCC1
C=C(C(=O)NN1CCCCCC1)C(O)OC1CC2CCC1(C)C2(C)C
C=C(C(=O)NN1CCCCCC1)C(O)OC1CC2CCC1(C)C2(C)C
C=C(C(=S)CON1CCCCCC1)C(O)OC1CC2CCC1(C)C2(C)C
C=C(C(=S)NN1CCCCCC1)C(O)OC1CC2CCC1(C)C2(C)C
C=C(C(Br)=CN1CCCCCC1)C(O)OC1CC2CCC1(C)C2(C)C
C=C(C(Cl)=CN1CCCCCC1)C(O)OC1CC2CCC1(C)C2(C)C
C=C(C(O)OC1CC2CCC1(C)C2(C)C)C1([S-])CC1N1CCCCCC1
C=C(C(O)OC1CC2CCC1(C)C2(C)C)C1CC1N1CCCCCC1
C=C(C(O)OC1CC2CCC1(C)C2(C)C)N(CN1CCCCCC1)C(=O)[S-]
C=C(C(O)OC1CC2CCC1(C)C2(C)C)N(CN1CCCCCC1)C(=O)SC
C=C(C(O)OC1CC2CCC1(C)C2(C)C)N(CN1CCCCCC1)C(C)=O
C=C(C)C(C#CN1CCCCCC1)C(O)OC1CC2CCC1(C)C2(C)C
C=C(C)C[NH2+]CCCC(O)OC1CC2CCC1(C)C2(C)C
C=C(C)C1C=C(N2CCCCCC2)CC1C(O)OC1CC2CCC1(C)C2(C)C
C=C(C[S-])CCCCC(O)OC1CC2CCC1(C)C2(C)C
C=C(c1c(C)ccc2c1C(C)CC(C)C2)C(O)OC1CC2CCC1(C)C2(C)C
C=C(CC(=O)N1CCCCCC1)C(O)OC1CC2CCC1(C)C2(C)C
C=C(CC(=O)N1CCCCCC1)C(O)OC1CC2CCC1(C)C2(C)C
C=C(CC(O)OC1CC2CCC1(C)C2(C)C)c1cc(C#N)co1
C=C(CC=S)CCCC(O)OC1CC2CCC1(C)C2(C)C
C=C(CC=S)CCCC(O)OC1CC2CCC1(C)C2(C)C
C=C(CCCC(O)OC1CC2CCC1(C)C2(C)C)N=[N+]=[N-]
C=C(CCCC(O)OC1CC2CCC1(C)C2(C)C)P=S
C=C(CCCC(O)OC1CC2CCC1(C)C2(C)C)P=S
C=C(CN1CCCCCC1)C(=O)C(O)OC1CC2CCC1(C)C2(C)C
C=C(I)C(Br)CCCC(O)OC1CC2CCC1(C)C2(C)C
C=C(I)CCCCC(O)OC1CC2CCC1(C)C2(C)C
C=C=C(CN1CCCCCC1)C([NH3+])C(O)OC1CC2CCC1(C)C2(C)C
C=C1C(=O)N(N2CCCCCC2)NC1C(O)OC1CC2CCC1(C)C2(C)C
C=C1C(=S)N(N2CCCCCC2)CC1C(O)OC1CC2CCC1(C)C2(C)C
C=C1C(O)C(N2CCCCCC2)C1CC(O)OC1CC2CCC1(C)C2(C)C
C=C1C=C(N2CCCCCC2)C(=O)C1C(O)OC1CC2CCC1(C)C2(C)C
C=C1c2[nH+]cc(C)cc2CCC1C(O)OC1CC2CCC1(C)C2(C)C
C=C1c2cc(Br)ccc2CC1C(O)OC1CC2CCC1(C)C2(C)C
C=C1c2cc(Cl)ccc2CCC1C(O)OC1CC2CCC1(C)C2(C)C
C=C1c2ccc(Br)cc2CC1C(O)OC1CC2CCC1(C)C2(C)C
C=C1c2ccccc2CCC1CC(O)OC1CC2CCC1(C)C2(C)C
C=C1c2ncc(C)cc2CCC1C(O)OC1CC2CCC1(C)C2(C)C
C=C1CC(N2CCCCCC2)C1CC(O)OC1CC2CCC1(C)C2(C)C
C=C1CCC(C(=O)NN2CCCCCC2)(C(O)OC2CC3CCC2(C)C3(C)C)C1
C=C1CCC(CON2CCCCCC2)(C(O)OC2CC3CCC2(C)C3(C)C)C1
C=C1CCCc2cc(CC(O)OC3CC4CCC3(C)C4(C)C)c[nH+]c21
C=C1CCCc2cc(CC(O)OC3CC4CCC3(C)C4(C)C)cnc21
C=C1SC(N2CCCCCC2)C(=O)N1C(O)OC1CC2CCC1(C)C2(C)C
C=CC(=NCCCC(O)OC1CC2CCC1(C)C2(C)C)SC
C=CC(Br)CCCCC(O)OC1CC2CCC1(C)C2(C)C
C=CC(C)[NH2+]CCCC(O)OC1CC2CCC1(C)C2(C)C
C=CC(Cl)CCCCC(O)OC1CC2CCC1(C)C2(C)C
C=CC[NH2+]CCCC(O)OC1CC2CCC1(C)C2(C)C
C=CC1=[N+](C(O)OC2CC3CCC2(C)C3(C)C)CC(N2CCCCCC2)[N-]C1=O
C=CC1=[NH+]C(C(O)OC2CC3CCC2(C)C3(C)C)CC(N2CCCCCC2)S1
C=CC1=C(C)CC(CC(O)OC2CC3CCC2(C)C3(C)C)CC1
C=CC1=CCC(CC(O)OC2CC3CCC2(C)C3(C)C)C(Cl)C1
C=CC1=NC(C(O)OC2CC3CCC2(C)C3(C)C)CC(N2CCCCCC2)S1
C=Cc1c(C)cc(CC(O)OC2CC3CCC2(C)C3(C)C)cc1C
C=Cc1c(C)ccc2c1-c1ccccc1C(C(O)OC1CC3CCC1(C)C3(C)C)C2
C=Cc1cc(C)c(CC(O)OC2CC3CCC2(C)C3(C)C)cc1C
C=Cc1cc(C)c(CC(O)OC2CC3CCC2(C)C3(C)C)s1
C=Cc1cc(Cl)c2cccc(CC(O)OC3CC4CCC3(C)C4(C)C)c2n1
C=CC1CC1CCCC(O)OC1CC2CCC1(C)C2(C)C
C=Cc1ccc(CC(O)OC2CC3CCC2(C)C3(C)C)c(C)c1
C=Cc1ccc(CC(O)OC2CC3CCC2(C)C3(C)C)c(Cl)c1
C=Cc1ccc(CC(O)OC2CC3CCC2(C)C3(C)C)cc1
C=Cc1ccc(CC(O)OC2CC3CCC2(C)C3(C)C)cc1C
C=Cc1ccc(CC(O)OC2CC3CCC2(C)C3(C)C)s1
C=Cc1ccc2c(c1)C(C(O)OC1CC3CCC1(C)C3(C)C)CC(N1CCCCCC1)O2
C=Cc1ccc2c(c1)-c1cccc(C)c1CC2C(O)OC1CC2CCC1(C)C2(C)C
C=Cc1ccc2c(c1)CCC2C(O)OC1CC2CCC1(C)C2(C)C
C=Cc1cccc(C(C)(C)CC(O)OC2CC3CCC2(C)C3(C)C)c1
C=Cc1cccc(Cl)c1CCCC(O)OC1CC2CCC1(C)C2(C)C
C=Cc1cccc(I)c1CCCC(O)OC1CC2CCC1(C)C2(C)C
C=Cc1cccc[n+]1CCCC(O)OC1CC2CCC1(C)C2(C)C
C=Cc1ccccc1CCCC(O)OC1CC2CCC1(C)C2(C)C
C=Cc1ccnn1CCCC(O)OC1CC2CCC1(C)C2(C)C
C=CC1N=CSC1CCCC(O)OC1CC2CCC1(C)C2(C)C
C=Cc1nc2c(s1)C(C(O)OC1CC3CCC1(C)C3(C)C)CC(N1CCCCCC1)C2
C=Cc1ncc(CC(O)OC2CC3CCC2(C)C3(C)C)s1
C=Cc1ncn(C(=S)N(C)C(O)OC2CC3CCC2(C)C3(C)C)n1
C=Cc1ncoc1CCCC(O)OC1CC2CCC1(C)C2(C)C
C=Cc1nnc([S-])n1CCCC(O)OC1CC2CCC1(C)C2(C)C
C=Cc1nncn1CCCC(O)OC1CC2CCC1(C)C2(C)C
C=Cc1nnsc1CCCC(O)OC1CC2CCC1(C)C2(C)C
C=Cc1nocc1CCCC(O)OC1CC2CCC1(C)C2(C)C
C=Cc1occc1CCCC(O)OC1CC2CCC1(C)C2(C)C
C=CCc1nc2c(C(O)OC3CC4CCC3(C)C4(C)C)cccc2o1
C=CCc1nc2cccc(C(O)OC3CC4CCC3(C)C4(C)C)c2o1
C=CCSCCCC(O)OC1CC2CCC1(C)C2(C)C
C=CN(CN1CCCCCC1)NC(O)OC1CC2CCC1(C)C2(C)C
C=CN=C([S-])CCCC(O)OC1CC2CCC1(C)C2(C)C
C=CSC([S-])=[N+](C#N)CCCC(O)OC1CC2CCC1(C)C2(C)C
C=CSC([S-])=[N+](C#N)CCCC(O)OC1CC2CCC1(C)C2(C)C
C=CSC(=NC#N)SCC(O)OC1CC2CCC1(C)C2(C)C
C=N[n+]1ccccc1CCCC(O)OC1CC2CCC1(C)C2(C)C
C=NC[NH2+]CCCC(O)OC1CC2CCC1(C)C2(C)C
C=NC=C(C#N)CCCC(O)OC1CC2CCC1(C)C2(C)C
C=Nc1cccc(Br)c1CCCC(O)OC1CC2CCC1(C)C2(C)C
C=Nc1cccc(Cl)c1CCCC(O)OC1CC2CCC1(C)C2(C)C
C=Nc1cccc(Cl)c1CCCC(O)OC1CC2CCC1(C)C2(C)C
C=Nc1ccncc1CCCC(O)OC1CC2CCC1(C)C2(C)C
C=Nc1ccsc1CCCC(O)OC1CC2CCC1(C)C2(C)C
C=Nc1cncc(Br)c1CCCC(O)OC1CC2CCC1(C)C2(C)C
C=Nc1cncnc1CCCC(O)OC1CC2CCC1(C)C2(C)C
C=Nc1nc2c(s1)C(C(O)OC1CC3CCC1(C)C3(C)C)CC(N1CCCCCC1)C2
C=Nc1nccnc1CCCC(O)OC1CC2CCC1(C)C2(C)C
C=Nc1occc1CCCC(O)OC1CC2CCC1(C)C2(C)C
C=NN(CCCC(O)OC1CC2CCC1(C)C2(C)C)C(=S)SC
C=NN=C([S-])N1CC(C(O)OC2CC3CCC2(C)C3(C)C)Cc2ccccc21
C=NN=C(NCCCC(O)OC1CC2CCC1(C)C2(C)C)SC
C=NN=C1SC(N2CCCCCC2)C(=O)N1C(O)OC1CC2CCC1(C)C2(C)C
C=NN=C1SC(N2CCCCCC2)C(=S)N1C(O)OC1CC2CCC1(C)C2(C)C
C=NN=CCCCC(O)OC1CC2CCC1(C)C2(C)C
CC#CC#CC(=S)C(C=CC(O)OC1CC2CCC1(C)C2(C)C)N1CCCCCC1
CC#CC(=CC(O)OC1CC2CCC1(C)C2(C)C)CN1CCCCCC1
CC#CC(CC(O)OC1CC2CCC1(C)C2(C)C)NN1CCCCCC1
CC#CCC(=CC(O)OC1CC2CCC1(C)C2(C)C)CN1CCCCCC1
CC([N+]#CN1CCCCCC1)C(O)OC1CC2CCC1(C)C2(C)C
CC([NH3+])(C([S-])=NN1CCCCCC1)C(O)OC1CC2CCC1(C)C2(C)C
CC([NH3+])(C([S-])=NN1CCCCCC1)C(O)OC1CC2CCC1(C)C2(C)C
CC([NH3+])(C(=O)NN1CCCCCC1)C(O)OC1CC2CCC1(C)C2(C)C
CC([NH3+])(C(=S)NN1CCCCCC1)C(O)OC1CC2CCC1(C)C2(C)C
CC([NH3+])(CNN1CCCCCC1)C(O)OC1CC2CCC1(C)C2(C)C
CC([S-])(C(=O)NC(O)OC1CC2CCC1(C)C2(C)C)N1CCCCCC1
CC([S-])(C(=O)NN1CCCCCC1)C(O)OC1CC2CCC1(C)C2(C)C
CC([S-])(C[NH2+]N1CCCCCC1)C(O)OC1CC2CCC1(C)C2(C)C
CC([S-])(C[NH2+]N1CCCCCC1)C(O)OC1CC2CCC1(C)C2(C)C
CC([S-])(CNN1CCCCCC1)C(O)OC1CC2CCC1(C)C2(C)C
CC([S-])(CON1CCCCCC1)C(O)OC1CC2CCC1(C)C2(C)C
CC([S-])C(C)NCCCC(O)OC1CC2CCC1(C)C2(C)C
CC([S-])c1nc(C(C)(C)CC(O)OC2CC3CCC2(C)C3(C)C)no1
CC(=C(CN1CCCCCC1)C(N)=O)C(O)OC1CC2CCC1(C)C2(C)C
CC(=CCC(O)OC1CC2CCC1(C)C2(C)C)c1ccccc1
CC(=CCCCC(O)OC1CC2CCC1(C)C2(C)C)C[S-]
CC(=NC([S-])=NN1CCCCCC1)NC(O)OC1CC2CCC1(C)C2(C)C
CC(=NC(=S)NN1CCCCCC1)OC(O)OC1CC2CCC1(C)C2(C)C
CC(=NCCCC(O)OC1CC2CCC1(C)C2(C)C)C(Cl)Cl
CC(=NCCCC(O)OC1CC2CCC1(C)C2(C)C)C(F)F
CC(=NCCCC(O)OC1CC2CCC1(C)C2(C)C)C(F)F
CC(=O)[N-]c1nc2c(s1)C(C(O)OC1CC3CCC1(C)C3(C)C)CC(N1CCCCCC1)C2
CC(=O)[N-]c1nc2c(s1)C(C(O)OC1CC3CCC1(C)C3(C)C)CC(N1CCCCCC1)C2
CC(=O)[N-]N=C1C(C(O)OC2CC3CCC2(C)C3(C)C)CSC1N1CCCCCC1
CC(=O)N(C)c1nc2c(s1)C(C(O)OC1CC3CCC1(C)C3(C)C)CC(N1CCCCCC1)C2
CC(=O)N(C)c1nc2c(s1)C(C(O)OC1CC3CCC1(C)C3(C)C)CC(N1CCCCCC1)C2
CC(=O)NC(C#CN1CCCCCC1)C(O)OC1CC2CCC1(C)C2(C)C
CC(=O)NC(C#CN1CCCCCC1)C(O)OC1CC2CCC1(C)C2(C)C
CC(=O)NC1C(C(O)OC2CC3CCC2(C)C3(C)C)CSC1N1CCCCCC1
CC(=O)Nc1nc2c(s1)C(C(O)OC1CC3CCC1(C)C3(C)C)CC(N1CCCCCC1)C2
CC(BOC(O)OC1CC2CCC1(C)C2(C)C)N1CCCCCC1
CC(BON1CCCCCC1)C(O)OC1CC2CCC1(C)C2(C)C
CC(Br)(C(=O)NN1CCCCCC1)C(O)OC1CC2CCC1(C)C2(C)C
CC(Br)(CBr)CCCCC(O)OC1CC2CCC1(C)C2(C)C
CC(Br)(CCl)CCCCC(O)OC1CC2CCC1(C)C2(C)C
CC(Br)C(Br)CCCCC(O)OC1CC2CCC1(C)C2(C)C
CC(Br)C(C)(Br)CCCCC(O)OC1CC2CCC1(C)C2(C)C
CC(Br)C(C)[NH2+]CCCC(O)OC1CC2CCC1(C)C2(C)C
CC(Br)C(C)[NH2+]CCCC(O)OC1CC2CCC1(C)C2(C)C
CC(Br)C(Cl)CCCCC(O)OC1CC2CCC1(C)C2(C)C
CC(Br)C(Cl)CCCCC(O)OC1CC2CCC1(C)C2(C)C
CC(Br)C[NH2+]CCCC(O)OC1CC2CCC1(C)C2(C)C
CC(Br)CCCCCC(O)OC1CC2CCC1(C)C2(C)C
CC(Br)CCCCCC(O)OC1CC2CCC1(C)C2(C)C
CC(C#CCn1cc[nH+]c1)C(O)OC1CC2CCC1(C)C2(C)C
CC(C#CCn1ccnc1)C(O)OC1CC2CCC1(C)C2(C)C
CC(C#N)(C(=O)NC(O)OC1CC2CCC1(C)C2(C)C)N1CCCCCC1
CC(C#N)(C(=O)NN1CCCCCC1)C(O)OC1CC2CCC1(C)C2(C)C
CC(C#N)(CNN1CCCCCC1)C(O)OC1CC2CCC1(C)C2(C)C
CC(C#N)(NON1CCCCCC1)C(O)OC1CC2CCC1(C)C2(C)C
CC(C#N)c1nc2cccc(C(O)OC3CC4CCC3(C)C4(C)C)c2[n-]1
CC(C(=NC#N)NC(O)OC1CC2CCC1(C)C2(C)C)N1CCCCCC1
CC(C(=NC#N)NC(O)OC1CC2CCC1(C)C2(C)C)N1CCCCCC1
CC(C(=O)C(C#N)N1CCCCCC1)C(O)OC1CC2CCC1(C)C2(C)C
CC(C(=O)C(C#N)N1CCCCCC1)C(O)OC1CC2CCC1(C)C2(C)C
CC(C(=O)NC(O)OC1CC2CCC1(C)C2(C)C)N1CCCCCC1
CC(C(=O)NC(O)OC1CC2CCC1(C)C2(C)C)N1CCCCCC1
CC(C(=O)NN1CCCCCC1)C(O)OC1CC2CCC1(C)C2(C)C
CC(C(=O)NN1CCCCCC1)C(O)OC1CC2CCC1(C)C2(C)C
CC(C(=S)NC(O)OC1CC2CCC1(C)C2(C)C)N1CCCCCC1
CC(C(=S)NN1CCCCCC1)C(O)OC1CC2CCC1(C)C2(C)C
CC(C(=S)NN1CCCCCC1)C(O)OC1CC2CCC1(C)C2(C)C
CC(C(Br)=CN1CCCCCC1)C(O)OC1CC2CCC1(C)C2(C)C
CC(C(Br)=CN1CCCCCC1)C(O)OC1CC2CCC1(C)C2(C)C
CC(C(Cl)=CN1CCCCCC1)C(O)OC1CC2CCC1(C)C2(C)C
CC(C(Cl)=CN1CCCCCC1)C(O)OC1CC2CCC1(C)C2(C)C
CC(C(F)=CN1CCCCCC1)C(O)OC1CC2CCC1(C)C2(C)C
CC(C(O)OC1CC2CCC1(C)C2(C)C)[NH+]1CC1N1CCCCCC1
CC(C(O)OC1CC2CCC1(C)C2(C)C)[NH+]1CC1N1CCCCCC1
CC(C(O)OC1CC2CCC1(C)C2(C)C)[NH+]1OC1N1CCCCCC1
CC(C(O)OC1CC2CCC1(C)C2(C)C)C1C2Cc3ccccc3C21
CC(C(O)OC1CC2CCC1(C)C2(C)C)C1N=CSC1N1CCCCCC1
CC(C(O)OC1CC2CCC1(C)C2(C)C)C1O[NH+]1N1CCCCCC1
CC(C(O)OC1CC2CCC1(C)C2(C)C)C1O[NH+]1N1CCCCCC1
CC(C(O)OC1CC2CCC1(C)C2(C)C)C1ON1N1CCCCCC1
CC(C(O)OC1CC2CCC1(C)C2(C)C)C1ON1N1CCCCCC1
CC(C(O)OC1CC2CCC1(C)C2(C)C)n1cnc2c(Br)ccc(Br)c21
CC(C(O)OC1CC2CCC1(C)C2(C)C)N1NC1N1CCCCCC1
CC(C(O)OC1CC2CCC1(C)C2(C)C)n1nnc2c(Br)cc(Br)cc21
CC(C(O)OC1CC2CCC1(C)C2(C)C)N1OC1N1CCCCCC1
CC(C)(C(=O)NN1CCCCCC1)C(O)OC1CC2CCC1(C)C2(C)C
CC(C)(C(=O)NN1CCCCCC1)C(O)OC1CC2CCC1(C)C2(C)C
CC(C)(C(C#N)CN1CCCCCC1)C(O)OC1CC2CCC1(C)C2(C)C
CC(C)(C(C#N)CN1CCCCCC1)C(O)OC1CC2CCC1(C)C2(C)C
CC(C)(C(O)OC1CC2CCC1(C)C2(C)C)C1ON1N1CCCCCC1
CC(C)(C(O)OC1CC2CCC1(C)C2(C)C)n1ncc2c(=S)sc(C(F)(F)F)nc21
CC(C)(C)C(=O)NC(C#CN1CCCCCC1)C(O)OC1CC2CCC1(C)C2(C)C
CC(C)(C)c1cc(Br)cc(C(C)(C)CC(O)OC2CC3CCC2(C)C3(C)C)c1
CC(C)(C)c1cc2nc(C(F)(F)F)cc(CC(O)OC3CC4CCC3(C)C4(C)C)n2n1
CC(C)(C)C1CCC([NH2+]C(O)OC2CC3CCC2(C)C3(C)C)CC1
CC(C)(C)c1ccc2c(c1)C(C(O)OC1CC3CCC1(C)C3(C)C)CC(N1CCCCCC1)O2
CC(C)(C)c1ccc2c(c1)C(CC(O)OC1CC3CCC1(C)C3(C)C)CC2
CC(C)(C)c1ccc2c(c1)CCC2C(O)OC1CC2CCC1(C)C2(C)C
CC(C)(C)c1nc(C[NH2+]C(O)OC2CC3CCC2(C)C3(C)C)no1
CC(C)(C)c1nc(CCC(O)OC2CC3CCC2(C)C3(C)C)no1
CC(C)(C)c1nnc(C[NH2+]C(O)OC2CC3CCC2(C)C3(C)C)o1
CC(C)(C)c1nnn(C(C#CN2CCCCCC2)C(O)OC2CC3CCC2(C)C3(C)C)n1
CC(C)(C)n1ncc2c1-c1cc(Br)ccc1C(C(O)OC1CC3CCC1(C)C3(C)C)C2
CC(C)(C)n1nnc(CCC(O)OC2CC3CCC2(C)C3(C)C)n1
CC(C)(C)NC(=O)C(CC(O)OC1CC2CCC1(C)C2(C)C)NN1CCCCCC1
CC(C)(C)OC(C#CN1CCCCCC1)C(O)OC1CC2CCC1(C)C2(C)C
CC(C)(C1CCC2CCCC=C2C1)C(O)OC1CC2CCC1(C)C2(C)C
CC(C)(CC(O)OC1CC2CCC1(C)C2(C)C)c1cc(C(F)F)ccn1
CC(C)(CC(O)OC1CC2CCC1(C)C2(C)C)c1ccc2c(c1)CCC2
CC(C)(CC(O)OC1CC2CCC1(C)C2(C)C)c1ccc2sccc2c1
CC(C)(CC(O)OC1CC2CCC1(C)C2(C)C)c1cccc(Br)c1
CC(C)(CC(O)OC1CC2CCC1(C)C2(C)C)c1cccc(C(F)F)c1
CC(C)(CC(O)OC1CC2CCC1(C)C2(C)C)c1cn2ccsc2n1
CC(C)(CC(O)OC1CC2CCC1(C)C2(C)C)c1cn2ncsc2n1
CC(C)(CC(O)OC1CC2CCC1(C)C2(C)C)n1nnc2ccccc21
CC(C)(CC(O)OC1CC2CCC1(C)C2(C)C)Sc1cncs1
CC(C)(CCCC(O)OC1CC2CCC1(C)C2(C)C)N=[N+]=[N-]
CC(C)(NON1CCCCCC1)C(O)OC1CC2CCC1(C)C2(C)C
CC(C)(NON1CCCCCC1)C(O)OC1CC2CCC1(C)C2(C)C
CC(C)C(Br)CCCCC(O)OC1CC2CCC1(C)C2(C)C
CC(C)C(Cl)CCCCC(O)OC1CC2CCC1(C)C2(C)C
CC(C)C1=NN=C(NC(O)OC2CC3CCC2(C)C3(C)C)SC1
CC(C)C1C(C(O)OC2CC3CCC2(C)C3(C)C)CO[NH+]1N1CCCCCC1
CC(C)C1C(C(O)OC2CC3CCC2(C)C3(C)C)CO[NH+]1N1CCCCCC1
CC(C)C1C(C(O)OC2CC3CCC2(C)C3(C)C)CON1N1CCCCCC1
CC(C)c1cc([S-])cc(C(C)(C)CC(O)OC2CC3CCC2(C)C3(C)C)c1
CC(C)C1CC=C(CC(O)OC2CC3CCC2(C)C3(C)C)CC1
CC(C)c1ccc(CC(O)OC2CC3CCC2(C)C3(C)C)s1
CC(C)c1ccc2c(c1)C(C(O)OC1CC3CCC1(C)C3(C)C)NC(N1CCCCCC1)O2
CC(C)N=NCCCC(O)OC1CC2CCC1(C)C2(C)C
CC(C[S-])[NH2+]CCCC(O)OC1CC2CCC1(C)C2(C)C
CC(C[S-])=[NH+]CCCC(O)OC1CC2CCC1(C)C2(C)C
CC(C[S-])=[NH+]CCCC(O)OC1CC2CCC1(C)C2(C)C
CC(C[S-])=NCCCC(O)OC1CC2CCC1(C)C2(C)C
CC(C[S-])=NCCCC(O)OC1CC2CCC1(C)C2(C)C
CC(C[S-])CCCCC(O)OC1CC2CCC1(C)C2(C)C
CC(C[S-])NCCCC(O)OC1CC2CCC1(C)C2(C)C
CC(C=CC(O)OC1CC2CCC1(C)C2(C)C)N1CCCCCC1
CC(C=CC(O)OC1CC2CCC1(C)C2(C)C)N1CCCCCC1
CC(C=CN1CCCCCC1)C(O)OC1CC2CCC1(C)C2(C)C
CC(C=CN1CCCCCC1)C(O)OC1CC2CCC1(C)C2(C)C
CC(c1cnnc2c(Br)cnn12)C(O)OC1CC2CCC1(C)C2(C)C
CC(c1ncnc2c(Br)cnn12)C(O)OC1CC2CCC1(C)C2(C)C
CC(CBr)[NH2+]CCCC(O)OC1CC2CCC1(C)C2(C)C
CC(CBr)CCCCC(O)OC1CC2CCC1(C)C2(C)C
CC(CBr)CCCCC(O)OC1CC2CCC1(C)C2(C)C
CC(CBr)NCCCC(O)OC1CC2CCC1(C)C2(C)C
CC(CC(O)OC1CC2CCC1(C)C2(C)C)[N+]1=CN(C(C)(C)C)CC1
CC(CC(O)OC1CC2CCC1(C)C2(C)C)c1ncc(Cl)c(Cl)n1
CC(CC(O)OC1CC2CCC1(C)C2(C)C)c1ncc(Cl)c(Cl)n1
CC(CC(O)OC1CC2CCC1(C)C2(C)C)c1nn2cnnc2s1
CC(CC(O)OC1CC2CCC1(C)C2(C)C)c1nnc2n1CCCC2
CC(CC(O)OC1CC2CCC1(C)C2(C)C)c1noc(C(C)(C)C)n1
CC(CC(O)OC1CC2CCC1(C)C2(C)C)n1cc2c(Cl)ncnc2n1
CC(CC(O)OC1CC2CCC1(C)C2(C)C)n1cc2cncnc2n1
CC(CC(O)OC1CC2CCC1(C)C2(C)C)n1cc2cncnc2n1
CC(CC(O)OC1CC2CCC1(C)C2(C)C)N1CCc2sccc2C1
CC(CC(O)OC1CC2CCC1(C)C2(C)C)N1CCN(C)CC1
CC(CC(O)OC1CC2CCC1(C)C2(C)C)n1cnc2cnccc21
CC(CCCC(O)OC1CC2CCC1(C)C2(C)C)[PH](=S)[S-]
CC(CCCC(O)OC1CC2CCC1(C)C2(C)C)[PH](=S)[S-]
CC(CCCC(O)OC1CC2CCC1(C)C2(C)C)N=[N+]=[N-]
CC(CCCC(O)OC1CC2CCC1(C)C2(C)C)N=[N+]=[N-]
CC(CCCC(O)OC1CC2CCC1(C)C2(C)C)P(C)(=S)[S-]
CC(CCCC(O)OC1CC2CCC1(C)C2(C)C)P=S
CC(CCCC(O)OC1CC2CCC1(C)C2(C)C)P=S
CC(CCCCC(O)OC1CC2CCC1(C)C2(C)C)C(Br)Br
CC(CCl)=C(Cl)CCCC(O)OC1CC2CCC1(C)C2(C)C
CC(CCl)=NCCCC(O)OC1CC2CCC1(C)C2(C)C
CC(CCl)=NCCCC(O)OC1CC2CCC1(C)C2(C)C
CC(CCl)CCCCC(O)OC1CC2CCC1(C)C2(C)C
CC(CCl)NCCCC(O)OC1CC2CCC1(C)C2(C)C
CC(CCl)SCCCC(O)OC1CC2CCC1(C)C2(C)C
CC(Cl)(C(=O)NN1CCCCCC1)C(O)OC1CC2CCC1(C)C2(C)C
CC(Cl)(C(Br)=CN1CCCCCC1)C(O)OC1CC2CCC1(C)C2(C)C
CC(Cl)(C(Br)=CN1CCCCCC1)C(O)OC1CC2CCC1(C)C2(C)C
CC(Cl)(C(Br)CN1CCCCCC1)C(O)OC1CC2CCC1(C)C2(C)C
CC(Cl)(C(Cl)CN1CCCCCC1)C(O)OC1CC2CCC1(C)C2(C)C
CC(Cl)(CBr)CCCCC(O)OC1CC2CCC1(C)C2(C)C
CC(Cl)(CCl)CCCCC(O)OC1CC2CCC1(C)C2(C)C
CC(Cl)(CNC(O)OC1CC2CCC1(C)C2(C)C)N1CCCCCC1
CC(Cl)(CNC(O)OC1CC2CCC1(C)C2(C)C)N1CCCCCC1
CC(Cl)(CNN1CCCCCC1)C(O)OC1CC2CCC1(C)C2(C)C
CC(Cl)(CNN1CCCCCC1)C(O)OC1CC2CCC1(C)C2(C)C
CC(Cl)C(Br)=CCCCC(O)OC1CC2CCC1(C)C2(C)C
CC(Cl)C(Br)CCCCC(O)OC1CC2CCC1(C)C2(C)C
CC(Cl)C(Cl)=CCCCC(O)OC1CC2CCC1(C)C2(C)C
CC(Cl)C(Cl)CCCCC(O)OC1CC2CCC1(C)C2(C)C
CC(Cl)C[NH2+]CCCC(O)OC1CC2CCC1(C)C2(C)C
CC(Cl)C[NH2+]CCCC(O)OC1CC2CCC1(C)C2(C)C
CC(Cl)C=CCCCC(O)OC1CC2CCC1(C)C2(C)C
CC(Cl)CNCCCC(O)OC1CC2CCC1(C)C2(C)C
CC(F)(C=CC(O)OC1CC2CCC1(C)C2(C)C)N1CCCCCC1
CC(F)(C=CN1CCCCCC1)C(O)OC1CC2CCC1(C)C2(C)C
CC(F)(C=CN1CCCCCC1)C(O)OC1CC2CCC1(C)C2(C)C
CC(F)(CNC(O)OC1CC2CCC1(C)C2(C)C)N1CCCCCC1
CC(F)(CNC(O)OC1CC2CCC1(C)C2(C)C)N1CCCCCC1
CC(F)(CNN1CCCCCC1)C(O)OC1CC2CCC1(C)C2(C)C
CC(F)(CNN1CCCCCC1)C(O)OC1CC2CCC1(C)C2(C)C
CC(I)CCCCC(O)OC1CC2CCC1(C)C2(C)C
CC(N)(C([O-])[NH2+]N1CCCCCC1)C(O)OC1CC2CCC1(C)C2(C)C
CC(N)(C([S-])CN1CCCCCC1)C(O)OC1CC2CCC1(C)C2(C)C
CC(N)(C(=O)NN1CCCCCC1)C(O)OC1CC2CCC1(C)C2(C)C
CC(N)(C(=O)NN1CCCCCC1)C(O)OC1CC2CCC1(C)C2(C)C
CC(N)(C(=S)NN1CCCCCC1)C(O)OC1CC2CCC1(C)C2(C)C
CC(N)(CON1CCCCCC1)C(O)OC1CC2CCC1(C)C2(C)C
CC(N)(CON1CCCCCC1)C(O)OC1CC2CCC1(C)C2(C)C
CC(NC([S-])=NN1CCCCCC1)=[NH+]C(O)OC1CC2CCC1(C)C2(C)C
CC(NC(=O)N1CCCCCC1)C(O)OC1CC2CCC1(C)C2(C)C
CC(NN1CCCCCC1)C(C#N)C(O)OC1CC2CCC1(C)C2(C)C
CC(NNN1CCCCCC1)C(O)OC1CC2CCC1(C)C2(C)C
CC(NNN1CCCCCC1)C(O)OC1CC2CCC1(C)C2(C)C
CC(O)(C(Br)=CN1CCCCCC1)C(O)OC1CC2CCC1(C)C2(C)C
CC(O)(C=CN1CCCCCC1)C(O)OC1CC2CCC1(C)C2(C)C
CC(O)(C=CN1CCCCCC1)C(O)OC1CC2CCC1(C)C2(C)C
CC(O)(CNN1CCCCCC1)C(O)OC1CC2CCC1(C)C2(C)C
CC(O)(CNN1CCCCCC1)C(O)OC1CC2CCC1(C)C2(C)C
CC(O)C(C#CN1CCCCCC1)C(O)OC1CC2CCC1(C)C2(C)C
CC(ONC(O)OC1CC2CCC1(C)C2(C)C)N1CCCCCC1
CC(ONN1CCCCCC1)C(O)OC1CC2CCC1(C)C2(C)C
CC(ONN1CCCCCC1)C(O)OC1CC2CCC1(C)C2(C)C
CC(S)(C([S-])CN1CCCCCC1)C(O)OC1CC2CCC1(C)C2(C)C
CC(S)(C(=O)NN1CCCCCC1)C(O)OC1CC2CCC1(C)C2(C)C
CC(S)(C(=O)NN1CCCCCC1)C(O)OC1CC2CCC1(C)C2(C)C
CC=[N+](C(O)OC1CC2CCC1(C)C2(C)C)C1CC1N1CCCCCC1
CC=C(C(=O)NN1CCCCCC1)C(O)OC1CC2CCC1(C)C2(C)C
CC=C(C(=O)NN1CCCCCC1)C(O)OC1CC2CCC1(C)C2(C)C
CC=C(C(Cl)=CN1CCCCCC1)C(O)OC1CC2CCC1(C)C2(C)C
CC=C(C(O)OC1CC2CCC1(C)C2(C)C)C1CC1N1CCCCCC1
CC=C(C)C1C=C(N2CCCCCC2)CC1C(O)OC1CC2CCC1(C)C2(C)C
CC=C(C)C1C=C(N2CCCCCC2)CC1C(O)OC1CC2CCC1(C)C2(C)C
CC=C(CC=S)CCCC(O)OC1CC2CCC1(C)C2(C)C
CC=C1CCCc2c(CC(O)OC3CC4CCC3(C)C4(C)C)cc[nH+]c21
CC=CC(C#CN1CCCCCC1)C(O)OC1CC2CCC1(C)C2(C)C
CC=CC1=CCC(C(O)OC2CC3CCC2(C)C3(C)C)CN1C
CC=NN=C([S-])N(C)CC(O)OC1CC2CCC1(C)C2(C)C
CC=NN=C([S-])N(C)CC(O)OC1CC2CCC1(C)C2(C)C
CC=NN=C([S-])N1CCCCC1C(O)OC1CC2CCC1(C)C2(C)C
CC=NN=C([S-])N1CCCCC1C(O)OC1CC2CCC1(C)C2(C)C
CC1(C(O)OC2CC3CCC2(C)C3(C)C)C=C(N2CCCCCC2)C(=O)S1
CC1(C(O)OC2CC3CCC2(C)C3(C)C)CC1c1cc(Cl)c(Cl)s1
CC1(C(O)OC2CC3CCC2(C)C3(C)C)Cc2c(sc3ncncc23)CS1
CC1(C(O)OC2CC3CCC2(C)C3(C)C)CCC(c2ccoc2)CC1
CC1(C(O)OC2CC3CCC2(C)C3(C)C)CCc2sc3ncncc3c2C1
CC1(C(O)OC2CC3CCC2(C)C3(C)C)SC(=N)N(N2CCCCCC2)C1=O
CC1(C(O)OC2CC3CCC2(C)C3(C)C)SC(=S)N(N2CCCCCC2)C1=O
CC1(C(O)OC2CC3CCC2(C)C3(C)C)SC=C(N2CCCCCC2)C1=O
CC1(C)C=C(N2CCC(C(O)OC3CC4CCC3(C)C4(C)C)C2)C=CC1
CC1(C)C2=C(CC(N3CCCCCC3)CC2C(O)OC2CC3CCC2(C)C3(C)C)Oc2ccccc21
CC1(C)C2CCC1(C)C(OC(O)[N-]C(=O)C(Br)(Br)N1CCCCCC1)C2
CC1(C)C2CCC1(C)C(OC(O)[N-]C(=O)C(Br)(C#N)N1CCCCCC1)C2
CC1(C)C2CCC1(C)C(OC(O)[N-]C(=O)C(Br)(C#N)N1CCCCCC1)C2
CC1(C)C2CCC1(C)C(OC(O)[N-]C(=O)C(C#N)(C=S)N1CCCCCC1)C2
CC1(C)C2CCC1(C)C(OC(O)[N-]C(=O)C(Cl)(Cl)N1CCCCCC1)C2
CC1(C)C2CCC1(C)C(OC(O)[N-]C(=O)C(F)(F)N1CCCCCC1)C2
CC1(C)C2CCC1(C)C(OC(O)[N-]C(=O)C(S)(C#N)N1CCCCCC1)C2
CC1(C)C2CCC1(C)C(OC(O)[N+](=N)C(=S)NN1CCCCCC1)C2
CC1(C)C2CCC1(C)C(OC(O)[N+](C)([O-])C=CN1CCCCCC1)C2
CC1(C)C2CCC1(C)C(OC(O)[N+]1([O-])CC=C(N3CCCCCC3)C1)C2
CC1(C)C2CCC1(C)C(OC(O)[N+]1=C([S-])OCC(N3CCCCCC3)C1)C2
CC1(C)C2CCC1(C)C(OC(O)[N+]1=C([S-])SC(N3CCCCCC3)C1)C2
CC1(C)C2CCC1(C)C(OC(O)[N+]1=C([S-])SC(N3CCCCCC3)N1)C2
CC1(C)C2CCC1(C)C(OC(O)[N+]1=C(N)CSC(N3CCCCCC3)C1)C2
CC1(C)C2CCC1(C)C(OC(O)[N+]1=C(N)OCC(N3CCCCCC3)C1)C2
CC1(C)C2CCC1(C)C(OC(O)[N+]1=C(N)SCC(N3CCCCCC3)C1)C2
CC1(C)C2CCC1(C)C(OC(O)[N+]1=C(N=N)SC(N3CCCCCC3)C1=O)C2
CC1(C)C2CCC1(C)C(OC(O)[N+]1=C(Nc3ccc([O-])cc3)SCC(N3CCCCCC3)C1)C2
CC1(C)C2CCC1(C)C(OC(O)[N+]1=C(Nc3ccc([O-])cc3)SCC(N3CCCCCC3)C1)C2
CC1(C)C2CCC1(C)C(OC(O)[N+]1=C(Nc3ccc(Cl)cc3)SCC(N3CCCCCC3)C1)C2
CC1(C)C2CCC1(C)C(OC(O)[N+]1=C(Nc3ccc(Cl)cc3)SCC(N3CCCCCC3)C1)C2
CC1(C)C2CCC1(C)C(OC(O)[N+]1=C(Nc3cccc([O-])c3)SCC(N3CCCCCC3)C1)C2
CC1(C)C2CCC1(C)C(OC(O)[N+]1=C(Nc3cccc([O-])c3)SCC(N3CCCCCC3)C1)C2
CC1(C)C2CCC1(C)C(OC(O)[N+]1=C(Nc3cccc(Cl)c3)SCC(N3CCCCCC3)C1)C2
CC1(C)C2CCC1(C)C(OC(O)[N+]1=C(Nc3cccc(Cl)c3)SCC(N3CCCCCC3)C1)C2
CC1(C)C2CCC1(C)C(OC(O)[N+]1=C(Nc3ccccc3)SCC(N3CCCCCC3)C1)C2
CC1(C)C2CCC1(C)C(OC(O)[N+]1=C(Nc3ccccc3)SCC(N3CCCCCC3)C1)C2
CC1(C)C2CCC1(C)C(OC(O)[N+]1=C(Nc3ccccc3[O-])SCC(N3CCCCCC3)C1)C2
CC1(C)C2CCC1(C)C(OC(O)[N+]1=CC(=O)[N-]C(N3CCCCCC3)C1)C2
CC1(C)C2CCC1(C)C(OC(O)[N+]1=CN=NC(N3CCCCCC3)N1)C2
CC1(C)C2CCC1(C)C(OC(O)[N+]1=COCC(N3CCCCCC3)C1)C2
CC1(C)C2CCC1(C)C(OC(O)[N+]1=CSC(N3CCCCCC3)C1)C2
CC1(C)C2CCC1(C)C(OC(O)[N+]1=CSCC(N3CCCCCC3)C1)C2
CC1(C)C2CCC1(C)C(OC(O)[N+]13CC(=NO)C(C1)C(N1CCCCCC1)C3)C2
CC1(C)C2CCC1(C)C(OC(O)[NH+]([O-])NCN1CCCCCC1)C2
CC1(C)C2CCC1(C)C(OC(O)[NH+]([O-])NCN1CCCCCC1)C2
CC1(C)C2CCC1(C)C(OC(O)[NH+]=C([S-])C(C#N)N1CCCCCC1)C2
CC1(C)C2CCC1(C)C(OC(O)[NH+]=C([S-])C(C#N)N1CCCCCC1)C2
CC1(C)C2CCC1(C)C(OC(O)[NH+]=C([S-])C(O)N1CCCCCC1)C2
CC1(C)C2CCC1(C)C(OC(O)[NH+]=C([S-])CN1CCCCCC1)C2
CC1(C)C2CCC1(C)C(OC(O)[NH+]1CC=C(c3nsnc3[S-])CC1)C2
CC1(C)C2CCC1(C)C(OC(O)[NH+]1CC=C(N3CCCCCC3)C1)C2
CC1(C)C2CCC1(C)C(OC(O)[NH+]1CC3NC(=O)C1C3N1CCCCCC1)C2
CC1(C)C2CCC1(C)C(OC(O)[NH+]1CCc3ccc(Br)cc3C1)C2
CC1(C)C2CCC1(C)C(OC(O)[NH+]1CCN(C3CCCC3)CC1)C2
CC1(C)C2CCC1(C)C(OC(O)[NH2+]C([S-])=Cc1ccc3ccccc3n1)C2
CC1(C)C2CCC1(C)C(OC(O)[NH2+]C1C(=O)NC1N1CCCCCC1)C2
CC1(C)C2CCC1(C)C(OC(O)[NH2+]C1CCC=C(Sc3ncccn3)[N-]1)C2
CC1(C)C2CCC1(C)C(OC(O)[NH2+]C1CCC3CCCCC3C1)C2
CC1(C)C2CCC1(C)C(OC(O)[NH2+]C1CCc3ccccc3CC1)C2
CC1(C)C2CCC1(C)C(OC(O)[NH2+]CC13CCC(c4ccccc41)c1ccccc13)C2
CC1(C)C2CCC1(C)C(OC(O)[P+](C)(C)CON1CCCCCC1)C2
CC1(C)C2CCC1(C)C(OC(O)B(O)C=CN1CCCCCC1)C2
CC1(C)C2CCC1(C)C(OC(O)B(O)C=CN1CCCCCC1)C2
CC1(C)C2CCC1(C)C(OC(O)C([NH-])C(=O)NN1CCCCCC1)C2
CC1(C)C2CCC1(C)C(OC(O)C([NH-])C(=O)NN1CCCCCC1)C2
CC1(C)C2CCC1(C)C(OC(O)C([NH3+])([O-])CNN1CCCCCC1)C2
CC1(C)C2CCC1(C)C(OC(O)C([NH3+])C([S-])=NN1CCCCCC1)C2
CC1(C)C2CCC1(C)C(OC(O)C([NH3+])C([S-])CN1CCCCCC1)C2
CC1(C)C2CCC1(C)C(OC(O)C([NH3+])C([S-])CN1CCCCCC1)C2
CC1(C)C2CCC1(C)C(OC(O)C([NH3+])C(=O)C(C#N)N1CCCCCC1)C2
CC1(C)C2CCC1(C)C(OC(O)C([NH3+])C(=O)C(C#N)N1CCCCCC1)C2
CC1(C)C2CCC1(C)C(OC(O)C([NH3+])C(=O)CN1CCCCCC1)C2
CC1(C)C2CCC1(C)C(OC(O)C([NH3+])C(=O)CN1CCCCCC1)C2
CC1(C)C2CCC1(C)C(OC(O)C([NH3+])C(=O)NN1CCCCCC1)C2
CC1(C)C2CCC1(C)C(OC(O)C([NH3+])C(=O)NN1CCCCCC1)C2
CC1(C)C2CCC1(C)C(OC(O)C([NH3+])C(=S)NN1CCCCCC1)C2
CC1(C)C2CCC1(C)C(OC(O)C([NH3+])C(Br)=CN1CCCCCC1)C2
CC1(C)C2CCC1(C)C(OC(O)C([NH3+])C(Br)CN1CCCCCC1)C2
CC1(C)C2CCC1(C)C(OC(O)C([NH3+])C(C#N)CN1CCCCCC1)C2
CC1(C)C2CCC1(C)C(OC(O)C([NH3+])C(Cl)=CN1CCCCCC1)C2
CC1(C)C2CCC1(C)C(OC(O)C([NH3+])C(Cl)CN1CCCCCC1)C2
CC1(C)C2CCC1(C)C(OC(O)C([NH3+])C(Cl)CN1CCCCCC1)C2
CC1(C)C2CCC1(C)C(OC(O)C([NH3+])C(F)(F)CN1CCCCCC1)C2
CC1(C)C2CCC1(C)C(OC(O)C([NH3+])C(F)=CN1CCCCCC1)C2
CC1(C)C2CCC1(C)C(OC(O)C([NH3+])C(F)=CN1CCCCCC1)C2
CC1(C)C2CCC1(C)C(OC(O)C([NH3+])C(F)CN1CCCCCC1)C2
CC1(C)C2CCC1(C)C(OC(O)C([NH3+])C(F)CN1CCCCCC1)C2
CC1(C)C2CCC1(C)C(OC(O)C([NH3+])C=CN1CCCCCC1)C2
CC1(C)C2CCC1(C)C(OC(O)C([NH3+])C=CN1CCCCCC1)C2
CC1(C)C2CCC1(C)C(OC(O)C([NH3+])C1COC1N1CCCCCC1)C2
CC1(C)C2CCC1(C)C(OC(O)C([O-])=C(Br)CN1CCCCCC1)C2
CC1(C)C2CCC1(C)C(OC(O)C([O-])=C(Cl)CN1CCCCCC1)C2
CC1(C)C2CCC1(C)C(OC(O)C([O-])=C(Cl)CN1CCCCCC1)C2
CC1(C)C2CCC1(C)C(OC(O)C([O-])C(=[NH2+])NN1CCCCCC1)C2
CC1(C)C2CCC1(C)C(OC(O)C([O-])C(=[NH2+])NN1CCCCCC1)C2
CC1(C)C2CCC1(C)C(OC(O)C([O-])C(C#N)=CN1CCCCCC1)C2
CC1(C)C2CCC1(C)C(OC(O)C([O-])C(C#N)=CN1CCCCCC1)C2
CC1(C)C2CCC1(C)C(OC(O)C([S-])([S-])CON1CCCCCC1)C2
CC1(C)C2CCC1(C)C(OC(O)C([S-])C(=[NH2+])NN1CCCCCC1)C2
CC1(C)C2CCC1(C)C(OC(O)C([S-])C(=[NH2+])NN1CCCCCC1)C2
CC1(C)C2CCC1(C)C(OC(O)C([S-])C(=O)C(C#N)N1CCCCCC1)C2
CC1(C)C2CCC1(C)C(OC(O)C([S-])C(=O)C(C#N)N1CCCCCC1)C2
CC1(C)C2CCC1(C)C(OC(O)C([S-])C(=O)CN1CCCCCC1)C2
CC1(C)C2CCC1(C)C(OC(O)C([S-])C(=O)CN1CCCCCC1)C2
CC1(C)C2CCC1(C)C(OC(O)C([S-])C(=O)NN1CCCCCC1)C2
CC1(C)C2CCC1(C)C(OC(O)C([S-])C(=O)NN1CCCCCC1)C2
CC1(C)C2CCC1(C)C(OC(O)C([S-])C(=S)NN1CCCCCC1)C2
CC1(C)C2CCC1(C)C(OC(O)C([S-])C(=S)NN1CCCCCC1)C2
CC1(C)C2CCC1(C)C(OC(O)C([S-])C(F)=CN1CCCCCC1)C2
CC1(C)C2CCC1(C)C(OC(O)C([S-])C(F)=CN1CCCCCC1)C2
CC1(C)C2CCC1(C)C(OC(O)C([S-])C=CN1CCCCCC1)C2
CC1(C)C2CCC1(C)C(OC(O)C([S-])C=CN1CCCCCC1)C2
CC1(C)C2CCC1(C)C(OC(O)C([S-])NCN1CCCCCC1)C2
CC1(C)C2CCC1(C)C(OC(O)C([S-])NCN1CCCCCC1)C2
CC1(C)C2CCC1(C)C(OC(O)C([S-])NNN1CCCCCC1)C2
CC1(C)C2CCC1(C)C(OC(O)C([S-])NNN1CCCCCC1)C2
CC1(C)C2CCC1(C)C(OC(O)C(=[N+]=[N-])C(=O)CN1CCCCCC1)C2
CC1(C)C2CCC1(C)C(OC(O)C(=CBr)C(Cl)=CN1CCCCCC1)C2
CC1(C)C2CCC1(C)C(OC(O)C(=CC#N)CC(=O)N1CCCCCC1)C2
CC1(C)C2CCC1(C)C(OC(O)C(=CC#N)CC(=O)N1CCCCCC1)C2
CC1(C)C2CCC1(C)C(OC(O)C(=CC(Cl)(Cl)Cl)C(=O)[N-]N1CCCCCC1)C2
CC1(C)C2CCC1(C)C(OC(O)C(=CC(Cl)(Cl)Cl)C(=O)NN1CCCCCC1)C2
CC1(C)C2CCC1(C)C(OC(O)C(=CC(F)(F)F)C(=O)NN1CCCCCC1)C2
CC1(C)C2CCC1(C)C(OC(O)C(=CCl)C(=O)NN1CCCCCC1)C2
CC1(C)C2CCC1(C)C(OC(O)C(=CCl)C(=O)NN1CCCCCC1)C2
CC1(C)C2CCC1(C)C(OC(O)C(=CCl)C(Cl)=CN1CCCCCC1)C2
CC1(C)C2CCC1(C)C(OC(O)C(=CN)C(=O)C(C#N)N1CCCCCC1)C2
CC1(C)C2CCC1(C)C(OC(O)C(=N)C(=O)CN1CCCCCC1)C2
CC1(C)C2CCC1(C)C(OC(O)C(=N)C=CN1CCCCCC1)C2
CC1(C)C2CCC1(C)C(OC(O)C(=N)C=CN1CCCCCC1)C2
CC1(C)C2CCC1(C)C(OC(O)C(=NN)C(=O)[N-]N1CCCCCC1)C2
CC1(C)C2CCC1(C)C(OC(O)C(=NN)C(=O)[N-]N1CCCCCC1)C2
CC1(C)C2CCC1(C)C(OC(O)C(=NN)C(=O)NN1CCCCCC1)C2
CC1(C)C2CCC1(C)C(OC(O)C(=NN)C(=O)NN1CCCCCC1)C2
CC1(C)C2CCC1(C)C(OC(O)C(=NN)C(Cl)=CN1CCCCCC1)C2
CC1(C)C2CCC1(C)C(OC(O)C(=NN)C1CC1N1CCCCCC1)C2
CC1(C)C2CCC1(C)C(OC(O)C(=NO)C1CC1N1CCCCCC1)C2
CC1(C)C2CCC1(C)C(OC(O)C(=O)[N-]C(=S)NN1CCCCCC1)C2
CC1(C)C2CCC1(C)C(OC(O)C(=O)[N-]C(=S)NN1CCCCCC1)C2
CC1(C)C2CCC1(C)C(OC(O)C(=O)C(=CCl)CN1CCCCCC1)C2
CC1(C)C2CCC1(C)C(OC(O)C(=O)C(=CCl)CN1CCCCCC1)C2
CC1(C)C2CCC1(C)C(OC(O)C(=O)C(=S)CN1CCCCCC1)C2
CC1(C)C2CCC1(C)C(OC(O)C(=O)C(=S)CN1CCCCCC1)C2
CC1(C)C2CCC1(C)C(OC(O)C(=O)C(Br)=CN1CCCCCC1)C2
CC1(C)C2CCC1(C)C(OC(O)C(=O)C(Br)=CN1CCCCCC1)C2
CC1(C)C2CCC1(C)C(OC(O)C(=O)C(Cl)=CN1CCCCCC1)C2
CC1(C)C2CCC1(C)C(OC(O)C(=O)C(F)(F)CN1CCCCCC1)C2
CC1(C)C2CCC1(C)C(OC(O)C(=O)C(F)(F)CN1CCCCCC1)C2
CC1(C)C2CCC1(C)C(OC(O)C(=O)C(I)=CN1CCCCCC1)C2
CC1(C)C2CCC1(C)C(OC(O)C(=O)C1CC1N1CCCCCC1)C2
CC1(C)C2CCC1(C)C(OC(O)C(=O)C1CC1N1CCCCCC1)C2
CC1(C)C2CCC1(C)C(OC(O)C(=O)C1CC1N1CCCCCC1)C2
CC1(C)C2CCC1(C)C(OC(O)C(=O)C1SC1N1CCCCCC1)C2
CC1(C)C2CCC1(C)C(OC(O)C(=O)CC(=S)N1CCCCCC1)C2
CC1(C)C2CCC1(C)C(OC(O)C(=O)CNN1CCCCCC1)C2
CC1(C)C2CCC1(C)C(OC(O)C(=O)CNN1CCCCCC1)C2
CC1(C)C2CCC1(C)C(OC(O)C(=O)N=C(N)NN1CCCCCC1)C2
CC1(C)C2CCC1(C)C(OC(O)C(=O)N=C(N)NN1CCCCCC1)C2
CC1(C)C2CCC1(C)C(OC(O)C(=O)NC(C#N)N1CCCCCC1)C2
CC1(C)C2CCC1(C)C(OC(O)C(=S)C(C#N)C(=O)N1CCCCCC1)C2
CC1(C)C2CCC1(C)C(OC(O)C(=S)CC(=O)N1CCCCCC1)C2
CC1(C)C2CCC1(C)C(OC(O)C(=S)CC(=O)N1CCCCCC1)C2
CC1(C)C2CCC1(C)C(OC(O)C(Br)(Br)C(=O)[N-]N1CCCCCC1)C2
CC1(C)C2CCC1(C)C(OC(O)C(Br)(Br)C(=O)[N-]N1CCCCCC1)C2
CC1(C)C2CCC1(C)C(OC(O)C(Br)(Br)C(=O)CN1CCCCCC1)C2
CC1(C)C2CCC1(C)C(OC(O)C(Br)(Br)C(=O)NN1CCCCCC1)C2
CC1(C)C2CCC1(C)C(OC(O)C(Br)(Br)C(=O)NN1CCCCCC1)C2
CC1(C)C2CCC1(C)C(OC(O)C(Br)(Br)CON1CCCCCC1)C2
CC1(C)C2CCC1(C)C(OC(O)C(Br)(C#N)C(=O)[N-]N1CCCCCC1)C2
CC1(C)C2CCC1(C)C(OC(O)C(Br)(C#N)C(=O)[N-]N1CCCCCC1)C2
CC1(C)C2CCC1(C)C(OC(O)C(Br)(C#N)C(=O)NN1CCCCCC1)C2
CC1(C)C2CCC1(C)C(OC(O)C(Br)C(=[NH2+])NN1CCCCCC1)C2
CC1(C)C2CCC1(C)C(OC(O)C(Br)C(=[NH2+])NN1CCCCCC1)C2
CC1(C)C2CCC1(C)C(OC(O)C(Br)C(=O)CN1CCCCCC1)C2
CC1(C)C2CCC1(C)C(OC(O)C(Br)C(=O)NN1CCCCCC1)C2
CC1(C)C2CCC1(C)C(OC(O)C(Br)C(=O)NN1CCCCCC1)C2
CC1(C)C2CCC1(C)C(OC(O)C(Br)C(Br)=CN1CCCCCC1)C2
CC1(C)C2CCC1(C)C(OC(O)C(Br)C(Br)=CN1CCCCCC1)C2
CC1(C)C2CCC1(C)C(OC(O)C(Br)C(Cl)=CN1CCCCCC1)C2
CC1(C)C2CCC1(C)C(OC(O)C(Br)C(Cl)=CN1CCCCCC1)C2
CC1(C)C2CCC1(C)C(OC(O)C(Br)C(F)(F)ON1CCCCCC1)C2
CC1(C)C2CCC1(C)C(OC(O)C(Br)C(F)CN1CCCCCC1)C2
CC1(C)C2CCC1(C)C(OC(O)C(Br)C(I)=CN1CCCCCC1)C2
CC1(C)C2CCC1(C)C(OC(O)C(Br)C(I)=CN1CCCCCC1)C2
CC1(C)C2CCC1(C)C(OC(O)C(Br)C=CN1CCCCCC1)C2
CC1(C)C2CCC1(C)C(OC(O)C(Br)C=CN1CCCCCC1)C2
CC1(C)C2CCC1(C)C(OC(O)C(Br)C=NN1CCCCCC1)C2
CC1(C)C2CCC1(C)C(OC(O)C(Br)NCN1CCCCCC1)C2
CC1(C)C2CCC1(C)C(OC(O)C(Br)NCN1CCCCCC1)C2
CC1(C)C2CCC1(C)C(OC(O)C(C#CN1CCCCCC1)[N-]C(=O)C(Br)(Br)Br)C2
CC1(C)C2CCC1(C)C(OC(O)C(C#CN1CCCCCC1)[N-]C(=O)C(Br)(Br)Br)C2
CC1(C)C2CCC1(C)C(OC(O)C(C#CN1CCCCCC1)[N-]C(=O)C(F)(F)F)C2
CC1(C)C2CCC1(C)C(OC(O)C(C#CN1CCCCCC1)[N-]C(=O)C(F)(F)F)C2
CC1(C)C2CCC1(C)C(OC(O)C(C#CN1CCCCCC1)[n+]1csc3ccccc31)C2
CC1(C)C2CCC1(C)C(OC(O)C(C#CN1CCCCCC1)[NH+]1CC1)C2
CC1(C)C2CCC1(C)C(OC(O)C(C#CN1CCCCCC1)[NH+]1CC3CCCC1C3)C2
CC1(C)C2CCC1(C)C(OC(O)C(C#CN1CCCCCC1)[NH+]1CCc3ccccc3C1)C2
CC1(C)C2CCC1(C)C(OC(O)C(C#CN1CCCCCC1)C[NH3+])C2
CC1(C)C2CCC1(C)C(OC(O)C(C#CN1CCCCCC1)C1=NOCC1)C2
CC1(C)C2CCC1(C)C(OC(O)C(C#CN1CCCCCC1)c1c[nH]cnc1=O)C2
CC1(C)C2CCC1(C)C(OC(O)C(C#CN1CCCCCC1)C1C=CC(=O)S1)C2
CC1(C)C2CCC1(C)C(OC(O)C(C#CN1CCCCCC1)c1cc3ccccc3[n-]c1=O)C2
CC1(C)C2CCC1(C)C(OC(O)C(C#CN1CCCCCC1)c1cc3ccccc3[nH]c1=O)C2
CC1(C)C2CCC1(C)C(OC(O)C(C#CN1CCCCCC1)C1CCCC[NH2+]1)C2
CC1(C)C2CCC1(C)C(OC(O)C(C#CN1CCCCCC1)c1ccccc1Cl)C2
CC1(C)C2CCC1(C)C(OC(O)C(C#CN1CCCCCC1)C1CCCO1)C2
CC1(C)C2CCC1(C)C(OC(O)C(C#CN1CCCCCC1)c1cccs1)C2
CC1(C)C2CCC1(C)C(OC(O)C(C#CN1CCCCCC1)C1CCNC1=O)C2
CC1(C)C2CCC1(C)C(OC(O)C(C#CN1CCCCCC1)c1cnc(N)nc1)C2
CC1(C)C2CCC1(C)C(OC(O)C(C#CN1CCCCCC1)c1cnc[nH]c1=O)C2
CC1(C)C2CCC1(C)C(OC(O)C(C#CN1CCCCCC1)c1nc3cc(Cl)c(Cl)cc3[nH]1)C2
CC1(C)C2CCC1(C)C(OC(O)C(C#CN1CCCCCC1)n1c[nH+]c3c1C(Cl)N=C(N)[N-]3)C2
CC1(C)C2CCC1(C)C(OC(O)C(C#CN1CCCCCC1)n1c[nH+]c3ccccc31)C2
CC1(C)C2CCC1(C)C(OC(O)C(C#CN1CCCCCC1)n1c[nH+]c3ccccc31)C2
CC1(C)C2CCC1(C)C(OC(O)C(C#CN1CCCCCC1)N1C=CC(=O)CC1)C2
CC1(C)C2CCC1(C)C(OC(O)C(C#CN1CCCCCC1)N1CC=CCC1)C2
CC1(C)C2CCC1(C)C(OC(O)C(C#CN1CCCCCC1)N1CC1)C2
CC1(C)C2CCC1(C)C(OC(O)C(C#CN1CCCCCC1)N1Cc3ccccc3C1)C2
CC1(C)C2CCC1(C)C(OC(O)C(C#CN1CCCCCC1)N1CCC(=NO)CC1)C2
CC1(C)C2CCC1(C)C(OC(O)C(C#CN1CCCCCC1)N1CCc3[nH+]c4ccccc4cc3C1)C2
CC1(C)C2CCC1(C)C(OC(O)C(C#CN1CCCCCC1)N1CCc3ccccc3C1)C2
CC1(C)C2CCC1(C)C(OC(O)C(C#CN1CCCCCC1)N1CCc3ccccc3C1)C2
CC1(C)C2CCC1(C)C(OC(O)C(C#CN1CCCCCC1)n1ccc3cncnc31)C2
CC1(C)C2CCC1(C)C(OC(O)C(C#CN1CCCCCC1)N1CCc3nc4ccccc4cc3C1)C2
CC1(C)C2CCC1(C)C(OC(O)C(C#CN1CCCCCC1)N1CCCC1)C2
CC1(C)C2CCC1(C)C(OC(O)C(C#CN1CCCCCC1)N1CCCC1=O)C2
CC1(C)C2CCC1(C)C(OC(O)C(C#CN1CCCCCC1)n1cccc1Cl)C2
CC1(C)C2CCC1(C)C(OC(O)C(C#CN1CCCCCC1)N1CCCCC1)C2
CC1(C)C2CCC1(C)C(OC(O)C(C#CN1CCCCCC1)n1ccccc1=O)C2
CC1(C)C2CCC1(C)C(OC(O)C(C#CN1CCCCCC1)n1cccn1)C2
CC1(C)C2CCC1(C)C(OC(O)C(C#CN1CCCCCC1)N1CCCNCC1)C2
CC1(C)C2CCC1(C)C(OC(O)C(C#CN1CCCCCC1)n1ccnc1)C2
CC1(C)C2CCC1(C)C(OC(O)C(C#CN1CCCCCC1)n1ccnc1)C2
CC1(C)C2CCC1(C)C(OC(O)C(C#CN1CCCCCC1)N1CCNCC1)C2
CC1(C)C2CCC1(C)C(OC(O)C(C#CN1CCCCCC1)N1CCNCC1)C2
CC1(C)C2CCC1(C)C(OC(O)C(C#CN1CCCCCC1)n1ccnn1)C2
CC1(C)C2CCC1(C)C(OC(O)C(C#CN1CCCCCC1)n1ccnn1)C2
CC1(C)C2CCC1(C)C(OC(O)C(C#CN1CCCCCC1)N1CCOCC1)C2
CC1(C)C2CCC1(C)C(OC(O)C(C#CN1CCCCCC1)N1CCOCC1)C2
CC1(C)C2CCC1(C)C(OC(O)C(C#CN1CCCCCC1)n1cnc3c(Cl)ncnc31)C2
CC1(C)C2CCC1(C)C(OC(O)C(C#CN1CCCCCC1)n1cnc3c(N)nccc31)C2
CC1(C)C2CCC1(C)C(OC(O)C(C#CN1CCCCCC1)n1cnc3c(N)ncnc31)C2
CC1(C)C2CCC1(C)C(OC(O)C(C#CN1CCCCCC1)n1cncn1)C2
CC1(C)C2CCC1(C)C(OC(O)C(C#CN1CCCCCC1)n1cncn1)C2
CC1(C)C2CCC1(C)C(OC(O)C(C#CN1CCCCCC1)n1ncc3c(=S)[nH]cnc31)C2
CC1(C)C2CCC1(C)C(OC(O)C(C#CN1CCCCCC1)NC(=O)C(Br)(Br)Br)C2
CC1(C)C2CCC1(C)C(OC(O)C(C#CN1CCCCCC1)NC(=O)C(F)(F)F)C2
CC1(C)C2CCC1(C)C(OC(O)C(C#N)(C#N)NNN1CCCCCC1)C2
CC1(C)C2CCC1(C)C(OC(O)C(C#N)(C#N)NNN1CCCCCC1)C2
CC1(C)C2CCC1(C)C(OC(O)C(C#N)(C(=O)CN1CCCCCC1)c1nc3ccccc3[n-]1)C2
CC1(C)C2CCC1(C)C(OC(O)C(C#N)(C(=O)CN1CCCCCC1)c1nc3ccccc3[nH]1)C2
CC1(C)C2CCC1(C)C(OC(O)C(C#N)(C(=O)CN1CCCCCC1)c1nc3ccccc3o1)C2
CC1(C)C2CCC1(C)C(OC(O)C(C#N)(C(=O)CN1CCCCCC1)c1nc3ccccc3o1)C2
CC1(C)C2CCC1(C)C(OC(O)C(C#N)(C(=O)CN1CCCCCC1)c1nccs1)C2
CC1(C)C2CCC1(C)C(OC(O)C(C#N)(C(=O)CN1CCCCCC1)c1nccs1)C2
CC1(C)C2CCC1(C)C(OC(O)C(C#N)C([S-])[NH2+]N1CCCCCC1)C2
CC1(C)C2CCC1(C)C(OC(O)C(C#N)C([S-])=[NH+]N1CCCCCC1)C2
CC1(C)C2CCC1(C)C(OC(O)C(C#N)C([S-])=[NH+]N1CCCCCC1)C2
CC1(C)C2CCC1(C)C(OC(O)C(C#N)C([S-])NN1CCCCCC1)C2
CC1(C)C2CCC1(C)C(OC(O)C(C#N)C([S-])NN1CCCCCC1)C2
CC1(C)C2CCC1(C)C(OC(O)C(C#N)C(=O)NN1CCCCCC1)C2
CC1(C)C2CCC1(C)C(OC(O)C(C#N)C(=O)NN1CCCCCC1)C2
CC1(C)C2CCC1(C)C(OC(O)C(C#N)C(=O)NN1CCCCCC1)C2
CC1(C)C2CCC1(C)C(OC(O)C(C#N)C(C#N)CN1CCCCCC1)C2
CC1(C)C2CCC1(C)C(OC(O)C(C#N)CNN1CCCCCC1)C2
CC1(C)C2CCC1(C)C(OC(O)C(C#N)CNN1CCCCCC1)C2
CC1(C)C2CCC1(C)C(OC(O)C(C#N)n1cnc3c(Br)cc(Br)cc31)C2
CC1(C)C2CCC1(C)C(OC(O)C(C#N)n1cnc3c(Br)cccc31)C2
CC1(C)C2CCC1(C)C(OC(O)C(C#N)NCN1CCCCCC1)C2
CC1(C)C2CCC1(C)C(OC(O)C(C#N)NCN1CCCCCC1)C2
CC1(C)C2CCC1(C)C(OC(O)C(C#N)NNN1CCCCCC1)C2
CC1(C)C2CCC1(C)C(OC(O)C(C#N)NNN1CCCCCC1)C2
CC1(C)C2CCC1(C)C(OC(O)C(C#N)NON1CCCCCC1)C2
CC1(C)C2CCC1(C)C(OC(O)C(C(=O)CN1CCCCCC1)C(=S)[S-])C2
CC1(C)C2CCC1(C)C(OC(O)C(C(=O)CN1CCCCCC1)C(N)=S)C2
CC1(C)C2CCC1(C)C(OC(O)C(C(=O)CN1CCCCCC1)C(N)=S)C2
CC1(C)C2CCC1(C)C(OC(O)C(C(=O)CN1CCCCCC1)C1=NCCS1)C2
CC1(C)C2CCC1(C)C(OC(O)C(C(=O)CN1CCCCCC1)c1nc3cc(Cl)ccc3s1)C2
CC1(C)C2CCC1(C)C(OC(O)C(C(=O)CN1CCCCCC1)c1nc3ccccc3[nH]1)C2
CC1(C)C2CCC1(C)C(OC(O)C(C(=O)CN1CCCCCC1)c1nc3ccccc3[nH]1)C2
CC1(C)C2CCC1(C)C(OC(O)C(C(=O)CN1CCCCCC1)c1nc3ccccc3o1)C2
CC1(C)C2CCC1(C)C(OC(O)C(C(=O)CN1CCCCCC1)c1nc3ccccc3s1)C2
CC1(C)C2CCC1(C)C(OC(O)C(C(=O)CN1CCCCCC1)c1nc3ccccc3s1)C2
CC1(C)C2CCC1(C)C(OC(O)C(C(=O)CN1CCCCCC1)c1nccs1)C2
CC1(C)C2CCC1(C)C(OC(O)C(C(=O)NN1CCCCCC1)(C(F)(F)F)C(F)(F)F)C2
CC1(C)C2CCC1(C)C(OC(O)C(C(=O)NN1CCCCCC1)(C(F)(F)F)C(F)(F)F)C2
CC1(C)C2CCC1(C)C(OC(O)C(C(=O)NN1CCCCCC1)=C(Cl)Cl)C2
CC1(C)C2CCC1(C)C(OC(O)C(C(=O)NN1CCCCCC1)=C(Cl)Cl)C2
CC1(C)C2CCC1(C)C(OC(O)C(C(=O)NN1CCCCCC1)C(F)(F)F)C2
CC1(C)C2CCC1(C)C(OC(O)C(C(=O)NN1CCCCCC1)C(F)(F)F)C2
CC1(C)C2CCC1(C)C(OC(O)C(C(=O)NN1CCCCCC1)C(N)=S)C2
CC1(C)C2CCC1(C)C(OC(O)C(C(=S)CN1CCCCCC1)c1nc3cc([O-])ccc3s1)C2
CC1(C)C2CCC1(C)C(OC(O)C(C(=S)CN1CCCCCC1)c1nc3cc(O)ccc3s1)C2
CC1(C)C2CCC1(C)C(OC(O)C(C(=S)CN1CCCCCC1)c1nc3ccccc3s1)C2
CC1(C)C2CCC1(C)C(OC(O)C(C(Br)=CN1CCCCCC1)=C(Cl)Cl)C2
CC1(C)C2CCC1(C)C(OC(O)C(C(F)(F)F)C(F)(F)ON1CCCCCC1)C2
CC1(C)C2CCC1(C)C(OC(O)C(C(F)(F)F)C(F)(F)ON1CCCCCC1)C2
CC1(C)C2CCC1(C)C(OC(O)C(C(N)=O)C(=S)NN1CCCCCC1)C2
CC1(C)C2CCC1(C)C(OC(O)C(C(N)=O)C(=S)NN1CCCCCC1)C2
CC1(C)C2CCC1(C)C(OC(O)C(C)(C(=O)NN1CCCCCC1)C(F)(F)F)C2
CC1(C)C2CCC1(C)C(OC(O)C(C=CN1CCCCCC1)=NN)C2
CC1(C)C2CCC1(C)C(OC(O)C(C=CN1CCCCCC1)C(F)(F)F)C2
CC1(C)C2CCC1(C)C(OC(O)C(C=CN1CCCCCC1)C(F)(F)F)C2
CC1(C)C2CCC1(C)C(OC(O)C(C=NN1CCCCCC1)SC#N)C2
CC1(C)C2CCC1(C)C(OC(O)C(C=NN1CCCCCC1)SC#N)C2
CC1(C)C2CCC1(C)C(OC(O)C(C=O)C=CN1CCCCCC1)C2
CC1(C)C2CCC1(C)C(OC(O)C(C=O)C=CN1CCCCCC1)C2
CC1(C)C2CCC1(C)C(OC(O)C(C=O)NCN1CCCCCC1)C2
CC1(C)C2CCC1(C)C(OC(O)C(C=O)NCN1CCCCCC1)C2
CC1(C)C2CCC1(C)C(OC(O)C(C=S)C(=O)CN1CCCCCC1)C2
CC1(C)C2CCC1(C)C(OC(O)C(C=S)C(=O)CN1CCCCCC1)C2
CC1(C)C2CCC1(C)C(OC(O)C(C=S)C(=O)NN1CCCCCC1)C2
CC1(C)C2CCC1(C)C(OC(O)C(C=S)C(=O)NN1CCCCCC1)C2
CC1(C)C2CCC1(C)C(OC(O)C(C=S)C=CN1CCCCCC1)C2
CC1(C)C2CCC1(C)C(OC(O)C(C=S)C=CN1CCCCCC1)C2
CC1(C)C2CCC1(C)C(OC(O)C(C=S)NCN1CCCCCC1)C2
CC1(C)C2CCC1(C)C(OC(O)C(C=S)NCN1CCCCCC1)C2
CC1(C)C2CCC1(C)C(OC(O)C(CC(=O)N1CCCCCC1)=NN)C2
CC1(C)C2CCC1(C)C(OC(O)C(CC(=O)N1CCCCCC1)=NN)C2
CC1(C)C2CCC1(C)C(OC(O)C(Cl)(Br)C(=[NH2+])NN1CCCCCC1)C2
CC1(C)C2CCC1(C)C(OC(O)C(Cl)(Br)C(N)=NN1CCCCCC1)C2
CC1(C)C2CCC1(C)C(OC(O)C(Cl)(Cl)C(=O)[N-]N1CCCCCC1)C2
CC1(C)C2CCC1(C)C(OC(O)C(Cl)(Cl)C(=O)[N-]N1CCCCCC1)C2
CC1(C)C2CCC1(C)C(OC(O)C(Cl)(Cl)C(=O)C(C#N)N1CCCCCC1)C2
CC1(C)C2CCC1(C)C(OC(O)C(Cl)(Cl)C(=O)C(C#N)N1CCCCCC1)C2
CC1(C)C2CCC1(C)C(OC(O)C(Cl)(Cl)C(=O)CN1CCCCCC1)C2
CC1(C)C2CCC1(C)C(OC(O)C(Cl)(Cl)C(=O)CN1CCCCCC1)C2
CC1(C)C2CCC1(C)C(OC(O)C(Cl)(Cl)C(=O)NN1CCCCCC1)C2
CC1(C)C2CCC1(C)C(OC(O)C(Cl)(Cl)C(=O)NN1CCCCCC1)C2
CC1(C)C2CCC1(C)C(OC(O)C(Cl)(Cl)C(F)(F)ON1CCCCCC1)C2
CC1(C)C2CCC1(C)C(OC(O)C(Cl)(Cl)C(N)=NN1CCCCCC1)C2
CC1(C)C2CCC1(C)C(OC(O)C(Cl)(Cl)C[NH2+]N1CCCCCC1)C2
CC1(C)C2CCC1(C)C(OC(O)C(Cl)(Cl)C[NH2+]N1CCCCCC1)C2
CC1(C)C2CCC1(C)C(OC(O)C(Cl)(Cl)C=NN1CCCCCC1)C2
CC1(C)C2CCC1(C)C(OC(O)C(Cl)(Cl)C=NN1CCCCCC1)C2
CC1(C)C2CCC1(C)C(OC(O)C(Cl)(Cl)CNN1CCCCCC1)C2
CC1(C)C2CCC1(C)C(OC(O)C(Cl)(Cl)CNN1CCCCCC1)C2
CC1(C)C2CCC1(C)C(OC(O)C(Cl)(Cl)CON1CCCCCC1)C2
CC1(C)C2CCC1(C)C(OC(O)C(Cl)(Cl)CON1CCCCCC1)C2
CC1(C)C2CCC1(C)C(OC(O)C(Cl)=C(CCl)CN1CCCCCC1)C2
CC1(C)C2CCC1(C)C(OC(O)C(Cl)C(=[NH2+])NN1CCCCCC1)C2
CC1(C)C2CCC1(C)C(OC(O)C(Cl)C(=[NH2+])NN1CCCCCC1)C2
CC1(C)C2CCC1(C)C(OC(O)C(Cl)C(=O)C(C#N)N1CCCCCC1)C2
CC1(C)C2CCC1(C)C(OC(O)C(Cl)C(=O)C(C#N)N1CCCCCC1)C2
CC1(C)C2CCC1(C)C(OC(O)C(Cl)C(=O)CN1CCCCCC1)C2
CC1(C)C2CCC1(C)C(OC(O)C(Cl)C(=O)CN1CCCCCC1)C2
CC1(C)C2CCC1(C)C(OC(O)C(Cl)C(=O)NN1CCCCCC1)C2
CC1(C)C2CCC1(C)C(OC(O)C(Cl)C(=O)NN1CCCCCC1)C2
CC1(C)C2CCC1(C)C(OC(O)C(Cl)C(Br)=CN1CCCCCC1)C2
CC1(C)C2CCC1(C)C(OC(O)C(Cl)C(Cl)(Cl)CN1CCCCCC1)C2
CC1(C)C2CCC1(C)C(OC(O)C(Cl)C(Cl)=CN1CCCCCC1)C2
CC1(C)C2CCC1(C)C(OC(O)C(Cl)C(Cl)=CN1CCCCCC1)C2
CC1(C)C2CCC1(C)C(OC(O)C(Cl)C(Cl)CN1CCCCCC1)C2
CC1(C)C2CCC1(C)C(OC(O)C(Cl)C(Cl)CN1CCCCCC1)C2
CC1(C)C2CCC1(C)C(OC(O)C(Cl)C(Cl)ON1CCCCCC1)C2
CC1(C)C2CCC1(C)C(OC(O)C(Cl)C(Cl)ON1CCCCCC1)C2
CC1(C)C2CCC1(C)C(OC(O)C(Cl)C(F)(F)ON1CCCCCC1)C2
CC1(C)C2CCC1(C)C(OC(O)C(Cl)C(F)(F)ON1CCCCCC1)C2
CC1(C)C2CCC1(C)C(OC(O)C(Cl)C(F)CN1CCCCCC1)C2
CC1(C)C2CCC1(C)C(OC(O)C(Cl)C=C1C=CC(Cl)CC1Cl)C2
CC1(C)C2CCC1(C)C(OC(O)C(Cl)C=CN1CCCCCC1)C2
CC1(C)C2CCC1(C)C(OC(O)C(Cl)C=CN1CCCCCC1)C2
CC1(C)C2CCC1(C)C(OC(O)C(Cl)C=NN1CCCCCC1)C2
CC1(C)C2CCC1(C)C(OC(O)C(Cl)C=NN1CCCCCC1)C2
CC1(C)C2CCC1(C)C(OC(O)C(Cl)C=NN1CCCCCC1)C2
CC1(C)C2CCC1(C)C(OC(O)C(Cl)C1COC1N1CCCCCC1)C2
CC1(C)C2CCC1(C)C(OC(O)C(Cl)NCN1CCCCCC1)C2
CC1(C)C2CCC1(C)C(OC(O)C(CNN1CCCCCC1)=NO)C2
CC1(C)C2CCC1(C)C(OC(O)C(CNN1CCCCCC1)=NO)C2
CC1(C)C2CCC1(C)C(OC(O)C(F)(Br)CON1CCCCCC1)C2
CC1(C)C2CCC1(C)C(OC(O)C(F)(C#CN1CCCCCC1)n1ncc3c(N)ncnc31)C2
CC1(C)C2CCC1(C)C(OC(O)C(F)(Cl)C(=[NH2+])NN1CCCCCC1)C2
CC1(C)C2CCC1(C)C(OC(O)C(F)(Cl)C(=O)[N-]N1CCCCCC1)C2
CC1(C)C2CCC1(C)C(OC(O)C(F)(Cl)C(=O)[N-]N1CCCCCC1)C2
CC1(C)C2CCC1(C)C(OC(O)C(F)(Cl)C(=O)NN1CCCCCC1)C2
CC1(C)C2CCC1(C)C(OC(O)C(F)(Cl)C(N)=NN1CCCCCC1)C2
CC1(C)C2CCC1(C)C(OC(O)C(F)(Cl)CON1CCCCCC1)C2
CC1(C)C2CCC1(C)C(OC(O)C(F)(Cl)CON1CCCCCC1)C2
CC1(C)C2CCC1(C)C(OC(O)C(F)(F)C([S-])CN1CCCCCC1)C2
CC1(C)C2CCC1(C)C(OC(O)C(F)(F)C(=O)[N-]N1CCCCCC1)C2
CC1(C)C2CCC1(C)C(OC(O)C(F)(F)C(=O)[N-]N1CCCCCC1)C2
CC1(C)C2CCC1(C)C(OC(O)C(F)(F)C(=O)C(C#N)N1CCCCCC1)C2
CC1(C)C2CCC1(C)C(OC(O)C(F)(F)C(=O)C(C#N)N1CCCCCC1)C2
CC1(C)C2CCC1(C)C(OC(O)C(F)(F)C(=O)CN1CCCCCC1)C2
CC1(C)C2CCC1(C)C(OC(O)C(F)(F)C(=O)NN1CCCCCC1)C2
CC1(C)C2CCC1(C)C(OC(O)C(F)(F)C(=O)NN1CCCCCC1)C2
CC1(C)C2CCC1(C)C(OC(O)C(F)(F)C(C#N)CN1CCCCCC1)C2
CC1(C)C2CCC1(C)C(OC(O)C(F)(F)C(Cl)ON1CCCCCC1)C2
CC1(C)C2CCC1(C)C(OC(O)C(F)(F)C(F)(Cl)ON1CCCCCC1)C2
CC1(C)C2CCC1(C)C(OC(O)C(F)(F)C(F)(F)ON1CCCCCC1)C2
CC1(C)C2CCC1(C)C(OC(O)C(F)(F)C(F)CN1CCCCCC1)C2
CC1(C)C2CCC1(C)C(OC(O)C(F)(F)C[NH2+]N1CCCCCC1)C2
CC1(C)C2CCC1(C)C(OC(O)C(F)(F)C[NH2+]N1CCCCCC1)C2
CC1(C)C2CCC1(C)C(OC(O)C(F)(F)C=CN1CCCCCC1)C2
CC1(C)C2CCC1(C)C(OC(O)C(F)(F)C=CN1CCCCCC1)C2
CC1(C)C2CCC1(C)C(OC(O)C(F)(F)C=NN1CCCCCC1)C2
CC1(C)C2CCC1(C)C(OC(O)C(F)(F)C=NN1CCCCCC1)C2
CC1(C)C2CCC1(C)C(OC(O)C(F)(F)C1([O-])N=C(N)SC1N1CCCCCC1)C2
CC1(C)C2CCC1(C)C(OC(O)C(F)(F)c1cccc3c(Cl)ccnc13)C2
CC1(C)C2CCC1(C)C(OC(O)C(F)(F)c1cccc3c(Cl)ccnc13)C2
CC1(C)C2CCC1(C)C(OC(O)C(F)(F)CNN1CCCCCC1)C2
CC1(C)C2CCC1(C)C(OC(O)C(F)(F)CNN1CCCCCC1)C2
CC1(C)C2CCC1(C)C(OC(O)C(F)(F)CON1CCCCCC1)C2
CC1(C)C2CCC1(C)C(OC(O)C(F)(F)CON1CCCCCC1)C2
CC1(C)C2CCC1(C)C(OC(O)C(F)(F)NCN1CCCCCC1)C2
CC1(C)C2CCC1(C)C(OC(O)C(F)=C(C[S-])CN1CCCCCC1)C2
CC1(C)C2CCC1(C)C(OC(O)C(F)=C(CS)CN1CCCCCC1)C2
CC1(C)C2CCC1(C)C(OC(O)C(F)C([S-])CN1CCCCCC1)C2
CC1(C)C2CCC1(C)C(OC(O)C(F)C([S-])CN1CCCCCC1)C2
CC1(C)C2CCC1(C)C(OC(O)C(F)C(=[NH2+])NN1CCCCCC1)C2
CC1(C)C2CCC1(C)C(OC(O)C(F)C(=[NH2+])NN1CCCCCC1)C2
CC1(C)C2CCC1(C)C(OC(O)C(F)C(C#N)CN1CCCCCC1)C2
CC1(C)C2CCC1(C)C(OC(O)C(F)C(C#N)CN1CCCCCC1)C2
CC1(C)C2CCC1(C)C(OC(O)C(F)C(F)(F)CN1CCCCCC1)C2
CC1(C)C2CCC1(C)C(OC(O)C(F)C(F)(F)CN1CCCCCC1)C2
CC1(C)C2CCC1(C)C(OC(O)C(F)C=CN1CCCCCC1)C2
CC1(C)C2CCC1(C)C(OC(O)C(F)C=CN1CCCCCC1)C2
CC1(C)C2CCC1(C)C(OC(O)C(F)C=NN1CCCCCC1)C2
CC1(C)C2CCC1(C)C(OC(O)C(F)C=NN1CCCCCC1)C2
CC1(C)C2CCC1(C)C(OC(O)C(F)NCN1CCCCCC1)C2
CC1(C)C2CCC1(C)C(OC(O)C(F)NCN1CCCCCC1)C2
CC1(C)C2CCC1(C)C(OC(O)C(I)(I)CON1CCCCCC1)C2
CC1(C)C2CCC1(C)C(OC(O)C(I)C(=O)NN1CCCCCC1)C2
CC1(C)C2CCC1(C)C(OC(O)C(I)C=CN1CCCCCC1)C2
CC1(C)C2CCC1(C)C(OC(O)C(I)NCN1CCCCCC1)C2
CC1(C)C2CCC1(C)C(OC(O)C(N)=C(C#N)C(=O)N1CCCCCC1)C2
CC1(C)C2CCC1(C)C(OC(O)C(N)=C(C#N)C(=O)N1CCCCCC1)C2
CC1(C)C2CCC1(C)C(OC(O)C(N)C([O-])[NH2+]N1CCCCCC1)C2
CC1(C)C2CCC1(C)C(OC(O)C(N)C([S-])CN1CCCCCC1)C2
CC1(C)C2CCC1(C)C(OC(O)C(N)C([S-])CN1CCCCCC1)C2
CC1(C)C2CCC1(C)C(OC(O)C(N)C(=O)C(C#N)N1CCCCCC1)C2
CC1(C)C2CCC1(C)C(OC(O)C(N)C(=O)CN1CCCCCC1)C2
CC1(C)C2CCC1(C)C(OC(O)C(N)C(=O)CN1CCCCCC1)C2
CC1(C)C2CCC1(C)C(OC(O)C(N)C(=O)NN1CCCCCC1)C2
CC1(C)C2CCC1(C)C(OC(O)C(N)C(=O)NN1CCCCCC1)C2
CC1(C)C2CCC1(C)C(OC(O)C(N)C(=S)NN1CCCCCC1)C2
CC1(C)C2CCC1(C)C(OC(O)C(N)C(=S)NN1CCCCCC1)C2
CC1(C)C2CCC1(C)C(OC(O)C(N)C(Br)=CN1CCCCCC1)C2
CC1(C)C2CCC1(C)C(OC(O)C(N)C(Br)=CN1CCCCCC1)C2
CC1(C)C2CCC1(C)C(OC(O)C(N)C(C#N)=CN1CCCCCC1)C2
CC1(C)C2CCC1(C)C(OC(O)C(N)C(C#N)CN1CCCCCC1)C2
CC1(C)C2CCC1(C)C(OC(O)C(N)C(Cl)=CN1CCCCCC1)C2
CC1(C)C2CCC1(C)C(OC(O)C(N)C(Cl)=CN1CCCCCC1)C2
CC1(C)C2CCC1(C)C(OC(O)C(N)C(Cl)CN1CCCCCC1)C2
CC1(C)C2CCC1(C)C(OC(O)C(N)C(Cl)CN1CCCCCC1)C2
CC1(C)C2CCC1(C)C(OC(O)C(N)C(F)(F)CN1CCCCCC1)C2
CC1(C)C2CCC1(C)C(OC(O)C(N)C(F)=CN1CCCCCC1)C2
CC1(C)C2CCC1(C)C(OC(O)C(N)C(F)=CN1CCCCCC1)C2
CC1(C)C2CCC1(C)C(OC(O)C(N)C(F)CN1CCCCCC1)C2
CC1(C)C2CCC1(C)C(OC(O)C(N)C(F)CN1CCCCCC1)C2
CC1(C)C2CCC1(C)C(OC(O)C(NCN1CCCCCC1)C(F)(F)F)C2
CC1(C)C2CCC1(C)C(OC(O)C(NCN1CCCCCC1)C(F)(F)F)C2
CC1(C)C2CCC1(C)C(OC(O)C(NON1CCCCCC1)C(Cl)(Cl)Cl)C2
CC1(C)C2CCC1(C)C(OC(O)C(O)(C[NH2+]N1CCCCCC1)C(F)(F)F)C2
CC1(C)C2CCC1(C)C(OC(O)C(O)(C=CN1CCCCCC1)C(F)(F)F)C2
CC1(C)C2CCC1(C)C(OC(O)C(O)(CNN1CCCCCC1)C(F)(F)F)C2
CC1(C)C2CCC1(C)C(OC(O)C(O)(CNN1CCCCCC1)C(F)(F)F)C2
CC1(C)C2CCC1(C)C(OC(O)C(O)C([S-])=[NH+]N1CCCCCC1)C2
CC1(C)C2CCC1(C)C(OC(O)C(O)C([S-])=[NH+]N1CCCCCC1)C2
CC1(C)C2CCC1(C)C(OC(O)C(O)C([S-])=NN1CCCCCC1)C2
CC1(C)C2CCC1(C)C(OC(O)C(O)C([S-])CN1CCCCCC1)C2
CC1(C)C2CCC1(C)C(OC(O)C(O)C([S-])CN1CCCCCC1)C2
CC1(C)C2CCC1(C)C(OC(O)C(O)C(=S)NN1CCCCCC1)C2
CC1(C)C2CCC1(C)C(OC(O)C(O)C(=S)NN1CCCCCC1)C2
CC1(C)C2CCC1(C)C(OC(O)C(O)C(Br)=CN1CCCCCC1)C2
CC1(C)C2CCC1(C)C(OC(O)C(O)C(Br)=CN1CCCCCC1)C2
CC1(C)C2CCC1(C)C(OC(O)C(O)C(Br)CN1CCCCCC1)C2
CC1(C)C2CCC1(C)C(OC(O)C(O)C(Br)CN1CCCCCC1)C2
CC1(C)C2CCC1(C)C(OC(O)C(O)C(C#N)=CN1CCCCCC1)C2
CC1(C)C2CCC1(C)C(OC(O)C(O)C(C#N)=CN1CCCCCC1)C2
CC1(C)C2CCC1(C)C(OC(O)C(O)C(C#N)CN1CCCCCC1)C2
CC1(C)C2CCC1(C)C(OC(O)C(O)C(C#N)CN1CCCCCC1)C2
CC1(C)C2CCC1(C)C(OC(O)C(O)C(Cl)=CN1CCCCCC1)C2
CC1(C)C2CCC1(C)C(OC(O)C(O)C(Cl)=CN1CCCCCC1)C2
CC1(C)C2CCC1(C)C(OC(O)C(O)C(Cl)CN1CCCCCC1)C2
CC1(C)C2CCC1(C)C(OC(O)C(O)C(Cl)CN1CCCCCC1)C2
CC1(C)C2CCC1(C)C(OC(O)C(O)C(F)(F)CN1CCCCCC1)C2
CC1(C)C2CCC1(C)C(OC(O)C(O)C=CN1CCCCCC1)C2
CC1(C)C2CCC1(C)C(OC(O)C(O)C=CN1CCCCCC1)C2
CC1(C)C2CCC1(C)C(OC(O)C(O)N1CC1N1CCCCCC1)C2
CC1(C)C2CCC1(C)C(OC(O)C(O)N1CC1N1CCCCCC1)C2
CC1(C)C2CCC1(C)C(OC(O)C(S)C([S-])CN1CCCCCC1)C2
CC1(C)C2CCC1(C)C(OC(O)C(S)C(=O)C(C#N)N1CCCCCC1)C2
CC1(C)C2CCC1(C)C(OC(O)C(S)C(=O)C(C#N)N1CCCCCC1)C2
CC1(C)C2CCC1(C)C(OC(O)C(S)C(=O)NN1CCCCCC1)C2
CC1(C)C2CCC1(C)C(OC(O)C(S)C(=O)NN1CCCCCC1)C2
CC1(C)C2CCC1(C)C(OC(O)C(S)C(=S)NN1CCCCCC1)C2
CC1(C)C2CCC1(C)C(OC(O)C(S)C(F)=CN1CCCCCC1)C2
CC1(C)C2CCC1(C)C(OC(O)C(S)C=CN1CCCCCC1)C2
CC1(C)C2CCC1(C)C(OC(O)C[N+]#CN1CCCCCC1)C2
CC1(C)C2CCC1(C)C(OC(O)C[N+]([O-])=CN1CCCCCC1)C2
CC1(C)C2CCC1(C)C(OC(O)C[N+]1=C(NN3CCCCCC3)SCC=N1)C2
CC1(C)C2CCC1(C)C(OC(O)C[n+]1ccccc1CC=CC#N)C2
CC1(C)C2CCC1(C)C(OC(O)C[NH+]1CC1N1CCCCCC1)C2
CC1(C)C2CCC1(C)C(OC(O)C=C(Br)C(=O)N1CCCCCC1)C2
CC1(C)C2CCC1(C)C(OC(O)C=C(Br)C(=O)N1CCCCCC1)C2
CC1(C)C2CCC1(C)C(OC(O)C=C(Br)C(N)N1CCCCCC1)C2
CC1(C)C2CCC1(C)C(OC(O)C=C(Br)C(O)N1CCCCCC1)C2
CC1(C)C2CCC1(C)C(OC(O)C=C(Br)C(O)N1CCCCCC1)C2
CC1(C)C2CCC1(C)C(OC(O)C=C(Br)CN1CCCCCC1)C2
CC1(C)C2CCC1(C)C(OC(O)C=C(C#N)C([O-])N1CCCCCC1)C2
CC1(C)C2CCC1(C)C(OC(O)C=C(C#N)C(=O)N1CCCCCC1)C2
CC1(C)C2CCC1(C)C(OC(O)C=C(C#N)C(=O)N1CCCCCC1)C2
CC1(C)C2CCC1(C)C(OC(O)C=C(C#N)C(O)N1CCCCCC1)C2
CC1(C)C2CCC1(C)C(OC(O)C=C(C#N)C(O)N1CCCCCC1)C2
CC1(C)C2CCC1(C)C(OC(O)C=C(C#N)CN1CCCCCC1)C2
CC1(C)C2CCC1(C)C(OC(O)C=C(Cl)C(=O)N1CCCCCC1)C2
CC1(C)C2CCC1(C)C(OC(O)C=C(Cl)C(Br)N1CCCCCC1)C2
CC1(C)C2CCC1(C)C(OC(O)C=C(Cl)C(N)N1CCCCCC1)C2
CC1(C)C2CCC1(C)C(OC(O)C=C(Cl)C(O)N1CCCCCC1)C2
CC1(C)C2CCC1(C)C(OC(O)C=C(Cl)CN1CCCCCC1)C2
CC1(C)C2CCC1(C)C(OC(O)C=C(CN1CCCCCC1)c1cc(C#N)co1)C2
CC1(C)C2CCC1(C)C(OC(O)C=C(CN1CCCCCC1)c1nc(C#N)co1)C2
CC1(C)C2CCC1(C)C(OC(O)C=C(F)C([S-])N1CCCCCC1)C2
CC1(C)C2CCC1(C)C(OC(O)C=C(F)C(N)N1CCCCCC1)C2
CC1(C)C2CCC1(C)C(OC(O)C=C(F)C(S)N1CCCCCC1)C2
CC1(C)C2CCC1(C)C(OC(O)C=C(F)CN1CCCCCC1)C2
CC1(C)C2CCC1(C)C(OC(O)C=C(I)C(=O)N1CCCCCC1)C2
CC1(C)C2CCC1(C)C(OC(O)C=C(I)CN1CCCCCC1)C2
CC1(C)C2CCC1(C)C(OC(O)C=C1N=CCNCC1N1CCCCCC1)C2
CC1(C)C2CCC1(C)C(OC(O)C=C1Sc3ccccc3S1)C2
CC1(C)C2CCC1(C)C(OC(O)C=CC([NH3+])N1CCCCCC1)C2
CC1(C)C2CCC1(C)C(OC(O)C=CC([NH3+])N1CCCCCC1)C2
CC1(C)C2CCC1(C)C(OC(O)C=CC([S-])N1CCCCCC1)C2
CC1(C)C2CCC1(C)C(OC(O)C=CC([S-])N1CCCCCC1)C2
CC1(C)C2CCC1(C)C(OC(O)C=CC(Br)N1CCCCCC1)C2
CC1(C)C2CCC1(C)C(OC(O)C=CC(Br)N1CCCCCC1)C2
CC1(C)C2CCC1(C)C(OC(O)C=CC(C#N)N1CCCCCC1)C2
CC1(C)C2CCC1(C)C(OC(O)C=CC(C#N)N1CCCCCC1)C2
CC1(C)C2CCC1(C)C(OC(O)C=CC(C=O)N1CCCCCC1)C2
CC1(C)C2CCC1(C)C(OC(O)C=CC(C=O)N1CCCCCC1)C2
CC1(C)C2CCC1(C)C(OC(O)C=CC(C=S)N1CCCCCC1)C2
CC1(C)C2CCC1(C)C(OC(O)C=CC(Cl)N1CCCCCC1)C2
CC1(C)C2CCC1(C)C(OC(O)C=CC(Cl)N1CCCCCC1)C2
CC1(C)C2CCC1(C)C(OC(O)C=CC(F)(F)N1CCCCCC1)C2
CC1(C)C2CCC1(C)C(OC(O)C=CC(F)(F)N1CCCCCC1)C2
CC1(C)C2CCC1(C)C(OC(O)C=CC(F)N1CCCCCC1)C2
CC1(C)C2CCC1(C)C(OC(O)C=CC(F)N1CCCCCC1)C2
CC1(C)C2CCC1(C)C(OC(O)C=CC(N1CCCCCC1)C(F)(F)F)C2
CC1(C)C2CCC1(C)C(OC(O)C=CC(N1CCCCCC1)C(F)(F)F)C2
CC1(C)C2CCC1(C)C(OC(O)C=CC(O)(C#N)N1CCCCCC1)C2
CC1(C)C2CCC1(C)C(OC(O)C=CC(O)(N1CCCCCC1)C(F)(F)F)C2
CC1(C)C2CCC1(C)C(OC(O)C=CC(O)N1CCCCCC1)C2
CC1(C)C2CCC1(C)C(OC(O)C=CC(O)N1CCCCCC1)C2
CC1(C)C2CCC1(C)C(OC(O)C=CC(S)N1CCCCCC1)C2
CC1(C)C2CCC1(C)C(OC(O)C=CC1(N3CCCCCC3)CO1)C2
CC1(C)C2CCC1(C)C(OC(O)C=CC1(N3CCCCCC3)CO1)C2
CC1(C)C2CCC1(C)C(OC(O)C=Cc1cc(Cl)cc(Br)c1)C2
CC1(C)C2CCC1(C)C(OC(O)C=Nc1ccc(Cl)cn1)C2
CC1(C)C2CCC1(C)C(OC(O)C1([S-])CCC(N3CCCCCC3)C1=O)C2
CC1(C)C2CCC1(C)C(OC(O)C1(C(=O)NN3CCCCCC3)CN1)C2
CC1(C)C2CCC1(C)C(OC(O)C1(C(=O)NN3CCCCCC3)CN1)C2
CC1(C)C2CCC1(C)C(OC(O)C1(C(=O)NN3CCCCCC3)CSN=N1)C2
CC1(C)C2CCC1(C)C(OC(O)C1(C(F)(F)CN3CCCCCC3)N=N1)C2
CC1(C)C2CCC1(C)C(OC(O)C1(C(F)(F)F)CN1ON1CCCCCC1)C2
CC1(C)C2CCC1(C)C(OC(O)C1(C(F)F)CN1ON1CCCCCC1)C2
CC1(C)C2CCC1(C)C(OC(O)C1(C(F)F)CN1ON1CCCCCC1)C2
CC1(C)C2CCC1(C)C(OC(O)C1(C[NH2+]N3CCCCCC3)CNCCOC1)C2
CC1(C)C2CCC1(C)C(OC(O)C1(C=CN3CCCCCC3)CC(=O)N1)C2
CC1(C)C2CCC1(C)C(OC(O)C1(C=CN3CCCCCC3)NC(=S)[N-]C1=O)C2
CC1(C)C2CCC1(C)C(OC(O)C1(C=CN3CCCCCC3)SC(N)=NC1=O)C2
CC1(C)C2CCC1(C)C(OC(O)C1(CC#Cc3ccc(C#N)cc3)C=C(N3CCCCCC3)C(=O)S1)C2
CC1(C)C2CCC1(C)C(OC(O)C1(CC#Cc3ccccc3C#N)C=C(N3CCCCCC3)C(=O)S1)C2
CC1(C)C2CCC1(C)C(OC(O)C1(Cl)CC=C(N3CCCCCC3)C1=O)C2
CC1(C)C2CCC1(C)C(OC(O)C1(Cl)SSC(N3CCCCCC3)=C1Cl)C2
CC1(C)C2CCC1(C)C(OC(O)C1(CON3CCCCCC3)C[NH2+]1)C2
CC1(C)C2CCC1(C)C(OC(O)C1(CON3CCCCCC3)C[NH2+]1)C2
CC1(C)C2CCC1(C)C(OC(O)C1(CON3CCCCCC3)C=CCC1)C2
CC1(C)C2CCC1(C)C(OC(O)C1(CON3CCCCCC3)C3Cc4cn[nH]c4C31)C2
CC1(C)C2CCC1(C)C(OC(O)C1(CON3CCCCCC3)CC=CC[NH2+]1)C2
CC1(C)C2CCC1(C)C(OC(O)C1(CON3CCCCCC3)CC=CC1)C2
CC1(C)C2CCC1(C)C(OC(O)C1(CON3CCCCCC3)CC=CC1)C2
CC1(C)C2CCC1(C)C(OC(O)C1(CON3CCCCCC3)CC=CCC1)C2
CC1(C)C2CCC1(C)C(OC(O)C1(CON3CCCCCC3)CC=CCN1)C2
CC1(C)C2CCC1(C)C(OC(O)C1(CON3CCCCCC3)CC=CCS1)C2
CC1(C)C2CCC1(C)C(OC(O)C1(CON3CCCCCC3)CC1(Cl)Cl)C2
CC1(C)C2CCC1(C)C(OC(O)C1(CON3CCCCCC3)CC1[NH3+])C2
CC1(C)C2CCC1(C)C(OC(O)C1(CON3CCCCCC3)CC1Cl)C2
CC1(C)C2CCC1(C)C(OC(O)C1(CON3CCCCCC3)CCN(C#N)C1)C2
CC1(C)C2CCC1(C)C(OC(O)C1(CON3CCCCCC3)CN1)C2
CC1(C)C2CCC1(C)C(OC(O)C1(CON3CCCCCC3)CN1)C2
CC1(C)C2CCC1(C)C(OC(O)C1(CON3CCCCCC3)CNC(=S)S1)C2
CC1(C)C2CCC1(C)C(OC(O)C1(CON3CCCCCC3)CS1)C2
CC1(C)C2CCC1(C)C(OC(O)C1(CON3CCCCCC3)CSC=[NH+]1)C2
CC1(C)C2CCC1(C)C(OC(O)C1(CON3CCCCCC3)CSC=N1)C2
CC1(C)C2CCC1(C)C(OC(O)C1(CON3CCCCCC3)CSc3cccc4[nH]cc1c34)C2
CC1(C)C2CCC1(C)C(OC(O)C1(CON3CCCCCC3)NN=CS1)C2
CC1(C)C2CCC1(C)C(OC(O)C1(CON3CCCCCC3)NN=NC1Cl)C2
CC1(C)C2CCC1(C)C(OC(O)C1(CON3CCCCCC3)SCCCS1)C2
CC1(C)C2CCC1(C)C(OC(O)C1(N)C=C(N3CCCCCC3)C(=O)C1)C2
CC1(C)C2CCC1(C)C(OC(O)C1(NON3CCCCCC3)CSC([S-])=N1)C2
CC1(C)C2CCC1(C)C(OC(O)C1[N-]C(N3CCCCCC3)=C([S-])[NH2+]1)C2
CC1(C)C2CCC1(C)C(OC(O)C1[N-]C(N3CCCCCC3)=CN1)C2
CC1(C)C2CCC1(C)C(OC(O)C1[N-]C=C(N3CCCCCC3)[NH2+]1)C2
CC1(C)C2CCC1(C)C(OC(O)C1[N-]C=C(N3CCCCCC3)N1)C2
CC1(C)C2CCC1(C)C(OC(O)C1[NH+]=CN(N3CCCCCC3)C1Cl)C2
CC1(C)C2CCC1(C)C(OC(O)C1[NH2+]C(N3CCCCCC3)Oc3c(Cl)cccc31)C2
CC1(C)C2CCC1(C)C(OC(O)C1[NH2+]C(N3CCCCCC3)Oc3c(I)cccc31)C2
CC1(C)C2CCC1(C)C(OC(O)C1[NH2+]C(N3CCCCCC3)Oc3cncnc31)C2
CC1(C)C2CCC1(C)C(OC(O)C1[NH2+]C3(c4ccno4)CC1C3N1CCCCCC1)C2
CC1(C)C2CCC1(C)C(OC(O)C1[NH2+]C3C=CC1C3N1CCCCCC1)C2
CC1(C)C2CCC1(C)C(OC(O)C1=C([O-])SC(N3CCCCCC3)C1=N)C2
CC1(C)C2CCC1(C)C(OC(O)C1=C(Br)C(=O)[N-]C(N3CCCCCC3)N1)C2
CC1(C)C2CCC1(C)C(OC(O)C1=C(C#N)C(=O)[N-]C(N3CCCCCC3)C1)C2
CC1(C)C2CCC1(C)C(OC(O)C1=C(Cl)C(Cl)(N3CCCCCC3)SS1)C2
CC1(C)C2CCC1(C)C(OC(O)C1=C(Cl)C(N3CCCCCC3)SS1)C2
CC1(C)C2CCC1(C)C(OC(O)C1=C(F)C(N3CCCCCC3)SC1)C2
CC1(C)C2CCC1(C)C(OC(O)C1=C(F)C(N3CCCCCC3)SC1n1cnc3c(N)ncnc31)C2
CC1(C)C2CCC1(C)C(OC(O)C1=C(N)SC(N3CCCCCC3)C1=O)C2
CC1(C)C2CCC1(C)C(OC(O)C1=CC(C#N)(N3CCCCCC3)SC1)C2
CC1(C)C2CCC1(C)C(OC(O)C1=CC(Cl)(N3CCCCCC3)SS1)C2
CC1(C)C2CCC1(C)C(OC(O)C1=CC(N3CCCCCC3)CP1)C2
CC1(C)C2CCC1(C)C(OC(O)C1=CC(N3CCCCCC3)CS1)C2
CC1(C)C2CCC1(C)C(OC(O)C1=CC(N3CCCCCC3)N=NC1=O)C2
CC1(C)C2CCC1(C)C(OC(O)C1=CC(N3CCCCCC3)SC1)C2
CC1(C)C2CCC1(C)C(OC(O)C1=CC(N3CCCCCC3)SC1=O)C2
CC1(C)C2CCC1(C)C(OC(O)C1=CC3OC1C=C3N1CCCCCC1)C2
CC1(C)C2CCC1(C)C(OC(O)C1=CNCC(N3CCCCCC3)C1)C2
CC1(C)C2CCC1(C)C(OC(O)C1=CNCC(N3CCCCCC3)C1=O)C2
CC1(C)C2CCC1(C)C(OC(O)C1=COCC(N3CCCCCC3)C1)C2
CC1(C)C2CCC1(C)C(OC(O)C1=COCC(N3CCCCCC3)C1N)C2
CC1(C)C2CCC1(C)C(OC(O)C1=CSC(N3CCCCCC3)C1=O)C2
CC1(C)C2CCC1(C)C(OC(O)C1=NOCC(N3CCCCCC3)C1)C2
CC1(C)C2CCC1(C)C(OC(O)C13[N-]C(=O)NC1=NN=C(N1CCCCCC1)[N-]3)C2
CC1(C)C2CCC1(C)C(OC(O)C13[N-]C(N4CCCCCC4)=NC(Cl)=C1N=CN3)C2
CC1(C)C2CCC1(C)C(OC(O)C13C=CC([NH2+]1)C(N1CCCCCC1)C3)C2
CC1(C)C2CCC1(C)C(OC(O)C13C=CC(C1)C(N1CCCCCC1)C3)C2
CC1(C)C2CCC1(C)C(OC(O)C13C=CC(C1)C(N1CCCCCC1)C3O)C2
CC1(C)C2CCC1(C)C(OC(O)C13C=CC(O1)C(N1CCCCCC1)C3)C2
CC1(C)C2CCC1(C)C(OC(O)C13CC(C4=C1CC(F)(F)S4)C(N1CCCCCC1)C3)C2
CC1(C)C2CCC1(C)C(OC(O)C13CC(C4=C1CCS4)C(N1CCCCCC1)C3)C2
CC1(C)C2CCC1(C)C(OC(O)C13CC(c4nc([S-])nnc41)C(N1CCCCCC1)C3)C2
CC1(C)C2CCC1(C)C(OC(O)C13CC(c4ncsc41)C(N1CCCCCC1)C3)C2
CC1(C)C2CCC1(C)C(OC(O)C13CC(c4sc(F)cc41)C(N1CCCCCC1)C3)C2
CC1(C)C2CCC1(C)C(OC(O)C13CC(N=N1)C(N1CCCCCC1)C3)C2
CC1(C)C2CCC1(C)C(OC(O)C13CC(N4CCCCCC4)C([NH2+]1)c1ccccc13)C2
CC1(C)C2CCC1(C)C(OC(O)C13CC(N4CCCCCC4)C(c4ccccc41)N3N=O)C2
CC1(C)C2CCC1(C)C(OC(O)C13CC(N4CCCCCC4)C(c4ccccc41)N3N=O)C2
CC1(C)C2CCC1(C)C(OC(O)C13CC(N4CCCCCC4)C(O1)c1ccccc13)C2
CC1(C)C2CCC1(C)C(OC(O)C13CC=CC(N4CCCCCC4)C1O3)C2
CC1(C)C2CCC1(C)C(OC(O)C13CCCC1(O)CC=C(N1CCCCCC1)C3)C2
CC1(C)C2CCC1(C)C(OC(O)C13COC(C1)C(N1CCCCCC1)C3)C2
CC1(C)C2CCC1(C)C(OC(O)C13OC(C4NC41)C(N1CCCCCC1)C3C#N)C2
CC1(C)C2CCC1(C)C(OC(O)C1C#CC=CC#CCCC1CON1CCCCCC1)C2
CC1(C)C2CCC1(C)C(OC(O)C1C#CCCCCC#CC1=Cc1ccccc1)C2
CC1(C)C2CCC1(C)C(OC(O)C1C(=O)C(N3CCCCCC3)=CC1[NH3+])C2
CC1(C)C2CCC1(C)C(OC(O)C1C(=O)C(N3CCCCCC3)=CC1Br)C2
CC1(C)C2CCC1(C)C(OC(O)C1C(=O)C(N3CCCCCC3)=CC1N)C2
CC1(C)C2CCC1(C)C(OC(O)C1C(=O)N(N3CCCCCC3)C(=S)N=C1N)C2
CC1(C)C2CCC1(C)C(OC(O)C1C(Br)=C(N3CCCCCC3)C(=O)C1Br)C2
CC1(C)C2CCC1(C)C(OC(O)C1C(Br)C(N3CCCCCC3)=C[PH]1=O)C2
CC1(C)C2CCC1(C)C(OC(O)C1C(Cl)C3C=CC1C3N1CCCCCC1)C2
CC1(C)C2CCC1(C)C(OC(O)c1c(Cl)ccc3nc(S[S-])sc13)C2
CC1(C)C2CCC1(C)C(OC(O)c1c(Cl)ccn1CC#CI)C2
CC1(C)C2CCC1(C)C(OC(O)C1C(N)C(N3CCCCCC3)Oc3nccn31)C2
CC1(C)C2CCC1(C)C(OC(O)C1C(O)C3C=CC1C3N1CCCCCC1)C2
CC1(C)C2CCC1(C)C(OC(O)C1C[N-]C(=O)C(N3CCCCCC3)[NH2+]1)C2
CC1(C)C2CCC1(C)C(OC(O)C1C[N+](N3CCCCCC3)=C([S-])O1)C2
CC1(C)C2CCC1(C)C(OC(O)C1C[N+](N3CCCCCC3)=CS1)C2
CC1(C)C2CCC1(C)C(OC(O)C1C[NH+](N3CCCCCC3)C[NH2+]1)C2
CC1(C)C2CCC1(C)C(OC(O)C1C[NH+](N3CCCCCC3)Cc3[n-]c(=O)sc31)C2
CC1(C)C2CCC1(C)C(OC(O)C1C[NH+](N3CCCCCC3)Cc3ncsc31)C2
CC1(C)C2CCC1(C)C(OC(O)C1C=C([S-])[NH2+]C(N3CCCCCC3)C1)C2
CC1(C)C2CCC1(C)C(OC(O)C1C=C(c3ccccc3)c3[nH+]ccn3C1)C2
CC1(C)C2CCC1(C)C(OC(O)C1C=C(c3ccccc3)c3cncn3C1)C2
CC1(C)C2CCC1(C)C(OC(O)C1C=C(c3ccccc3)CC1)C2
CC1(C)C2CCC1(C)C(OC(O)C1C=C(c3ccccc3)N=C3[N-]C=CC=C31)C2
CC1(C)C2CCC1(C)C(OC(O)C1C=C(c3ccccc3)N=C3[N-]C=CC=C31)C2
CC1(C)C2CCC1(C)C(OC(O)C1C=C(Cl)CC(N3CCCCCC3)C1)C2
CC1(C)C2CCC1(C)C(OC(O)C1C=C(N3CCCC3)C=C(N3CCCCCC3)C1)C2
CC1(C)C2CCC1(C)C(OC(O)C1C=C(N3CCCCCC3)C(=O)C1)C2
CC1(C)C2CCC1(C)C(OC(O)C1C=C(N3CCCCCC3)C(=O)C1Br)C2
CC1(C)C2CCC1(C)C(OC(O)C1C=C(N3CCCCCC3)C(=O)C1Cl)C2
CC1(C)C2CCC1(C)C(OC(O)C1C=C(N3CCCCCC3)C(=O)C1I)C2
CC1(C)C2CCC1(C)C(OC(O)C1C=C(N3CCCCCC3)C(=O)N=N1)C2
CC1(C)C2CCC1(C)C(OC(O)C1C=C(N3CCCCCC3)C(=O)S1)C2
CC1(C)C2CCC1(C)C(OC(O)C1C=C(N3CCCCCC3)NC1)C2
CC1(C)C2CCC1(C)C(OC(O)C1C=C[NH+]([O-])C(N3CCCCCC3)C1)C2
CC1(C)C2CCC1(C)C(OC(O)C1C=CC([S-])C(N3CCCCCC3)C1)C2
CC1(C)C2CCC1(C)C(OC(O)C1C=CC=C(c3ccncn3)C1=S)C2
CC1(C)C2CCC1(C)C(OC(O)C1C=CCC(C#N)(N3CCCCCC3)C1(C#N)C#N)C2
CC1(C)C2CCC1(C)C(OC(O)C1C=CCC(N3CCCCCC3)C1)C2
CC1(C)C2CCC1(C)C(OC(O)C1C=CCN(N3CCCCCC3)O1)C2
CC1(C)C2CCC1(C)C(OC(O)C1C=CN(N3CCCCCC3)C1)C2
CC1(C)C2CCC1(C)C(OC(O)C1C=COC(N3CCCCCC3)C1)C2
CC1(C)C2CCC1(C)C(OC(O)C1C=NC(=S)C(N3CCCCCC3)=C1)C2
CC1(C)C2CCC1(C)C(OC(O)C1C=NC=C(N3CCCCCC3)N1)C2
CC1(C)C2CCC1(C)C(OC(O)C1C=NCC(N3CCCCCC3)O1)C2
CC1(C)C2CCC1(C)C(OC(O)C1C=NN(N3CCCCCC3)C1)C2
CC1(C)C2CCC1(C)C(OC(O)C1C=NN(N3CCCCCC3)C1O)C2
CC1(C)C2CCC1(C)C(OC(O)C1C=NN(N3CCCCCC3)CO1)C2
CC1(C)C2CCC1(C)C(OC(O)C1C=NN=C(N3CCCCCC3)O1)C2
CC1(C)C2CCC1(C)C(OC(O)C1C=Nn3c(nnc3C(F)(F)F)S1)C2
CC1(C)C2CCC1(C)C(OC(O)C1C=NOC(C#N)(N3CCCCCC3)C1)C2
CC1(C)C2CCC1(C)C(OC(O)C1C=NOC(N3CCCCCC3)C1)C2
CC1(C)C2CCC1(C)C(OC(O)C1C3C=CC(C1c1ccc(Cl)cc1)C3N1CCCCCC1)C2
CC1(C)C2CCC1(C)C(OC(O)C1C3C=CC(C1c1ccc(O)cc1)C3N1CCCCCC1)C2
CC1(C)C2CCC1(C)C(OC(O)C1C3C=CC(C1c1ccccc1)C3N1CCCCCC1)C2
CC1(C)C2CCC1(C)C(OC(O)C1C3C=CC(C1c1ccccc1)C3N1CCCCCC1)C2
CC1(C)C2CCC1(C)C(OC(O)C1C3CC(n4ccnc4)CC31)C2
CC1(C)C2CCC1(C)C(OC(O)C1CC(=O)C(N3CCCCCC3)=C1Br)C2
CC1(C)C2CCC1(C)C(OC(O)c1cc(Cl)cc([N-]c3nccs3)c1)C2
CC1(C)C2CCC1(C)C(OC(O)c1cc(N=c3cnss3)ncc1Cl)C2
CC1(C)C2CCC1(C)C(OC(O)C1CC(N3CCCCCC3)=C(Br)C1=O)C2
CC1(C)C2CCC1(C)C(OC(O)C1CC(N3CCCCCC3)=C(C#N)C1=O)C2
CC1(C)C2CCC1(C)C(OC(O)C1CC(N3CCCCCC3)=C(Cl)C1=O)C2
CC1(C)C2CCC1(C)C(OC(O)C1CC(N3CCCCCC3)=C(F)C1N)C2
CC1(C)C2CCC1(C)C(OC(O)C1CC(N3CCCCCC3)=C(I)C1=O)C2
CC1(C)C2CCC1(C)C(OC(O)C1CC(N3CCCCCC3)=CC1CO)C2
CC1(C)C2CCC1(C)C(OC(O)C1CC(N3CCCCCC3)=CC1CO)C2
CC1(C)C2CCC1(C)C(OC(O)C1CC(N3CCCCCC3)=CCN1C(=O)c1cc3ccccc3[nH]1)C2
CC1(C)C2CCC1(C)C(OC(O)C1CC(N3CCCCCC3)=CCN1C(=O)c1cc3ccccc3[nH]1)C2
CC1(C)C2CCC1(C)C(OC(O)C1CC(N3CCCCCC3)=CCN1C(=O)C1CCCCC1)C2
CC1(C)C2CCC1(C)C(OC(O)C1CC(N3CCCCCC3)=CCN1C(=O)C1CCCCC1)C2
CC1(C)C2CCC1(C)C(OC(O)C1CC(N3CCCCCC3)=CCN1C(=O)Nc1ccc(Cl)cc1)C2
CC1(C)C2CCC1(C)C(OC(O)C1CC(N3CCCCCC3)=CCN1C(=O)Nc1ccc(Cl)cc1)C2
CC1(C)C2CCC1(C)C(OC(O)C1CC(N3CCCCCC3)=CCN1C(=O)Nc1cccc(Cl)c1)C2
CC1(C)C2CCC1(C)C(OC(O)C1CC(N3CCCCCC3)=CCN1C(=O)Nc1cccc(Cl)c1)C2
CC1(C)C2CCC1(C)C(OC(O)C1CC(N3CCCCCC3)=CCN1C(=O)Nc1ccccc1)C2
CC1(C)C2CCC1(C)C(OC(O)C1CC(N3CCCCCC3)=CCN1C(=O)Nc1ccccc1)C2
CC1(C)C2CCC1(C)C(OC(O)C1CC(N3CCCCCC3)=CCN1N=O)C2
CC1(C)C2CCC1(C)C(OC(O)C1CC(N3CCCCCC3)=CCN1N=O)C2
CC1(C)C2CCC1(C)C(OC(O)C1CC(N3CCCCCC3)=CN1)C2
CC1(C)C2CCC1(C)C(OC(O)C1CC(N3CCCCCC3)=CO1)C2
CC1(C)C2CCC1(C)C(OC(O)C1CC(N3CCCCCC3)=CP1)C2
CC1(C)C2CCC1(C)C(OC(O)C1CC(N3CCCCCC3)=CS1)C2
CC1(C)C2CCC1(C)C(OC(O)C1CC(N3CCCCCC3)=NN1)C2
CC1(C)C2CCC1(C)C(OC(O)C1CC(N3CCCCCC3)=NO1)C2
CC1(C)C2CCC1(C)C(OC(O)C1CC(N3CCCCCC3)=NOC1C#N)C2
CC1(C)C2CCC1(C)C(OC(O)C1CC(N3CCCCCC3)C(=O)c3ncsc31)C2
CC1(C)C2CCC1(C)C(OC(O)C1CC(N3CCCCCC3)CC=C1C1C(=O)[N-]C(=S)N=C1N)C2
CC1(C)C2CCC1(C)C(OC(O)C1CC(N3CCCCCC3)Cc3[n-]c(=O)sc31)C2
CC1(C)C2CCC1(C)C(OC(O)C1CC(N3CCCCCC3)Cc3nc([N-]C(N)=O)sc31)C2
CC1(C)C2CCC1(C)C(OC(O)C1CC(N3CCCCCC3)Cc3nc([N-]C(N)=O)sc31)C2
CC1(C)C2CCC1(C)C(OC(O)C1CC(N3CCCCCC3)Cc3nc([PH](N)=O)sc31)C2
CC1(C)C2CCC1(C)C(OC(O)C1CC(N3CCCCCC3)Cc3nc([PH](N)=O)sc31)C2
CC1(C)C2CCC1(C)C(OC(O)C1CC(N3CCCCCC3)Cc3nc([S-])sc31)C2
CC1(C)C2CCC1(C)C(OC(O)C1CC(N3CCCCCC3)Cc3nc(C[NH3+])sc31)C2
CC1(C)C2CCC1(C)C(OC(O)C1CC(N3CCCCCC3)Cc3nc(C[NH3+])sc31)C2
CC1(C)C2CCC1(C)C(OC(O)C1CC(N3CCCCCC3)Cc3nc(N)sc31)C2
CC1(C)C2CCC1(C)C(OC(O)C1CC(N3CCCCCC3)Cc3nc(N=C(N)[S-])sc31)C2
CC1(C)C2CCC1(C)C(OC(O)C1CC(N3CCCCCC3)Cc3nc(N=C(N)[S-])sc31)C2
CC1(C)C2CCC1(C)C(OC(O)C1CC(N3CCCCCC3)Cc3nc(P(C)(N)=O)sc31)C2
CC1(C)C2CCC1(C)C(OC(O)C1CC(N3CCCCCC3)Cc3nc(P(C)(N)=O)sc31)C2
CC1(C)C2CCC1(C)C(OC(O)C1CC(N3CCCCCC3)Cc3nc(S[S-])sc31)C2
CC1(C)C2CCC1(C)C(OC(O)C1CC(N3CCCCCC3)Cc3nc(S[S-])sc31)C2
CC1(C)C2CCC1(C)C(OC(O)C1CC(N3CCCCCC3)Cc3ncsc31)C2
CC1(C)C2CCC1(C)C(OC(O)C1CC(N3CCCCCC3)Cn3nc(-c4cccc(O)c4)cc31)C2
CC1(C)C2CCC1(C)C(OC(O)C1CC(N3CCCCCC3)Cn3nc(-c4cccc(O)c4)cc31)C2
CC1(C)C2CCC1(C)C(OC(O)C1CC(N3CCCCCC3)Cn3nc(-c4ccccc4)cc31)C2
CC1(C)C2CCC1(C)C(OC(O)C1CC(N3CCCCCC3)Cn3nc(-c4ccccc4)cc31)C2
CC1(C)C2CCC1(C)C(OC(O)C1CC(N3CCCCCC3)CNC1=O)C2
CC1(C)C2CCC1(C)C(OC(O)C1CC(N3CCCCCC3)CNC1=S)C2
CC1(C)C2CCC1(C)C(OC(O)C1CC(N3CCCCCC3)Nc3ncnn31)C2
CC1(C)C2CCC1(C)C(OC(O)C1CC(N3CCCCCC3)Nc3nnc([S-])n31)C2
CC1(C)C2CCC1(C)C(OC(O)C1CC(N3CCCCCC3)Nc3nncn31)C2
CC1(C)C2CCC1(C)C(OC(O)C1CC(N3CCCCCC3)Nc3nnnn31)C2
CC1(C)C2CCC1(C)C(OC(O)C1CC(N3CCCCCC3)O[NH2+]1)C2
CC1(C)C2CCC1(C)C(OC(O)C1CC(N3CCCCCC3)OC([S-])=[NH+]1)C2
CC1(C)C2CCC1(C)C(OC(O)C1CC(N3CCCCCC3)OC([S-])=N1)C2
CC1(C)C2CCC1(C)C(OC(O)C1CC(N3CCCCCC3)OC(=S)N1)C2
CC1(C)C2CCC1(C)C(OC(O)C1CC(N3CCCCCC3)OC(c3cc(Cl)cc(Cl)c3)=N1)C2
CC1(C)C2CCC1(C)C(OC(O)C1CC(N3CCCCCC3)OC(c3cc4ccccc4[nH]3)=N1)C2
CC1(C)C2CCC1(C)C(OC(O)C1CC(N3CCCCCC3)OC(c3ccc(Br)cc3)=[NH+]1)C2
CC1(C)C2CCC1(C)C(OC(O)C1CC(N3CCCCCC3)OC(c3ccc(Br)cc3)=N1)C2
CC1(C)C2CCC1(C)C(OC(O)C1CC(N3CCCCCC3)OC(c3cccc(Cl)c3)=N1)C2
CC1(C)C2CCC1(C)C(OC(O)C1CC(N3CCCCCC3)OC(c3cccc(Cl)c3)=N1)C2
CC1(C)C2CCC1(C)C(OC(O)C1CC(N3CCCCCC3)OC(c3ccccc3)=[NH+]1)C2
CC1(C)C2CCC1(C)C(OC(O)C1CC(N3CCCCCC3)OC(c3ccccc3)=N1)C2
CC1(C)C2CCC1(C)C(OC(O)C1CC(N3CCCCCC3)OC=[NH+]1)C2
CC1(C)C2CCC1(C)C(OC(O)C1CC(N3CCCCCC3)OC=N1)C2
CC1(C)C2CCC1(C)C(OC(O)C1CC(N3CCCCCC3)Oc3[nH+]ccn31)C2
CC1(C)C2CCC1(C)C(OC(O)C1CC(N3CCCCCC3)Oc3c(Br)cc(Cl)cc31)C2
CC1(C)C2CCC1(C)C(OC(O)C1CC(N3CCCCCC3)Oc3c(Br)cccc31)C2
CC1(C)C2CCC1(C)C(OC(O)C1CC(N3CCCCCC3)Oc3c(Cl)c(Cl)cc(Cl)c31)C2
CC1(C)C2CCC1(C)C(OC(O)C1CC(N3CCCCCC3)Oc3c(Cl)cc(Br)cc31)C2
CC1(C)C2CCC1(C)C(OC(O)C1CC(N3CCCCCC3)Oc3c(Cl)cc(Cl)cc31)C2
CC1(C)C2CCC1(C)C(OC(O)C1CC(N3CCCCCC3)Oc3c(Cl)ccc(Cl)c31)C2
CC1(C)C2CCC1(C)C(OC(O)C1CC(N3CCCCCC3)Oc3c(Cl)cccc31)C2
CC1(C)C2CCC1(C)C(OC(O)C1CC(N3CCCCCC3)Oc3c1cc1occc1c3Br)C2
CC1(C)C2CCC1(C)C(OC(O)C1CC(N3CCCCCC3)Oc3c1ccc(Cl)c3Cl)C2
CC1(C)C2CCC1(C)C(OC(O)C1CC(N3CCCCCC3)Oc3c1cnc1ncnn31)C2
CC1(C)C2CCC1(C)C(OC(O)C1CC(N3CCCCCC3)Oc3cc(Br)c(Cl)cc31)C2
CC1(C)C2CCC1(C)C(OC(O)C1CC(N3CCCCCC3)Oc3cc(Cl)c(Cl)cc31)C2
CC1(C)C2CCC1(C)C(OC(O)C1CC(N3CCCCCC3)Oc3cc(Cl)cc(Cl)c31)C2
CC1(C)C2CCC1(C)C(OC(O)C1CC(N3CCCCCC3)Oc3cc(Cl)ccc31)C2
CC1(C)C2CCC1(C)C(OC(O)C1CC(N3CCCCCC3)Oc3cc(CN)ccc31)C2
CC1(C)C2CCC1(C)C(OC(O)C1CC(N3CCCCCC3)Oc3cc4cc[nH]c4cc31)C2
CC1(C)C2CCC1(C)C(OC(O)C1CC(N3CCCCCC3)Oc3cc4ccoc4cc31)C2
CC1(C)C2CCC1(C)C(OC(O)C1CC(N3CCCCCC3)Oc3ccc(Br)cc31)C2
CC1(C)C2CCC1(C)C(OC(O)C1CC(N3CCCCCC3)Oc3ccc(C#N)cc31)C2
CC1(C)C2CCC1(C)C(OC(O)C1CC(N3CCCCCC3)Oc3ccc(-c4cc[nH]c(=S)n4)cc31)C2
CC1(C)C2CCC1(C)C(OC(O)C1CC(N3CCCCCC3)Oc3ccc(-c4cc[nH]c(=S)n4)cc31)C2
CC1(C)C2CCC1(C)C(OC(O)C1CC(N3CCCCCC3)Oc3ccc(-c4ccccc4)cc31)C2
CC1(C)C2CCC1(C)C(OC(O)C1CC(N3CCCCCC3)Oc3ccc(-c4ccnc([S-])n4)cc31)C2
CC1(C)C2CCC1(C)C(OC(O)C1CC(N3CCCCCC3)Oc3ccc(-c4ccnc([S-])n4)cc31)C2
CC1(C)C2CCC1(C)C(OC(O)C1CC(N3CCCCCC3)Oc3ccc(-c4ccnc(=S)[nH]4)cc31)C2
CC1(C)C2CCC1(C)C(OC(O)C1CC(N3CCCCCC3)Oc3ccc(-c4ccnc(=S)[nH]4)cc31)C2
CC1(C)C2CCC1(C)C(OC(O)C1CC(N3CCCCCC3)Oc3ccc(-c4ccncn4)cc31)C2
CC1(C)C2CCC1(C)C(OC(O)C1CC(N3CCCCCC3)Oc3ccc(Cl)c(Cl)c31)C2
CC1(C)C2CCC1(C)C(OC(O)C1CC(N3CCCCCC3)Oc3ccc(Cl)cc31)C2
CC1(C)C2CCC1(C)C(OC(O)C1CC(N3CCCCCC3)Oc3ccc[nH+]c31)C2
CC1(C)C2CCC1(C)C(OC(O)C1CC(N3CCCCCC3)Oc3cccc(Cl)c31)C2
CC1(C)C2CCC1(C)C(OC(O)C1CC(N3CCCCCC3)Oc3ccccc31)C2
CC1(C)C2CCC1(C)C(OC(O)C1CC(N3CCCCCC3)Oc3cccnc31)C2
CC1(C)C2CCC1(C)C(OC(O)C1CC(N3CCCCCC3)Oc3ccnn31)C2
CC1(C)C2CCC1(C)C(OC(O)C1CC(N3CCCCCC3)Oc3cncnc31)C2
CC1(C)C2CCC1(C)C(OC(O)C1CC(N3CCCCCC3)Oc3nc4c(cc31)CCC4)C2
CC1(C)C2CCC1(C)C(OC(O)C1CC(N3CCCCCC3)Oc3nc4c(cc31)CCCC4)C2
CC1(C)C2CCC1(C)C(OC(O)C1CC(N3CCCCCC3)Oc3nc4ccc(Cl)cc4cc31)C2
CC1(C)C2CCC1(C)C(OC(O)C1CC(N3CCCCCC3)Oc3nc4cccc(Cl)c4cc31)C2
CC1(C)C2CCC1(C)C(OC(O)C1CC(N3CCCCCC3)Oc3nc4ccccc4cc31)C2
CC1(C)C2CCC1(C)C(OC(O)C1CC(N3CCCCCC3)Oc3nc4cnccc4cc31)C2
CC1(C)C2CCC1(C)C(OC(O)C1CC(N3CCCCCC3)Oc3nc4ncccc4cc31)C2
CC1(C)C2CCC1(C)C(OC(O)C1CC(N3CCCCCC3)Oc3ncc([S-])cc31)C2
CC1(C)C2CCC1(C)C(OC(O)C1CC(N3CCCCCC3)Oc3ncc(Br)cc31)C2
CC1(C)C2CCC1(C)C(OC(O)C1CC(N3CCCCCC3)Oc3ncc(Cl)cc31)C2
CC1(C)C2CCC1(C)C(OC(O)C1CC(N3CCCCCC3)Oc3ncc(S)cc31)C2
CC1(C)C2CCC1(C)C(OC(O)C1CC(N3CCCCCC3)Oc3ncccc31)C2
CC1(C)C2CCC1(C)C(OC(O)C1CC(N3CCCCCC3)Oc3nccn31)C2
CC1(C)C2CCC1(C)C(OC(O)C1CC(N3CCCCCC3)ON1)C2
CC1(C)C2CCC1(C)C(OC(O)C1CC(N3CCCCCC3)SC([N-]C(=O)c3ccccc3)=N1)C2
CC1(C)C2CCC1(C)C(OC(O)C1CC(N3CCCCCC3)SC([N-]C(=O)c3ccccc3)=N1)C2
CC1(C)C2CCC1(C)C(OC(O)C1CC(N3CCCCCC3)SC([N-]C=O)=N1)C2
CC1(C)C2CCC1(C)C(OC(O)C1CC(N3CCCCCC3)SC([N-]C=O)=N1)C2
CC1(C)C2CCC1(C)C(OC(O)C1CC(N3CCCCCC3)SC([S-])=N1)C2
CC1(C)C2CCC1(C)C(OC(O)C1CC(N3CCCCCC3)SC(c3ccccn3)=[NH+]1)C2
CC1(C)C2CCC1(C)C(OC(O)C1CC(N3CCCCCC3)SC(c3ccccn3)=N1)C2
CC1(C)C2CCC1(C)C(OC(O)C1CC(N3CCCCCC3)SC(c3ncccc3[O-])=N1)C2
CC1(C)C2CCC1(C)C(OC(O)C1CC(N3CCCCCC3)SC(c3ncccc3O)=N1)C2
CC1(C)C2CCC1(C)C(OC(O)C1CC(N3CCCCCC3)SC=[NH+]1)C2
CC1(C)C2CCC1(C)C(OC(O)C1CC(N3CCCCCC3)SC=N1)C2
CC1(C)C2CCC1(C)C(OC(O)C1CC(N3CCCCCC3)Sc3nc(N)ncc31)C2
CC1(C)C2CCC1(C)C(OC(O)C1CC(N3CCCCCC3)Sc3ncncc31)C2
CC1(C)C2CCC1(C)C(OC(O)C1CC(N3CCCCCC3)Sc3ncnn31)C2
CC1(C)C2CCC1(C)C(OC(O)C1CC(N3CCCCCC3)Sc3nncn31)C2
CC1(C)C2CCC1(C)C(OC(O)C1CC[n+]3cc4ccccc4n3C1)C2
CC1(C)C2CCC1(C)C(OC(O)C1CC=C([S-])NC1NN1CCCCCC1)C2
CC1(C)C2CCC1(C)C(OC(O)C1CC=C(c3ccccc3)C1)C2
CC1(C)C2CCC1(C)C(OC(O)C1CC=C(c3ccncc3)C1)C2
CC1(C)C2CCC1(C)C(OC(O)C1CC=C(N3CCCCCC3)C1)C2
CC1(C)C2CCC1(C)C(OC(O)C1CC=C(N3CCCCCC3)C1=O)C2
CC1(C)C2CCC1(C)C(OC(O)C1CC=C(N3CCCCCC3)N1)C2
CC1(C)C2CCC1(C)C(OC(O)C1CC=C(Sc3nccc(=O)[n-]3)NC1NN1CCCCCC1)C2
CC1(C)C2CCC1(C)C(OC(O)C1CC=C(Sc3nccc(=O)[n-]3)NC1NN1CCCCCC1)C2
CC1(C)C2CCC1(C)C(OC(O)C1CC=NN1C(=S)N1CCCCCC1)C2
CC1(C)C2CCC1(C)C(OC(O)C1CC1C(=O)N1CCCCCC1)C2
CC1(C)C2CCC1(C)C(OC(O)C1CC1C(=O)N1CCCCCC1)C2
CC1(C)C2CCC1(C)C(OC(O)C1CC1C(=O)N1CCCCCC1)C2
CC1(C)C2CCC1(C)C(OC(O)C1CC1c1c[nH+]c3ccccn13)C2
CC1(C)C2CCC1(C)C(OC(O)C1CC1c1cc([S-])ncn1)C2
CC1(C)C2CCC1(C)C(OC(O)C1CC1c1csc3ccccc13)C2
CC1(C)C2CCC1(C)C(OC(O)C1CC1c1csc3ccsc13)C2
CC1(C)C2CCC1(C)C(OC(O)C1CC1c1ncnc([S-])c1C#N)C2
CC1(C)C2CCC1(C)C(OC(O)C1CC1n1c[nH+]c3ccccc31)C2
CC1(C)C2CCC1(C)C(OC(O)C1CC1n1c[nH+]c3ccccc31)C2
CC1(C)C2CCC1(C)C(OC(O)C1CC1n1cnc3c[nH+]ccc31)C2
CC1(C)C2CCC1(C)C(OC(O)C1CC3(C#N)C(=N)OC1C3N1CCCCCC1)C2
CC1(C)C2CCC1(C)C(OC(O)C1CC3(Cl)C(Cl)=C(Cl)C1(Cl)C3(Cl)N1CCCCCC1)C2
CC1(C)C2CCC1(C)C(OC(O)C1CC3(Cl)C(Cl)=C(Cl)C1(Cl)C3N1CCCCCC1)C2
CC1(C)C2CCC1(C)C(OC(O)C1CC3(Cl)C(Cl)=C(Cl)C1C3(Cl)N1CCCCCC1)C2
CC1(C)C2CCC1(C)C(OC(O)C1CC3(Cl)C(Cl)=C(Cl)C1C3N1CCCCCC1)C2
CC1(C)C2CCC1(C)C(OC(O)C1CC3(Cl)C(Cl)=CC1(Cl)C3N1CCCCCC1)C2
CC1(C)C2CCC1(C)C(OC(O)C1CC3(Cl)C=C(Cl)C1(Cl)C3(Cl)N1CCCCCC1)C2
CC1(C)C2CCC1(C)C(OC(O)C1CC3(N4CCCCCC4)C=CC1ON3)C2
CC1(C)C2CCC1(C)C(OC(O)C1Cc3[nH+]ccc(-c4cccs4)c3C1)C2
CC1(C)C2CCC1(C)C(OC(O)C1CC3C(=CC(F)F)C(=O)C1C3N1CCCCCC1)C2
CC1(C)C2CCC1(C)C(OC(O)C1CC3C(Cl)=C(Cl)C1(Cl)C3(Cl)N1CCCCCC1)C2
CC1(C)C2CCC1(C)C(OC(O)C1Cc3c(oc4ccccc34)-c3ccccc31)C2
CC1(C)C2CCC1(C)C(OC(O)C1Cc3c(oc4ncncc34)CS1)C2
CC1(C)C2CCC1(C)C(OC(O)C1Cc3c[nH+]c4ccccc4c3C1)C2
CC1(C)C2CCC1(C)C(OC(O)C1CC3C=CC1[NH+]3N1CCCCCC1)C2
CC1(C)C2CCC1(C)C(OC(O)C1CC3C=CC1C3N1CCCCCC1)C2
CC1(C)C2CCC1(C)C(OC(O)C1CC3c4scnc4C1C3N1CCCCCC1)C2
CC1(C)C2CCC1(C)C(OC(O)C1Cc3cc(Br)ccc3-c3cncnc31)C2
CC1(C)C2CCC1(C)C(OC(O)C1Cc3ccccc3C(=O)C1NN1CCCCCC1)C2
CC1(C)C2CCC1(C)C(OC(O)C1CC3N=NC1C3N1CCCCCC1)C2
CC1(C)C2CCC1(C)C(OC(O)C1Cc3nccn4c3c(c3ccccc34)C1)C2
CC1(C)C2CCC1(C)C(OC(O)C1Cc3sc4ncnc([S-])c4c3C1)C2
CC1(C)C2CCC1(C)C(OC(O)C1Cc3sc4ncnc(Cl)c4c3C1)C2
CC1(C)C2CCC1(C)C(OC(O)C1Cc3sc4ncncc4c3C1)C2
CC1(C)C2CCC1(C)C(OC(O)C1CCC(=Nn3cnnn3)CC1)C2
CC1(C)C2CCC1(C)C(OC(O)c1ccc(Br)c(N=c3cnss3)c1)C2
CC1(C)C2CCC1(C)C(OC(O)C1CCC(c3ccoc3)CC1Br)C2
CC1(C)C2CCC1(C)C(OC(O)C1CCC=C(c3ccccc3)C1)C2
CC1(C)C2CCC1(C)C(OC(O)C1CCC=C(c3csc4nccn34)C1)C2
CC1(C)C2CCC1(C)C(OC(O)C1CCC=C3C1=Nc1ncnn1C3c1cccs1)C2
CC1(C)C2CCC1(C)C(OC(O)C1CCC1=Cc1ccccc1)C2
CC1(C)C2CCC1(C)C(OC(O)C1CCC1c1nc(C#N)co1)C2
CC1(C)C2CCC1(C)C(OC(O)C1CCC1n1c[nH+]c3ccccc31)C2
CC1(C)C2CCC1(C)C(OC(O)C1CCc3[nH+]c4ccccc4n3C1)C2
CC1(C)C2CCC1(C)C(OC(O)C1CCc3c(c(C#N)c([S-])n4cnnc34)C1)C2
CC1(C)C2CCC1(C)C(OC(O)C1CCC3c4ncsc4CCN3C1)C2
CC1(C)C2CCC1(C)C(OC(O)C1CCc3cc4c(cc31)CCCC4)C2
CC1(C)C2CCC1(C)C(OC(O)C1CCc3cc4c(nc31)CCCC4)C2
CC1(C)C2CCC1(C)C(OC(O)C1CCc3cc4ccccc4n3C1)C2
CC1(C)C2CCC1(C)C(OC(O)C1CCc3ccc(Br)c4occ1c34)C2
CC1(C)C2CCC1(C)C(OC(O)C1CCc3ccc(Cl)cc3C13CC3)C2
CC1(C)C2CCC1(C)C(OC(O)C1CCc3nc4ccccc4n3C1)C2
CC1(C)C2CCC1(C)C(OC(O)C1CCc3oc4ccccc4c3C1)C2
CC1(C)C2CCC1(C)C(OC(O)C1CCc3sc4ncnc([S-])c4c3C1)C2
CC1(C)C2CCC1(C)C(OC(O)C1CCCC(=Nn3cnnn3)C1)C2
CC1(C)C2CCC1(C)C(OC(O)c1cccc3nc(C(Br)(Br)Br)ccc13)C2
CC1(C)C2CCC1(C)C(OC(O)c1cccc3nc(CBr)ccc13)C2
CC1(C)C2CCC1(C)C(OC(O)c1cccc3nc(CC=CCl)oc13)C2
CC1(C)C2CCC1(C)C(OC(O)C1CCCc3nc(S[S-])sc31)C2
CC1(C)C2CCC1(C)C(OC(O)C1CCCc3sc(S[S-])nc31)C2
CC1(C)C2CCC1(C)C(OC(O)C1CCCc3sc(S[S-])nc31)C2
CC1(C)C2CCC1(C)C(OC(O)C1CCCCN1C(=S)SSC(=S)N1CCCCC1)C2
CC1(C)C2CCC1(C)C(OC(O)C1CCCN([n+]3cc([NH-])on3)C1)C2
CC1(C)C2CCC1(C)C(OC(O)C1CCCN(C(=S)c3cccc(Cl)c3)C1)C2
CC1(C)C2CCC1(C)C(OC(O)C1CCCN(C(=S)c3ccco3)C1)C2
CC1(C)C2CCC1(C)C(OC(O)C1CCCN(C(=S)c3cccs3)C1)C2
CC1(C)C2CCC1(C)C(OC(O)C1CCCN(C(=S)N3CCC=N3)C1)C2
CC1(C)C2CCC1(C)C(OC(O)C1CCCN(c3nc([S-])ncc3C#N)C1)C2
CC1(C)C2CCC1(C)C(OC(O)C1CCCN1C(=S)c1ccc([S-])cc1)C2
CC1(C)C2CCC1(C)C(OC(O)C1CCCN1c1ncc3ccsc3n1)C2
CC1(C)C2CCC1(C)C(OC(O)c1cccnc1-c1nc(C#N)co1)C2
CC1(C)C2CCC1(C)C(OC(O)C1CCN(C(=S)c3ccccc3)C1)C2
CC1(C)C2CCC1(C)C(OC(O)C1CCN(C3=CCCC=C3)C1)C2
CC1(C)C2CCC1(C)C(OC(O)C1CCN(c3cc[nH+]c4sccc34)C1)C2
CC1(C)C2CCC1(C)C(OC(O)C1CCN1C(=S)SSC(=S)N1CCC1)C2
CC1(C)C2CCC1(C)C(OC(O)c1ccnc(-c3nccc([S-])n3)c1)C2
CC1(C)C2CCC1(C)C(OC(O)c1ccnc(N=c3ssnc3Cl)c1)C2
CC1(C)C2CCC1(C)C(OC(O)c1ccnc3sc4c([S-])nnnc4c13)C2
CC1(C)C2CCC1(C)C(OC(O)c1ccncc1-c1nn3cnnc3s1)C2
CC1(C)C2CCC1(C)C(OC(O)c1ccncc1-c1noc3cccnc13)C2
CC1(C)C2CCC1(C)C(OC(O)c1ccoc1C=C1N=C([S-])N=C1Cl)C2
CC1(C)C2CCC1(C)C(OC(O)c1ccoc1-c1cc(C(F)(F)F)ccn1)C2
CC1(C)C2CCC1(C)C(OC(O)c1ccsc1-c1ccc3nccn3n1)C2
CC1(C)C2CCC1(C)C(OC(O)c1ccsc1-c1csc([S-])c1C#N)C2
CC1(C)C2CCC1(C)C(OC(O)C1CN(N3CCCCCC3)BO1)C2
CC1(C)C2CCC1(C)C(OC(O)C1CN(N3CCCCCC3)C([S-])=C1C=[NH2+])C2
CC1(C)C2CCC1(C)C(OC(O)C1CN(N3CCCCCC3)C(=O)N1)C2
CC1(C)C2CCC1(C)C(OC(O)C1CN(N3CCCCCC3)C(=O)S1)C2
CC1(C)C2CCC1(C)C(OC(O)C1CN(N3CCCCCC3)C(=S)N1)C2
CC1(C)C2CCC1(C)C(OC(O)C1CN(N3CCCCCC3)C(=S)O1)C2
CC1(C)C2CCC1(C)C(OC(O)C1CN(N3CCCCCC3)Cc3[n-]c(=O)sc31)C2
CC1(C)C2CCC1(C)C(OC(O)C1CN(N3CCCCCC3)Cc3ncsc31)C2
CC1(C)C2CCC1(C)C(OC(O)C1CN=C(SSC3=NCCS3)S1)C2
CC1(C)C2CCC1(C)C(OC(O)C1CN1ON1CCCCCC1)C2
CC1(C)C2CCC1(C)C(OC(O)C1CNC(N3CCCCCC3)C1=O)C2
CC1(C)C2CCC1(C)C(OC(O)C1CNC(N3CCCCCC3)C1=S)C2
CC1(C)C2CCC1(C)C(OC(O)c1cncn1CC#CI)C2
CC1(C)C2CCC1(C)C(OC(O)c1cncnc1-c1ccc(Cl)s1)C2
CC1(C)C2CCC1(C)C(OC(O)c1cncnc1-c1cccc(Br)c1)C2
CC1(C)C2CCC1(C)C(OC(O)c1cncnc1-c1cnc3[n-]ncc3c1)C2
CC1(C)C2CCC1(C)C(OC(O)C1CNP(=S)(N3CCCCCC3)O1)C2
CC1(C)C2CCC1(C)C(OC(O)C1COC=C(N3CCCCCC3)S1)C2
CC1(C)C2CCC1(C)C(OC(O)c1cocc1-c1ncc3nc[n-]c3n1)C2
CC1(C)C2CCC1(C)C(OC(O)C1CON=C(N3CCCCCC3)N1)C2
CC1(C)C2CCC1(C)C(OC(O)c1conc1-c1cccc(Cl)c1)C2
CC1(C)C2CCC1(C)C(OC(O)c1conc1-c1n[n-]c3ncncc13)C2
CC1(C)C2CCC1(C)C(OC(O)C1CSC(c3ccccc3)=N1)C2
CC1(C)C2CCC1(C)C(OC(O)C1CSC(c3ncco3)SC1)C2
CC1(C)C2CCC1(C)C(OC(O)C1CSC(N=c3cnss3)=N1)C2
CC1(C)C2CCC1(C)C(OC(O)C1CSC(N3CCCCCC3)=[NH+]1)C2
CC1(C)C2CCC1(C)C(OC(O)C1CSC(N3CCCCCC3)=N1)C2
CC1(C)C2CCC1(C)C(OC(O)C1CSC(N3CCCCCC3)C1)C2
CC1(C)C2CCC1(C)C(OC(O)C1CSC(N3CCCCCC3)C1[NH3+])C2
CC1(C)C2CCC1(C)C(OC(O)C1CSC(N3CCCCCC3)C1=NO)C2
CC1(C)C2CCC1(C)C(OC(O)C1CSC(N3CCCCCC3)C1C#N)C2
CC1(C)C2CCC1(C)C(OC(O)C1CSC(N3CCCCCC3)C1C[NH3+])C2
CC1(C)C2CCC1(C)C(OC(O)C1CSC(N3CCCCCC3)C1CO)C2
CC1(C)C2CCC1(C)C(OC(O)C1CSC(N3CCCCCC3)C1CO)C2
CC1(C)C2CCC1(C)C(OC(O)C1CSC(N3CCCCCC3)C1F)C2
CC1(C)C2CCC1(C)C(OC(O)C1CSC(N3CCCCCC3)C1N=[N+]=[N-])C2
CC1(C)C2CCC1(C)C(OC(O)C1CSC(N3CCCCCC3)C1N=[N+]=[N-])C2
CC1(C)C2CCC1(C)C(OC(O)C1CSC(N3CCCCCC3)C1O)C2
CC1(C)C2CCC1(C)C(OC(O)C1CSC(N3CCCCCC3)N1N=O)C2
CC1(C)C2CCC1(C)C(OC(O)C1CSC(N3CCCCCC3)N1N=O)C2
CC1(C)C2CCC1(C)C(OC(O)C1CSc3[nH+]c4ccccc4n3C1)C2
CC1(C)C2CCC1(C)C(OC(O)c1csc3nc4c(cc13)CCCC4)C2
CC1(C)C2CCC1(C)C(OC(O)C1CSc3nc4ccccc4n3C1)C2
CC1(C)C2CCC1(C)C(OC(O)C1N=C(N3CCCCCC3)[NH+]=CS1)C2
CC1(C)C2CCC1(C)C(OC(O)C1N=C(N3CCCCCC3)N=CS1)C2
CC1(C)C2CCC1(C)C(OC(O)C1N=C3C=CC(Br)=CC3S1)C2
CC1(C)C2CCC1(C)C(OC(O)C1N=CN(N3CCCCCC3)C1Cl)C2
CC1(C)C2CCC1(C)C(OC(O)C1N=NC=[N+](N3CCCCCC3)N1)C2
CC1(C)C2CCC1(C)C(OC(O)c1nc([S-])nn1-c1cc(C(F)(F)F)ccn1)C2
CC1(C)C2CCC1(C)C(OC(O)C1NC(N3CCCCCC3)Oc3c(Cl)cccc31)C2
CC1(C)C2CCC1(C)C(OC(O)C1NC(N3CCCCCC3)Oc3c(I)cccc31)C2
CC1(C)C2CCC1(C)C(OC(O)C1NC(N3CCCCCC3)Oc3cncnc31)C2
CC1(C)C2CCC1(C)C(OC(O)C1NC=C(N3CCCCCC3)C1=O)C2
CC1(C)C2CCC1(C)C(OC(O)C1NC3(c4ccno4)CC1C3N1CCCCCC1)C2
CC1(C)C2CCC1(C)C(OC(O)C1NCC(N3CCCCCC3)C1=O)C2
CC1(C)C2CCC1(C)C(OC(O)C1NCC(N3CCCCCC3)C1=S)C2
CC1(C)C2CCC1(C)C(OC(O)c1nccnc1-c1nc(C#N)co1)C2
CC1(C)C2CCC1(C)C(OC(O)c1ncsc1-c1cnc3ccccn13)C2
CC1(C)C2CCC1(C)C(OC(O)c1noc3nc(C4CC4)ccc13)C2
CC1(C)C2CCC1(C)C(OC(O)C1OC(Br)=C(N3CCCCCC3)C1=S)C2
CC1(C)C2CCC1(C)C(OC(O)C1OC(N)=C(N3CCCCCC3)C1(C#N)C#N)C2
CC1(C)C2CCC1(C)C(OC(O)C1OC(N3CCCCCC3)CN=C1C(F)(F)F)C2
CC1(C)C2CCC1(C)C(OC(O)C1OC=[N+](N3CCCCCC3)C1[S-])C2
CC1(C)C2CCC1(C)C(OC(O)C1OC=C(N3CCCCCC3)C1(C#N)C#N)C2
CC1(C)C2CCC1(C)C(OC(O)C1OC=C(N3CCCCCC3)C1=S)C2
CC1(C)C2CCC1(C)C(OC(O)c1occc1-c1ncc3nc[n-]c3n1)C2
CC1(C)C2CCC1(C)C(OC(O)C1ON=C(N3CCCCCC3)C1(Cl)Cl)C2
CC1(C)C2CCC1(C)C(OC(O)C1ON1CN1CCCCCC1)C2
CC1(C)C2CCC1(C)C(OC(O)C1SC([O-])=C(N3CCCCCC3)C1=N)C2
CC1(C)C2CCC1(C)C(OC(O)C1SC(=N)N(N3CCCCCC3)C1=O)C2
CC1(C)C2CCC1(C)C(OC(O)C1SC(=S)N(N3CCCCCC3)C1=O)C2
CC1(C)C2CCC1(C)C(OC(O)C1SC(=S)N(N3CCCCCC3)C1=S)C2
CC1(C)C2CCC1(C)C(OC(O)C1SC(c3ccccc3Cl)n3c1nc1ccccc13)C2
CC1(C)C2CCC1(C)C(OC(O)C1SC=C(N3CCCCCC3)C1=O)C2
CC1(C)C2CCC1(C)C(OC(O)C1SC=C(N3CCCCCC3)C1O)C2
CC1(C)C2CCC1(C)C(OC(O)C1SC=NC(N3CCCCCC3)C1O)C2
CC1(C)C2CCC1(C)C(OC(O)C1SC=NC1CN1CCCCCC1)C2
CC1(C)C2CCC1(C)C(OC(O)C1SC1C(=O)N1CCCCCC1)C2
CC1(C)C2CCC1(C)C(OC(O)C1SC3C=CC1C3N1CCCCCC1)C2
CC1(C)C2CCC1(C)C(OC(O)C1SCC(N3CCCCCC3)=C1F)C2
CC1(C)C2CCC1(C)C(OC(O)C1SSC(N3CCCCCC3)=C1Cl)C2
CC1(C)C2CCC1(C)C(OC(O)C1SSCC1ON1CCCCCC1)C2
CC1(C)C2CCC1(C)C(OC(O)CC#CCn1cc[nH+]c1)C2
CC1(C)C2CCC1(C)C(OC(O)CC#CCn1ccnc1)C2
CC1(C)C2CCC1(C)C(OC(O)CC([S-])=[NH+]N1CCCCCC1)C2
CC1(C)C2CCC1(C)C(OC(O)CC([S-])=NN1CCCCCC1)C2
CC1(C)C2CCC1(C)C(OC(O)CC([S-])C(F)N1CCCCCC1)C2
CC1(C)C2CCC1(C)C(OC(O)CC([S-])C(F)N1CCCCCC1)C2
CC1(C)C2CCC1(C)C(OC(O)CC(=[N+]=[N-])C(=O)N1CCCCCC1)C2
CC1(C)C2CCC1(C)C(OC(O)CC(=[NH2+])NN1CCCCCC1)C2
CC1(C)C2CCC1(C)C(OC(O)CC(=N)C(C#N)N1CCCCCC1)C2
CC1(C)C2CCC1(C)C(OC(O)CC(=N)C(C#N)N1CCCCCC1)C2
CC1(C)C2CCC1(C)C(OC(O)CC(=O)C(=[N+]=[N-])N1CCCCCC1)C2
CC1(C)C2CCC1(C)C(OC(O)CC(=O)C(C#N)(C=S)N1CCCCCC1)C2
CC1(C)C2CCC1(C)C(OC(O)CC(=O)C(C#N)N1CCCCCC1)C2
CC1(C)C2CCC1(C)C(OC(O)CC(=O)C(C#N)N1CCCCCC1)C2
CC1(C)C2CCC1(C)C(OC(O)CC(=O)C(C#N)N1CCCCCC1)C2
CC1(C)C2CCC1(C)C(OC(O)CC(=O)CN1CCCCCC1)C2
CC1(C)C2CCC1(C)C(OC(O)CC(=O)NN1CCCCCC1)C2
CC1(C)C2CCC1(C)C(OC(O)CC(=S)C(=O)N1CCCCCC1)C2
CC1(C)C2CCC1(C)C(OC(O)CC(=S)C(=O)N1CCCCCC1)C2
CC1(C)C2CCC1(C)C(OC(O)CC(=S)c1ccc3ccccn13)C2
CC1(C)C2CCC1(C)C(OC(O)CC(=S)CN1CCCCCC1)C2
CC1(C)C2CCC1(C)C(OC(O)CC(=S)NN1CCCCCC1)C2
CC1(C)C2CCC1(C)C(OC(O)CC(Br)=C([O-])N1CCCCCC1)C2
CC1(C)C2CCC1(C)C(OC(O)CC(Br)=CN1CCCCCC1)C2
CC1(C)C2CCC1(C)C(OC(O)CC(Br)=NN1CCCCCC1)C2
CC1(C)C2CCC1(C)C(OC(O)CC(C#N)=CN1CCCCCC1)C2
CC1(C)C2CCC1(C)C(OC(O)CC(CF)NN1CCCCCC1)C2
CC1(C)C2CCC1(C)C(OC(O)CC(Cl)(Cl)C(Cl)N1CCCCCC1)C2
CC1(C)C2CCC1(C)C(OC(O)CC(Cl)=C([O-])N1CCCCCC1)C2
CC1(C)C2CCC1(C)C(OC(O)CC(Cl)=C([O-])N1CCCCCC1)C2
CC1(C)C2CCC1(C)C(OC(O)CC(Cl)=Cc1ccccc1)C2
CC1(C)C2CCC1(C)C(OC(O)CC(Cl)=CN1CCCCCC1)C2
CC1(C)C2CCC1(C)C(OC(O)CC(Cl)=NN1CCCCCC1)C2
CC1(C)C2CCC1(C)C(OC(O)CC(Cl)C(Cl)N1CCCCCC1)C2
CC1(C)C2CCC1(C)C(OC(O)CC(Cl)C(Cl)N1CCCCCC1)C2
CC1(C)C2CCC1(C)C(OC(O)CC(F)(F)C(=O)N1CCCCCC1)C2
CC1(C)C2CCC1(C)C(OC(O)CC(F)(F)C(=O)N1CCCCCC1)C2
CC1(C)C2CCC1(C)C(OC(O)CC(F)(F)C(F)N1CCCCCC1)C2
CC1(C)C2CCC1(C)C(OC(O)CC(F)(F)C(F)N1CCCCCC1)C2
CC1(C)C2CCC1(C)C(OC(O)CC(F)(F)C1(N3CCCCCC3)N=N1)C2
CC1(C)C2CCC1(C)C(OC(O)CC(F)=CN1CCCCCC1)C2
CC1(C)C2CCC1(C)C(OC(O)CC(F)C(Br)N1CCCCCC1)C2
CC1(C)C2CCC1(C)C(OC(O)CC(F)C(Cl)N1CCCCCC1)C2
CC1(C)C2CCC1(C)C(OC(O)CC(F)C(F)(F)N1CCCCCC1)C2
CC1(C)C2CCC1(C)C(OC(O)CC(I)=CN1CCCCCC1)C2
CC1(C)C2CCC1(C)C(OC(O)CC(NN1CCCCCC1)[PH2]=O)C2
CC1(C)C2CCC1(C)C(OC(O)CC(NN1CCCCCC1)[PH2]=O)C2
CC1(C)C2CCC1(C)C(OC(O)CC(NN1CCCCCC1)C(=O)N1CCC=N1)C2
CC1(C)C2CCC1(C)C(OC(O)CC(NN1CCCCCC1)C(=O)N1CCC=N1)C2
CC1(C)C2CCC1(C)C(OC(O)CC(NN1CCCCCC1)C(=O)N1CCC1)C2
CC1(C)C2CCC1(C)C(OC(O)CC(NN1CCCCCC1)C(=S)N1CCCC1)C2
CC1(C)C2CCC1(C)C(OC(O)CC(NN1CCCCCC1)C(=S)N1CCCC1)C2
CC1(C)C2CCC1(C)C(OC(O)CC(NN1CCCCCC1)c1cc(N)ncn1)C2
CC1(C)C2CCC1(C)C(OC(O)CC(NN1CCCCCC1)c1cccs1)C2
CC1(C)C2CCC1(C)C(OC(O)CC(NN1CCCCCC1)c1cccs1)C2
CC1(C)C2CCC1(C)C(OC(O)CC(NN1CCCCCC1)c1ccncn1)C2
CC1(C)C2CCC1(C)C(OC(O)CC(NN1CCCCCC1)c1ccno1)C2
CC1(C)C2CCC1(C)C(OC(O)CC(NN1CCCCCC1)c1ccno1)C2
CC1(C)C2CCC1(C)C(OC(O)CC(NN1CCCCCC1)c1csc(N)n1)C2
CC1(C)C2CCC1(C)C(OC(O)CC(NN1CCCCCC1)c1csc(N)n1)C2
CC1(C)C2CCC1(C)C(OC(O)CC(NN1CCCCCC1)c1cscn1)C2
CC1(C)C2CCC1(C)C(OC(O)CC(NN1CCCCCC1)c1cscn1)C2
CC1(C)C2CCC1(C)C(OC(O)CC(NN1CCCCCC1)c1nc[n-]n1)C2
CC1(C)C2CCC1(C)C(OC(O)CC(NN1CCCCCC1)c1nc[n-]n1)C2
CC1(C)C2CCC1(C)C(OC(O)CC(NN1CCCCCC1)c1nc[nH]n1)C2
CC1(C)C2CCC1(C)C(OC(O)CC(NN1CCCCCC1)c1nccs1)C2
CC1(C)C2CCC1(C)C(OC(O)CC(NN1CCCCCC1)c1nccs1)C2
CC1(C)C2CCC1(C)C(OC(O)CC(NN1CCCCCC1)c1ncno1)C2
CC1(C)C2CCC1(C)C(OC(O)CC(NN1CCCCCC1)c1ncno1)C2
CC1(C)C2CCC1(C)C(OC(O)CC(NN1CCCCCC1)c1nncs1)C2
CC1(C)C2CCC1(C)C(OC(O)CC(NN1CCCCCC1)c1nncs1)C2
CC1(C)C2CCC1(C)C(OC(O)CC=C(Cl)c1ccccc1)C2
CC1(C)C2CCC1(C)C(OC(O)CC=C(Cl)c1ccccc1)C2
CC1(C)C2CCC1(C)C(OC(O)CC=Cc1cccc3ncoc13)C2
CC1(C)C2CCC1(C)C(OC(O)CC=Cc1ccccc1)C2
CC1(C)C2CCC1(C)C(OC(O)CC=Cc1ccccc1Cl)C2
CC1(C)C2CCC1(C)C(OC(O)CC=Cc1ccccc1Cl)C2
CC1(C)C2CCC1(C)C(OC(O)CC1([S-])C(=O)CC1N1CCCCCC1)C2
CC1(C)C2CCC1(C)C(OC(O)CC1(Cl)CCCC(C=CCl)C1)C2
CC1(C)C2CCC1(C)C(OC(O)CC1[NH+]=COC1N1CCCCCC1)C2
CC1(C)C2CCC1(C)C(OC(O)Cc1[nH+]ccn1-c1cccc(Cl)c1)C2
CC1(C)C2CCC1(C)C(OC(O)CC1=C(C#N)CC3=CCCCC3=N1)C2
CC1(C)C2CCC1(C)C(OC(O)CC1=Cc3ccccc3Cc3ccccc31)C2
CC1(C)C2CCC1(C)C(OC(O)CC1=CCC3C=CCC4CCCC1C34)C2
CC1(C)C2CCC1(C)C(OC(O)CC1=CCPP(C(F)(F)F)C1)C2
CC1(C)C2CCC1(C)C(OC(O)CC1C(=CC=O)CC1N1CCCCCC1)C2
CC1(C)C2CCC1(C)C(OC(O)CC1C(=CC=O)CC1N1CCCCCC1)C2
CC1(C)C2CCC1(C)C(OC(O)CC1C(=CCO)CC1N1CCCCCC1)C2
CC1(C)C2CCC1(C)C(OC(O)CC1C(=CCO)CC1N1CCCCCC1)C2
CC1(C)C2CCC1(C)C(OC(O)CC1C(=O)NC1N1CCCCCC1)C2
CC1(C)C2CCC1(C)C(OC(O)Cc1c(Cl)sc3c([S-])ncnc13)C2
CC1(C)C2CCC1(C)C(OC(O)Cc1c[nH+]c3c(Br)cccn13)C2
CC1(C)C2CCC1(C)C(OC(O)Cc1c[nH+]c3c(c1)CCCC3)C2
CC1(C)C2CCC1(C)C(OC(O)Cc1c[nH+]ccc1SC1=NCCS1)C2
CC1(C)C2CCC1(C)C(OC(O)CC1C=NOC1N1CCCCCC1)C2
CC1(C)C2CCC1(C)C(OC(O)CC1C3Cc4ccccc4C31)C2
CC1(C)C2CCC1(C)C(OC(O)Cc1c3cnnc([S-])c3nn1-c1ccccc1)C2
CC1(C)C2CCC1(C)C(OC(O)Cc1cc([S-])cc3c(Cl)cc[nH+]c13)C2
CC1(C)C2CCC1(C)C(OC(O)Cc1cc([S-])cc3c(Cl)ccnc13)C2
CC1(C)C2CCC1(C)C(OC(O)Cc1cc(CI)cc[nH+]1)C2
CC1(C)C2CCC1(C)C(OC(O)Cc1cc(N3CCC3)nc[nH+]1)C2
CC1(C)C2CCC1(C)C(OC(O)CC1CC13c1ccccc1-c1ccccc13)C2
CC1(C)C2CCC1(C)C(OC(O)CC1CC1c1ccccc1)C2
CC1(C)C2CCC1(C)C(OC(O)CC1CC1c1ccccc1Cl)C2
CC1(C)C2CCC1(C)C(OC(O)CC1Cc3c(C#N)cncc3CS1)C2
CC1(C)C2CCC1(C)C(OC(O)Cc1cc3c(s1)CCCC3)C2
CC1(C)C2CCC1(C)C(OC(O)Cc1cc3c4c(ccn4CCC3)c1)C2
CC1(C)C2CCC1(C)C(OC(O)CC1Cc3ccccc3-c3nncn31)C2
CC1(C)C2CCC1(C)C(OC(O)CC1Cc3ccccc3-c3nnnn31)C2
CC1(C)C2CCC1(C)C(OC(O)CC1Cc3ncccc3CS1)C2
CC1(C)C2CCC1(C)C(OC(O)Cc1ccc(C(F)(F)Cl)nc1)C2
CC1(C)C2CCC1(C)C(OC(O)Cc1ccc(C(F)(F)Cl)nc1)C2
CC1(C)C2CCC1(C)C(OC(O)Cc1ccc(C[S-])nc1)C2
CC1(C)C2CCC1(C)C(OC(O)Cc1ccc(C[S-])nc1)C2
CC1(C)C2CCC1(C)C(OC(O)Cc1ccc(CCl)c[nH+]1)C2
CC1(C)C2CCC1(C)C(OC(O)Cc1ccc(CCl)nc1)C2
CC1(C)C2CCC1(C)C(OC(O)Cc1ccc3c(c1)CCCC3)C2
CC1(C)C2CCC1(C)C(OC(O)Cc1ccc3c(c1)SC=C[N-]3)C2
CC1(C)C2CCC1(C)C(OC(O)CC1CCc3ccccc3C1)C2
CC1(C)C2CCC1(C)C(OC(O)Cc1cccc(CC=S)n1)C2
CC1(C)C2CCC1(C)C(OC(O)Cc1cccc3c(Cl)ccnc13)C2
CC1(C)C2CCC1(C)C(OC(O)Cc1cccc3c1CCC=C3Cl)C2
CC1(C)C2CCC1(C)C(OC(O)Cc1cccc3nc(C#N)cn13)C2
CC1(C)C2CCC1(C)C(OC(O)Cc1ccccc1-c1cc3ncccn3n1)C2
CC1(C)C2CCC1(C)C(OC(O)Cc1ccccc1-c1nc3c[nH+]ccc3[n-]1)C2
CC1(C)C2CCC1(C)C(OC(O)Cc1ccccc1-c1nc3ccccc3o1)C2
CC1(C)C2CCC1(C)C(OC(O)Cc1ccccc1-c1nc3cnccc3[n-]1)C2
CC1(C)C2CCC1(C)C(OC(O)Cc1ccccc1-c1nc3ncccc3o1)C2
CC1(C)C2CCC1(C)C(OC(O)Cc1ccnc3c(Br)cnn13)C2
CC1(C)C2CCC1(C)C(OC(O)Cc1ccnc3c(Cl)cc(Cl)cc13)C2
CC1(C)C2CCC1(C)C(OC(O)Cc1ccnc3c(Cl)cccc13)C2
CC1(C)C2CCC1(C)C(OC(O)Cc1ccnc3cc(C#N)cn13)C2
CC1(C)C2CCC1(C)C(OC(O)Cc1ccnn1-c1ccc(Cl)nn1)C2
CC1(C)C2CCC1(C)C(OC(O)Cc1cnc(C3CC3)nc1Cl)C2
CC1(C)C2CCC1(C)C(OC(O)Cc1cnc(C3CC3)s1)C2
CC1(C)C2CCC1(C)C(OC(O)Cc1cnc3c(c1)CCCC3)C2
CC1(C)C2CCC1(C)C(OC(O)Cc1csc3c([S-])ncnc13)C2
CC1(C)C2CCC1(C)C(OC(O)Cc1csc3c(Cl)cccc13)C2
CC1(C)C2CCC1(C)C(OC(O)CC1N=[N+]([O-])C1N1CCCCCC1)C2
CC1(C)C2CCC1(C)C(OC(O)CC1N=[N+](O)C1N1CCCCCC1)C2
CC1(C)C2CCC1(C)C(OC(O)CC1N=COC1N1CCCCCC1)C2
CC1(C)C2CCC1(C)C(OC(O)CC1N=CSC1N1CCCCCC1)C2
CC1(C)C2CCC1(C)C(OC(O)CC1NC(=O)C1N1CCCCCC1)C2
CC1(C)C2CCC1(C)C(OC(O)Cc1nnc(C3CC3)s1)C2
CC1(C)C2CCC1(C)C(OC(O)Cc1nnnn1-c1cccc(Cl)c1Cl)C2
CC1(C)C2CCC1(C)C(OC(O)CC1ON1N1CCCCCC1)C2
CC1(C)C2CCC1(C)C(OC(O)Cc1sc3c([S-])ncnc3c1Cl)C2
CC1(C)C2CCC1(C)C(OC(O)CCC[N+]1=CC=NCCC1)C2
CC1(C)C2CCC1(C)C(OC(O)CCC[NH+]1CC(F)(F)C1)C2
CC1(C)C2CCC1(C)C(OC(O)CCC[NH+]1CC3CCC31)C2
CC1(C)C2CCC1(C)C(OC(O)CCC[NH2+]C1N=NN=N1)C2
CC1(C)C2CCC1(C)C(OC(O)CCC[NH2+]CC(Cl)Cl)C2
CC1(C)C2CCC1(C)C(OC(O)CCC[NH2+]CC=S)C2
CC1(C)C2CCC1(C)C(OC(O)CCC[NH2+]CC=S)C2
CC1(C)C2CCC1(C)C(OC(O)CCC[NH2+]CCBr)C2
CC1(C)C2CCC1(C)C(OC(O)CCC[NH2+]CCBr)C2
CC1(C)C2CCC1(C)C(OC(O)CCC[NH2+]CCI)C2
CC1(C)C2CCC1(C)C(OC(O)CCc1[nH+]ccc3ccccc13)C2
CC1(C)C2CCC1(C)C(OC(O)CCc1ccc(Cl)s1)C2
CC1(C)C2CCC1(C)C(OC(O)CCc1ccc3cncn3c1)C2
CC1(C)C2CCC1(C)C(OC(O)CCc1cccc3ccccc13)C2
CC1(C)C2CCC1(C)C(OC(O)CCc1ccn3cc[nH+]c3c1)C2
CC1(C)C2CCC1(C)C(OC(O)CCc1ccn3ccnc3c1)C2
CC1(C)C2CCC1(C)C(OC(O)CCc1ccn3nccc3n1)C2
CC1(C)C2CCC1(C)C(OC(O)CCc1ccn3nccc3n1)C2
CC1(C)C2CCC1(C)C(OC(O)CCc1cn3ccsc3n1)C2
CC1(C)C2CCC1(C)C(OC(O)CCc1cn3ncsc3n1)C2
CC1(C)C2CCC1(C)C(OC(O)CCc1cnc([S-])nn1)C2
CC1(C)C2CCC1(C)C(OC(O)CCc1cnc([S-])nn1)C2
CC1(C)C2CCC1(C)C(OC(O)CCc1cnc(Cl)nc1)C2
CC1(C)C2CCC1(C)C(OC(O)CCc1cnc(Cl)nc1Cl)C2
CC1(C)C2CCC1(C)C(OC(O)CCc1cnc(Cl)nc1Cl)C2
CC1(C)C2CCC1(C)C(OC(O)CCc1cnc(Cl)s1)C2
CC1(C)C2CCC1(C)C(OC(O)CCc1cnc3ncnn3c1)C2
CC1(C)C2CCC1(C)C(OC(O)CCc1cnn3cnnc3c1)C2
CC1(C)C2CCC1(C)C(OC(O)CCc1nc(Cl)c(Cl)c(Cl)n1)C2
CC1(C)C2CCC1(C)C(OC(O)CCc1nc3ccnn3cc1Br)C2
CC1(C)C2CCC1(C)C(OC(O)CCc1ncc(Cl)c(Cl)n1)C2
CC1(C)C2CCC1(C)C(OC(O)CCc1ncc(Cl)c(Cl)n1)C2
CC1(C)C2CCC1(C)C(OC(O)CCc1ncc3nc[n-]c3n1)C2
CC1(C)C2CCC1(C)C(OC(O)CCc1ncnc3ccccc13)C2
CC1(C)C2CCC1(C)C(OC(O)CCc1nn3cnnc3s1)C2
CC1(C)C2CCC1(C)C(OC(O)CCc1nnc([S-])n3cncc13)C2
CC1(C)C2CCC1(C)C(OC(O)CCc1nnc3n1N=CCS3)C2
CC1(C)C2CCC1(C)C(OC(O)CCCC#CBr)C2
CC1(C)C2CCC1(C)C(OC(O)CCCC#CI)C2
CC1(C)C2CCC1(C)C(OC(O)CCCC([S-])N=[N+]=[N-])C2
CC1(C)C2CCC1(C)C(OC(O)CCCC(=C(Cl)Cl)C(Cl)C=S)C2
CC1(C)C2CCC1(C)C(OC(O)CCCC(Br)=CCCl)C2
CC1(C)C2CCC1(C)C(OC(O)CCCC(Br)N=[N+]=[N-])C2
CC1(C)C2CCC1(C)C(OC(O)CCCC(C#N)=CC(Cl)Cl)C2
CC1(C)C2CCC1(C)C(OC(O)CCCC(C#N)=CC(F)F)C2
CC1(C)C2CCC1(C)C(OC(O)CCCC(C#N)=CC(F)F)C2
CC1(C)C2CCC1(C)C(OC(O)CCCC(C#N)=CC[S-])C2
CC1(C)C2CCC1(C)C(OC(O)CCCC(C#N)P=S)C2
CC1(C)C2CCC1(C)C(OC(O)CCCC(C(=S)CCl)=C(Cl)Cl)C2
CC1(C)C2CCC1(C)C(OC(O)CCCC(Cl)=C(Cl)CCl)C2
CC1(C)C2CCC1(C)C(OC(O)CCCC(Cl)=CC(Cl)Cl)C2
CC1(C)C2CCC1(C)C(OC(O)CCCC(Cl)=CC(Cl)Cl)C2
CC1(C)C2CCC1(C)C(OC(O)CCCC(Cl)=CC[S-])C2
CC1(C)C2CCC1(C)C(OC(O)CCCC(Cl)=CC[S-])C2
CC1(C)C2CCC1(C)C(OC(O)CCCC(Cl)=CCBr)C2
CC1(C)C2CCC1(C)C(OC(O)CCCC(Cl)=CCCl)C2
CC1(C)C2CCC1(C)C(OC(O)CCCC(Cl)=CCCl)C2
CC1(C)C2CCC1(C)C(OC(O)CCCC(Cl)P=S)C2
CC1(C)C2CCC1(C)C(OC(O)CCCC(Cl)P=S)C2
CC1(C)C2CCC1(C)C(OC(O)CCCC(F)(F)N=[N+]=[N-])C2
CC1(C)C2CCC1(C)C(OC(O)CCCC(F)(F)N=[N+]=[N-])C2
CC1(C)C2CCC1(C)C(OC(O)CCCC[PH](=S)[S-])C2
CC1(C)C2CCC1(C)C(OC(O)CCCC=C(Br)CCl)C2
CC1(C)C2CCC1(C)C(OC(O)CCCC=C(Br)CCl)C2
CC1(C)C2CCC1(C)C(OC(O)CCCC=C(Cl)C(Cl)Cl)C2
CC1(C)C2CCC1(C)C(OC(O)CCCC=C(Cl)CBr)C2
CC1(C)C2CCC1(C)C(OC(O)CCCC=C(Cl)CCl)C2
CC1(C)C2CCC1(C)C(OC(O)CCCC=C(Cl)CCl)C2
CC1(C)C2CCC1(C)C(OC(O)CCCC=C(I)CBr)C2
CC1(C)C2CCC1(C)C(OC(O)CCCC=C[N+]#N)C2
CC1(C)C2CCC1(C)C(OC(O)CCCC=CC(Br)Br)C2
CC1(C)C2CCC1(C)C(OC(O)CCCC=CC(Cl)Cl)C2
CC1(C)C2CCC1(C)C(OC(O)CCCC=CC(F)F)C2
CC1(C)C2CCC1(C)C(OC(O)CCCC=CC(F)F)C2
CC1(C)C2CCC1(C)C(OC(O)CCCC=CC[S-])C2
CC1(C)C2CCC1(C)C(OC(O)CCCC=CC[S-])C2
CC1(C)C2CCC1(C)C(OC(O)CCCC=CCBr)C2
CC1(C)C2CCC1(C)C(OC(O)CCCC=CCCl)C2
CC1(C)C2CCC1(C)C(OC(O)CCCC=CCCl)C2
CC1(C)C2CCC1(C)C(OC(O)CCCC1(Cl)C(Cl)=C1Cl)C2
CC1(C)C2CCC1(C)C(OC(O)CCCC1(Cl)C=C1Cl)C2
CC1(C)C2CCC1(C)C(OC(O)CCCC1(Cl)CC(Cl)C1)C2
CC1(C)C2CCC1(C)C(OC(O)CCCc1[n-]cnc1I)C2
CC1(C)C2CCC1(C)C(OC(O)CCCc1[nH+]ccn1C[S-])C2
CC1(C)C2CCC1(C)C(OC(O)CCCC1=C(Cl)C3C=CCC13)C2
CC1(C)C2CCC1(C)C(OC(O)CCCC1=CC=CCCC1)C2
CC1(C)C2CCC1(C)C(OC(O)CCCC1=CC1(Br)C(F)F)C2
CC1(C)C2CCC1(C)C(OC(O)CCCC1=CC1(Br)C(F)F)C2
CC1(C)C2CCC1(C)C(OC(O)CCCC1=CC3C=CCC13)C2
CC1(C)C2CCC1(C)C(OC(O)CCCC1=CC3CC3CC1)C2
CC1(C)C2CCC1(C)C(OC(O)CCCC1=CC3CSC1C3)C2
CC1(C)C2CCC1(C)C(OC(O)CCCC1=CCC3C=CC13)C2
CC1(C)C2CCC1(C)C(OC(O)CCCC1=CCPPC1)C2
CC1(C)C2CCC1(C)C(OC(O)CCCC1=CSC=CS1)C2
CC1(C)C2CCC1(C)C(OC(O)CCCC1=CSSC=C1)C2
CC1(C)C2CCC1(C)C(OC(O)CCCC1=NC=NCS1)C2
CC1(C)C2CCC1(C)C(OC(O)CCCC1=NCCCN=C1)C2
CC1(C)C2CCC1(C)C(OC(O)CCCc1c(Br)cccc1C(F)F)C2
CC1(C)C2CCC1(C)C(OC(O)CCCc1c(Br)cccc1CBr)C2
CC1(C)C2CCC1(C)C(OC(O)CCCc1c(Br)cccc1CBr)C2
CC1(C)C2CCC1(C)C(OC(O)CCCc1c(Br)cccc1S[S-])C2
CC1(C)C2CCC1(C)C(OC(O)CCCc1c(Br)cccc1S[S-])C2
CC1(C)C2CCC1(C)C(OC(O)CCCc1c(Br)cnn1C[S-])C2
CC1(C)C2CCC1(C)C(OC(O)CCCC1C(Cl)=C1Cl)C2
CC1(C)C2CCC1(C)C(OC(O)CCCc1c(Cl)cccc1C(F)F)C2
CC1(C)C2CCC1(C)C(OC(O)CCCc1c(Cl)cccc1CBr)C2
CC1(C)C2CCC1(C)C(OC(O)CCCc1c(Cl)cccc1CBr)C2
CC1(C)C2CCC1(C)C(OC(O)CCCc1c(Cl)cccc1I)C2
CC1(C)C2CCC1(C)C(OC(O)CCCc1c(Cl)cccc1S[S-])C2
CC1(C)C2CCC1(C)C(OC(O)CCCc1c(Cl)cccc1S[S-])C2
CC1(C)C2CCC1(C)C(OC(O)CCCc1c(Cl)cncc1C(F)F)C2
CC1(C)C2CCC1(C)C(OC(O)CCCc1c(I)c[n-]c1I)C2
CC1(C)C2CCC1(C)C(OC(O)CCCc1c(I)cccc1CBr)C2
CC1(C)C2CCC1(C)C(OC(O)CCCc1c(I)cccc1I)C2
CC1(C)C2CCC1(C)C(OC(O)CCCc1c(I)cncc1I)C2
CC1(C)C2CCC1(C)C(OC(O)CCCc1c[nH+]ccc1S[S-])C2
CC1(C)C2CCC1(C)C(OC(O)CCCc1c[nH+]ccc1S[S-])C2
CC1(C)C2CCC1(C)C(OC(O)CCCc1c[nH+]cn1C[S-])C2
CC1(C)C2CCC1(C)C(OC(O)CCCC1C=C1Cl)C2
CC1(C)C2CCC1(C)C(OC(O)CCCC1C=CCCS1)C2
CC1(C)C2CCC1(C)C(OC(O)CCCC1C=CCSC1)C2
CC1(C)C2CCC1(C)C(OC(O)CCCC1CC([S-])C1)C2
CC1(C)C2CCC1(C)C(OC(O)CCCC1CC(Br)C1)C2
CC1(C)C2CCC1(C)C(OC(O)CCCC1CC(Cl)C1)C2
CC1(C)C2CCC1(C)C(OC(O)CCCC1CC1(Br)CBr)C2
CC1(C)C2CCC1(C)C(OC(O)CCCC1CC1C[S-])C2
CC1(C)C2CCC1(C)C(OC(O)CCCC1CC1C=CBr)C2
CC1(C)C2CCC1(C)C(OC(O)CCCC1CC1C=CC#N)C2
CC1(C)C2CCC1(C)C(OC(O)CCCC1CC3CC=CC1S3)C2
CC1(C)C2CCC1(C)C(OC(O)CCCC1CCC1C=S)C2
CC1(C)C2CCC1(C)C(OC(O)CCCC1CCC3CC3C1=S)C2
CC1(C)C2CCC1(C)C(OC(O)CCCc1ccccc1C(Cl)Cl)C2
CC1(C)C2CCC1(C)C(OC(O)CCCc1ccccc1C(Cl)Cl)C2
CC1(C)C2CCC1(C)C(OC(O)CCCc1ccccc1C=S)C2
CC1(C)C2CCC1(C)C(OC(O)CCCc1ccccc1CBr)C2
CC1(C)C2CCC1(C)C(OC(O)CCCc1ccccc1I)C2
CC1(C)C2CCC1(C)C(OC(O)CCCc1ccccc1N=[N+]=[N-])C2
CC1(C)C2CCC1(C)C(OC(O)CCCC1CCCCS1)C2
CC1(C)C2CCC1(C)C(OC(O)CCCc1cccnc1C(Cl)Cl)C2
CC1(C)C2CCC1(C)C(OC(O)CCCc1cccnc1I)C2
CC1(C)C2CCC1(C)C(OC(O)CCCc1ccncc1C(Cl)Cl)C2
CC1(C)C2CCC1(C)C(OC(O)CCCc1ccncc1CBr)C2
CC1(C)C2CCC1(C)C(OC(O)CCCc1ccncc1I)C2
CC1(C)C2CCC1(C)C(OC(O)CCCc1ccnn1C[S-])C2
CC1(C)C2CCC1(C)C(OC(O)CCCc1ccoc1I)C2
CC1(C)C2CCC1(C)C(OC(O)CCCC1CCSC=N1)C2
CC1(C)C2CCC1(C)C(OC(O)CCCc1ccsc1C=S)C2
CC1(C)C2CCC1(C)C(OC(O)CCCc1ccsc1I)C2
CC1(C)C2CCC1(C)C(OC(O)CCCC1CCSCS1)C2
CC1(C)C2CCC1(C)C(OC(O)CCCc1cnccc1CBr)C2
CC1(C)C2CCC1(C)C(OC(O)CCCc1cnccc1I)C2
CC1(C)C2CCC1(C)C(OC(O)CCCc1cnccc1N=[N+]=[N-])C2
CC1(C)C2CCC1(C)C(OC(O)CCCc1cnccc1N=[N+]=[N-])C2
CC1(C)C2CCC1(C)C(OC(O)CCCc1cnccc1S[S-])C2
CC1(C)C2CCC1(C)C(OC(O)CCCc1cncn1C[S-])C2
CC1(C)C2CCC1(C)C(OC(O)CCCc1cncnc1CBr)C2
CC1(C)C2CCC1(C)C(OC(O)CCCc1cncnc1I)C2
CC1(C)C2CCC1(C)C(OC(O)CCCc1conc1I)C2
CC1(C)C2CCC1(C)C(OC(O)CCCC1CSCC=N1)C2
CC1(C)C2CCC1(C)C(OC(O)CCCc1csccc1=S)C2
CC1(C)C2CCC1(C)C(OC(O)CCCC1CSCCS1)C2
CC1(C)C2CCC1(C)C(OC(O)CCCC1CSCSC1)C2
CC1(C)C2CCC1(C)C(OC(O)CCCc1n[n-]nc1I)C2
CC1(C)C2CCC1(C)C(OC(O)CCCc1nc[n-]c1C(F)F)C2
CC1(C)C2CCC1(C)C(OC(O)CCCc1ncccc1C(Cl)Cl)C2
CC1(C)C2CCC1(C)C(OC(O)CCCc1ncccc1C(F)F)C2
CC1(C)C2CCC1(C)C(OC(O)CCCc1ncccc1C(F)F)C2
CC1(C)C2CCC1(C)C(OC(O)CCCc1ncccc1CBr)C2
CC1(C)C2CCC1(C)C(OC(O)CCCc1ncccc1I)C2
CC1(C)C2CCC1(C)C(OC(O)CCCc1nccn1C[S-])C2
CC1(C)C2CCC1(C)C(OC(O)CCCc1nccn1C[S-])C2
CC1(C)C2CCC1(C)C(OC(O)CCCc1nccnc1I)C2
CC1(C)C2CCC1(C)C(OC(O)CCCc1ncncc1CBr)C2
CC1(C)C2CCC1(C)C(OC(O)CCCc1ncnn1C[S-])C2
CC1(C)C2CCC1(C)C(OC(O)CCCc1ncsc1I)C2
CC1(C)C2CCC1(C)C(OC(O)CCCc1nocc1I)C2
CC1(C)C2CCC1(C)C(OC(O)CCCc1occc1C(F)F)C2
CC1(C)C2CCC1(C)C(OC(O)CCCc1occc1C(F)F)C2
CC1(C)C2CCC1(C)C(OC(O)CCCc1occc1S[S-])C2
CC1(C)C2CCC1(C)C(OC(O)CCCc1ocnc1I)C2
CC1(C)C2CCC1(C)C(OC(O)CCCc1oncc1I)C2
CC1(C)C2CCC1(C)C(OC(O)CCCC1SC3C=CC1C3)C2
CC1(C)C2CCC1(C)C(OC(O)CCCC1SCCCS1)C2
CC1(C)C2CCC1(C)C(OC(O)CCCc1scnc1C(Br)Br)C2
CC1(C)C2CCC1(C)C(OC(O)CCCc1scnc1C(Cl)Cl)C2
CC1(C)C2CCC1(C)C(OC(O)CCCc1scnc1C(F)F)C2
CC1(C)C2CCC1(C)C(OC(O)CCCCC(Br)CBr)C2
CC1(C)C2CCC1(C)C(OC(O)CCCCC(Br)CBr)C2
CC1(C)C2CCC1(C)C(OC(O)CCCCC(Cl)C(Br)Br)C2
CC1(C)C2CCC1(C)C(OC(O)CCCCC(Cl)CBr)C2
CC1(C)C2CCC1(C)C(OC(O)CCCCC(Cl)CBr)C2
CC1(C)C2CCC1(C)C(OC(O)CCCCC(I)I)C2
CC1(C)C2CCC1(C)C(OC(O)CCCCC1CCS1)C2
CC1(C)C2CCC1(C)C(OC(O)CCCCC1CSC1)C2
CC1(C)C2CCC1(C)C(OC(O)CCCCCC(Br)Br)C2
CC1(C)C2CCC1(C)C(OC(O)CCCCCC=S)C2
CC1(C)C2CCC1(C)C(OC(O)CCCCCCBr)C2
CC1(C)C2CCC1(C)C(OC(O)CCCCCCBr)C2
CC1(C)C2CCC1(C)C(OC(O)CCCCCI)C2
CC1(C)C2CCC1(C)C(OC(O)CCCCN=[N+]=[N-])C2
CC1(C)C2CCC1(C)C(OC(O)CCCCP(C)(=S)[S-])C2
CC1(C)C2CCC1(C)C(OC(O)CCCCP=S)C2
CC1(C)C2CCC1(C)C(OC(O)CCCCS[S-])C2
CC1(C)C2CCC1(C)C(OC(O)CCCCSC(F)F)C2
CC1(C)C2CCC1(C)C(OC(O)CCCCSC(F)F)C2
CC1(C)C2CCC1(C)C(OC(O)CCCCSCl)C2
CC1(C)C2CCC1(C)C(OC(O)CCCN=C([S-])S[S-])C2
CC1(C)C2CCC1(C)C(OC(O)CCCN=C(Cl)CCl)C2
CC1(C)C2CCC1(C)C(OC(O)CCCN=CC(Cl)Cl)C2
CC1(C)C2CCC1(C)C(OC(O)CCCN=CC(F)F)C2
CC1(C)C2CCC1(C)C(OC(O)CCCN=CC(F)F)C2
CC1(C)C2CCC1(C)C(OC(O)CCCN=CCBr)C2
CC1(C)C2CCC1(C)C(OC(O)CCCN=CCCl)C2
CC1(C)C2CCC1(C)C(OC(O)CCCN=CCCl)C2
CC1(C)C2CCC1(C)C(OC(O)CCCN=CCCl)C2
CC1(C)C2CCC1(C)C(OC(O)CCCN=NC#N)C2
CC1(C)C2CCC1(C)C(OC(O)CCCn1c(C(F)F)cnc1Br)C2
CC1(C)C2CCC1(C)C(OC(O)CCCn1c(I)ccc1I)C2
CC1(C)C2CCC1(C)C(OC(O)CCCn1c(I)cnc1I)C2
CC1(C)C2CCC1(C)C(OC(O)CCCN1CC(F)(F)C1)C2
CC1(C)C2CCC1(C)C(OC(O)CCCn1cccc1I)C2
CC1(C)C2CCC1(C)C(OC(O)CCCn1ccnc1I)C2
CC1(C)C2CCC1(C)C(OC(O)CCCn1cncc1C(F)F)C2
CC1(C)C2CCC1(C)C(OC(O)CCCn1cncc1I)C2
CC1(C)C2CCC1(C)C(OC(O)CCCn1cnnc1C(F)F)C2
CC1(C)C2CCC1(C)C(OC(O)CCCn1cnnc1C[S-])C2
CC1(C)C2CCC1(C)C(OC(O)CCCn1cnnc1C[S-])C2
CC1(C)C2CCC1(C)C(OC(O)CCCn1cnnc1S[S-])C2
CC1(C)C2CCC1(C)C(OC(O)CCCn1cnnc1S[S-])C2
CC1(C)C2CCC1(C)C(OC(O)CCCn1nccc1C(F)F)C2
CC1(C)C2CCC1(C)C(OC(O)CCCn1nccc1C(F)F)C2
CC1(C)C2CCC1(C)C(OC(O)CCCn1nccc1C[S-])C2
CC1(C)C2CCC1(C)C(OC(O)CCCn1nccc1C[S-])C2
CC1(C)C2CCC1(C)C(OC(O)CCCn1nccc1CCl)C2
CC1(C)C2CCC1(C)C(OC(O)CCCn1nccc1CCl)C2
CC1(C)C2CCC1(C)C(OC(O)CCCn1nccc1CI)C2
CC1(C)C2CCC1(C)C(OC(O)CCCn1nccc1I)C2
CC1(C)C2CCC1(C)C(OC(O)CCCn1ncnc1C[S-])C2
CC1(C)C2CCC1(C)C(OC(O)CCCn1ncnc1C[S-])C2
CC1(C)C2CCC1(C)C(OC(O)CCCn1nncc1C[S-])C2
CC1(C)C2CCC1(C)C(OC(O)CCCn1nncc1I)C2
CC1(C)C2CCC1(C)C(OC(O)CCCn1nncc1S[S-])C2
CC1(C)C2CCC1(C)C(OC(O)CCCNC(=S)C[S-])C2
CC1(C)C2CCC1(C)C(OC(O)CCCNC(=S)S[S-])C2
CC1(C)C2CCC1(C)C(OC(O)CCCNC=[N+]=[N-])C2
CC1(C)C2CCC1(C)C(OC(O)CCCNC1N=NN=N1)C2
CC1(C)C2CCC1(C)C(OC(O)CCCNCC=S)C2
CC1(C)C2CCC1(C)C(OC(O)CCCNCC=S)C2
CC1(C)C2CCC1(C)C(OC(O)CCCNCCBr)C2
CC1(C)C2CCC1(C)C(OC(O)CCCNCCBr)C2
CC1(C)C2CCC1(C)C(OC(O)CCCNP=S)C2
CC1(C)C2CCC1(C)C(OC(O)CCCP1CC=CCP1)C2
CC1(C)C2CCC1(C)C(OC(O)CCCSC(=S)[S-])C2
CC1(C)C2CCC1(C)C(OC(O)CCCSCCCl)C2
CC1(C)C2CCC1(C)C(OC(O)CCCSS[S-])C2
CC1(C)C2CCC1(C)C(OC(O)CCn1cc3cncnc3n1)C2
CC1(C)C2CCC1(C)C(OC(O)CCn1cc3ncncc3n1)C2
CC1(C)C2CCC1(C)C(OC(O)CCn1ccc3cccc(Br)c31)C2
CC1(C)C2CCC1(C)C(OC(O)CCN1CCc3sccc3C1)C2
CC1(C)C2CCC1(C)C(OC(O)CCn1cnc3cccc(Cl)c31)C2
CC1(C)C2CCC1(C)C(OC(O)CCn1cnc3ccccc31)C2
CC1(C)C2CCC1(C)C(OC(O)CCn1cnc3cccnc31)C2
CC1(C)C2CCC1(C)C(OC(O)CCn1cnc3cnccc31)C2
CC1(C)C2CCC1(C)C(OC(O)CCn1nc(C(F)(F)F)c3c1CCCC3)C2
CC1(C)C2CCC1(C)C(OC(O)CCn1nc3ccccc3n1)C2
CC1(C)C2CCC1(C)C(OC(O)CCn1ncc3ccccc31)C2
CC1(C)C2CCC1(C)C(OC(O)CCn1nnc3ccccc31)C2
CC1(C)C2CCC1(C)C(OC(O)CCSC1=NCCS1)C2
CC1(C)C2CCC1(C)C(OC(O)CN([S-])C(=S)N1CCCCCC1)C2
CC1(C)C2CCC1(C)C(OC(O)CN(C#N)CN1CCCCCC1)C2
CC1(C)C2CCC1(C)C(OC(O)CN(C(=O)[N-]N1CCCCCC1)C1=[NH+]CCS1)C2
CC1(C)C2CCC1(C)C(OC(O)CN(C(=O)NN1CCCCCC1)C1=[NH+]CCS1)C2
CC1(C)C2CCC1(C)C(OC(O)CN(N=N)NN1CCCCCC1)C2
CC1(C)C2CCC1(C)C(OC(O)CN(NN1CCCCCC1)c1ncnc3[n-]cnc13)C2
CC1(C)C2CCC1(C)C(OC(O)CN(NN1CCCCCC1)c1ncnc3[nH]cnc13)C2
CC1(C)C2CCC1(C)C(OC(O)CN(NN1CCCCCC1)c1ncnc3[nH]cnc13)C2
CC1(C)C2CCC1(C)C(OC(O)CN(NN1CCCCCC1)c1ncnc3nc[nH]c13)C2
CC1(C)C2CCC1(C)C(OC(O)CN(O)NN1CCCCCC1)C2
CC1(C)C2CCC1(C)C(OC(O)CN[NH+]([O-])N1CCCCCC1)C2
CC1(C)C2CCC1(C)C(OC(O)CN[NH+]([O-])N1CCCCCC1)C2
CC1(C)C2CCC1(C)C(OC(O)Cn1c([S-])nc3c(Br)cc(Br)cc31)C2
CC1(C)C2CCC1(C)C(OC(O)Cn1c(Br)nc3c(Br)cc(Br)cc31)C2
CC1(C)C2CCC1(C)C(OC(O)Cn1c(Br)nc3c(Br)ccc(Br)c31)C2
CC1(C)C2CCC1(C)C(OC(O)CN1CC1N1CCCCCC1)C2
CC1(C)C2CCC1(C)C(OC(O)Cn1cc3c(C(F)F)ccnc3n1)C2
CC1(C)C2CCC1(C)C(OC(O)CN1CCc3cc4c([nH+]c31)CCC4)C2
CC1(C)C2CCC1(C)C(OC(O)Cn1cccc1-c1ccc3c(c1)CCC3)C2
CC1(C)C2CCC1(C)C(OC(O)Cn1cccc1-c1cccc(Cl)c1)C2
CC1(C)C2CCC1(C)C(OC(O)Cn1cccc1-c1cnc3nonc3n1)C2
CC1(C)C2CCC1(C)C(OC(O)Cn1cccc3nc(C(F)F)nc1-3)C2
CC1(C)C2CCC1(C)C(OC(O)CN1CCOC1N1CCCCCC1)C2
CC1(C)C2CCC1(C)C(OC(O)CN1CCSC1N1CCCCCC1)C2
CC1(C)C2CCC1(C)C(OC(O)Cn1cnc3c(Br)cc(Br)c(Br)c31)C2
CC1(C)C2CCC1(C)C(OC(O)Cn1cnc3c(Br)cc(Br)cc31)C2
CC1(C)C2CCC1(C)C(OC(O)Cn1ncc(Cl)c1-c1nnc([S-])s1)C2
CC1(C)C2CCC1(C)C(OC(O)Cn1ncc3ncc(C(F)F)cc31)C2
CC1(C)C2CCC1(C)C(OC(O)Cn1nccc1-c1cccc(Cl)c1)C2
CC1(C)C2CCC1(C)C(OC(O)Cn1nccc1-c1nnc([S-])s1)C2
CC1(C)C2CCC1(C)C(OC(O)Cn1ncnc1-c1cccc(Cl)c1)C2
CC1(C)C2CCC1(C)C(OC(O)CN1OC1N1CCCCCC1)C2
CC1(C)C2CCC1(C)C(OC(O)CNC([S-])N1CCCCCC1)C2
CC1(C)C2CCC1(C)C(OC(O)CNC([S-])N1CCCCCC1)C2
CC1(C)C2CCC1(C)C(OC(O)CNC(Br)N1CCCCCC1)C2
CC1(C)C2CCC1(C)C(OC(O)CNC(Br)N1CCCCCC1)C2
CC1(C)C2CCC1(C)C(OC(O)CNC(C#N)N1CCCCCC1)C2
CC1(C)C2CCC1(C)C(OC(O)CNC(C#N)N1CCCCCC1)C2
CC1(C)C2CCC1(C)C(OC(O)CNC(C=O)N1CCCCCC1)C2
CC1(C)C2CCC1(C)C(OC(O)CNC(Cl)N1CCCCCC1)C2
CC1(C)C2CCC1(C)C(OC(O)CNC(F)(F)N1CCCCCC1)C2
CC1(C)C2CCC1(C)C(OC(O)CNC(F)N1CCCCCC1)C2
CC1(C)C2CCC1(C)C(OC(O)CNC(F)N1CCCCCC1)C2
CC1(C)C2CCC1(C)C(OC(O)CNC(I)N1CCCCCC1)C2
CC1(C)C2CCC1(C)C(OC(O)CNC(N1CCCCCC1)C(F)(F)F)C2
CC1(C)C2CCC1(C)C(OC(O)CNC(N1CCCCCC1)C(F)(F)F)C2
CC1(C)C2CCC1(C)C(OC(O)CNNN1CCCCCC1)C2
CC1(C)C2CCC1(C)C(OC(O)CONN1CCCCCC1)C2
CC1(C)C2CCC1(C)C(OC(O)CSC(=O)N1CCCCCC1)C2
CC1(C)C2CCC1(C)C(OC(O)CSC(=S)n1c[nH+]c3ccccc31)C2
CC1(C)C2CCC1(C)C(OC(O)CSC(=S)N1CCCCC1)C2
CC1(C)C2CCC1(C)C(OC(O)CSc1cc([S-])ns1)C2
CC1(C)C2CCC1(C)C(OC(O)CSc1cc(C(F)(F)F)ccn1)C2
CC1(C)C2CCC1(C)C(OC(O)CSc1ccc3nncn3n1)C2
CC1(C)C2CCC1(C)C(OC(O)CSc1nc([S-])cc(Cl)n1)C2
CC1(C)C2CCC1(C)C(OC(O)CSc1nc([S-])cc(Cl)n1)C2
CC1(C)C2CCC1(C)C(OC(O)CSc1nc([S-])n3ncc(Br)c3n1)C2
CC1(C)C2CCC1(C)C(OC(O)CSc1ncc3c(n1)CCC3)C2
CC1(C)C2CCC1(C)C(OC(O)CSc1ncc3sccc3n1)C2
CC1(C)C2CCC1(C)C(OC(O)CSc1nnc([S-])s1)C2
CC1(C)C2CCC1(C)C(OC(O)CSc1nnc3n1CCCCC3)C2
CC1(C)C2CCC1(C)C(OC(O)CSc1nncc([S-])n1)C2
CC1(C)C2CCC1(C)C(OC(O)N(O)C(=S)CN1CCCCCC1)C2
CC1(C)C2CCC1(C)C(OC(O)N(O)C(C#N)CN1CCCCCC1)C2
CC1(C)C2CCC1(C)C(OC(O)N[NH+]([O-])CN1CCCCCC1)C2
CC1(C)C2CCC1(C)C(OC(O)N[NH2+]CN1CCCCCC1)C2
CC1(C)C2CCC1(C)C(OC(O)N=C([S-])C(O)N1CCCCCC1)C2
CC1(C)C2CCC1(C)C(OC(O)N=C([S-])CN1CCCCCC1)C2
CC1(C)C2CCC1(C)C(OC(O)N=C([S-])N=C(N)NN1CCCCCC1)C2
CC1(C)C2CCC1(C)C(OC(O)N=C([S-])NC(=S)NN1CCCCCC1)C2
CC1(C)C2CCC1(C)C(OC(O)N=C(Br)CN1CCCCCC1)C2
CC1(C)C2CCC1(C)C(OC(O)N=C(Cl)CN1CCCCCC1)C2
CC1(C)C2CCC1(C)C(OC(O)N=CC(Br)N1CCCCCC1)C2
CC1(C)C2CCC1(C)C(OC(O)N=CC(Cl)N1CCCCCC1)C2
CC1(C)C2CCC1(C)C(OC(O)N=CC(F)(F)N1CCCCCC1)C2
CC1(C)C2CCC1(C)C(OC(O)N=CC(F)N1CCCCCC1)C2
CC1(C)C2CCC1(C)C(OC(O)N=CC(F)N1CCCCCC1)C2
CC1(C)C2CCC1(C)C(OC(O)N=CC(SC#N)N1CCCCCC1)C2
CC1(C)C2CCC1(C)C(OC(O)N=CC(SC#N)N1CCCCCC1)C2
CC1(C)C2CCC1(C)C(OC(O)N1C(=O)C(N3CCCCCC3)SC1=NC#N)C2
CC1(C)C2CCC1(C)C(OC(O)N1C(=O)C(N3CCCCCC3)SC1c1ccco1)C2
CC1(C)C2CCC1(C)C(OC(O)N1C(=O)C(N3CCCCCC3)SC1c1ccco1)C2
CC1(C)C2CCC1(C)C(OC(O)N1C=NC=C(Cl)C1c1csc3ccccc13)C2
CC1(C)C2CCC1(C)C(OC(O)N1CC(N3CCCCCC3)COC1=S)C2
CC1(C)C2CCC1(C)C(OC(O)N1CC(N3CCCCCC3)SC1=N)C2
CC1(C)C2CCC1(C)C(OC(O)N1CC(N3CCCCCC3)SC1=NC=O)C2
CC1(C)C2CCC1(C)C(OC(O)N1CC(N3CCCCCC3)SC1=NC=O)C2
CC1(C)C2CCC1(C)C(OC(O)N1CC(N3CCCCCC3)SC1=O)C2
CC1(C)C2CCC1(C)C(OC(O)N1CC(N3CCCCCC3)SC1=S)C2
CC1(C)C2CCC1(C)C(OC(O)N1Cc3c(Br)ccc4nc([S-])n(c34)C(N3CCCCCC3)C1)C2
CC1(C)C2CCC1(C)C(OC(O)N1Cc3c(Cl)ccc4nc([S-])n(c34)C(N3CCCCCC3)C1)C2
CC1(C)C2CCC1(C)C(OC(O)N1Cc3c(F)ccc4nc([S-])n(c34)C(N3CCCCCC3)C1)C2
CC1(C)C2CCC1(C)C(OC(O)N1Cc3c(I)ccc4nc([S-])n(c34)C(N3CCCCCC3)C1)C2
CC1(C)C2CCC1(C)C(OC(O)N1Cc3cc(Br)ccc3CC1C(F)F)C2
CC1(C)C2CCC1(C)C(OC(O)N1Cc3cc(Cl)cc4nc([S-])n(c34)C(N3CCCCCC3)C1)C2
CC1(C)C2CCC1(C)C(OC(O)N1Cc3cc(Cl)cc4ncn(c34)C(N3CCCCCC3)C1)C2
CC1(C)C2CCC1(C)C(OC(O)N1Cc3cc(F)cc4nc([S-])n(c34)C(N3CCCCCC3)C1)C2
CC1(C)C2CCC1(C)C(OC(O)N1Cc3ccc(Br)c4nc([S-])n(c34)C(N3CCCCCC3)C1)C2
CC1(C)C2CCC1(C)C(OC(O)N1Cc3cccc4nc([S-])n(c34)C(N3CCCCCC3)C1)C2
CC1(C)C2CCC1(C)C(OC(O)N1Cc3cccc4ncn(c34)C(N3CCCCCC3)C1)C2
CC1(C)C2CCC1(C)C(OC(O)N1CCc3ccc(C(F)F)cc3C1)C2
CC1(C)C2CCC1(C)C(OC(O)N1CCCC1c1cncc(Br)c1)C2
CC1(C)C2CCC1(C)C(OC(O)N1CCSC1c1cccc(Br)c1Br)C2
CC1(C)C2CCC1(C)C(OC(O)N1CN(N3CCCCCC3)C(=O)N1)C2
CC1(C)C2CCC1(C)C(OC(O)N1CN(N3CCCCCC3)C(=S)N1)C2
CC1(C)C2CCC1(C)C(OC(O)N1CN=[NH+]C(N3CCCCCC3)=N1)C2
CC1(C)C2CCC1(C)C(OC(O)N1CN=NC(N3CCCCCC3)=[NH+]1)C2
CC1(C)C2CCC1(C)C(OC(O)n1cnc3nc4[n+](cc31)CCCS4)C2
CC1(C)C2CCC1(C)C(OC(O)n1cncc1-c1cccc(Br)c1)C2
CC1(C)C2CCC1(C)C(OC(O)n1cnnc1-c1cccc(Br)c1)C2
CC1(C)C2CCC1(C)C(OC(O)n1cnnc1-c1cccc(Br)c1)C2
CC1(C)C2CCC1(C)C(OC(O)n1cnnc1-c1ccnc(Br)c1)C2
CC1(C)C2CCC1(C)C(OC(O)N1COCC(N3CCCCCC3)=N1)C2
CC1(C)C2CCC1(C)C(OC(O)n1nccc1-c1nnc3n1N=CCS3)C2
CC1(C)C2CCC1(C)C(OC(O)n1ncnc1-c1cccc(Br)c1)C2
CC1(C)C2CCC1(C)C(OC(O)N1OC3C=CC1C3N1CCCCCC1)C2
CC1(C)C2CCC1(C)C(OC(O)NC([S-])[NH2+]N1CCCCCC1)C2
CC1(C)C2CCC1(C)C(OC(O)NC([S-])C(C#N)N1CCCCCC1)C2
CC1(C)C2CCC1(C)C(OC(O)NC([S-])C(C#N)N1CCCCCC1)C2
CC1(C)C2CCC1(C)C(OC(O)NC(=[NH2+])C([O-])N1CCCCCC1)C2
CC1(C)C2CCC1(C)C(OC(O)NC(=[NH2+])C([O-])N1CCCCCC1)C2
CC1(C)C2CCC1(C)C(OC(O)NC(=[NH2+])C([S-])N1CCCCCC1)C2
CC1(C)C2CCC1(C)C(OC(O)NC(=[NH2+])C(Br)N1CCCCCC1)C2
CC1(C)C2CCC1(C)C(OC(O)NC(=[NH2+])C(Cl)N1CCCCCC1)C2
CC1(C)C2CCC1(C)C(OC(O)NC(=[NH2+])C(Cl)N1CCCCCC1)C2
CC1(C)C2CCC1(C)C(OC(O)NC(=[NH2+])C(F)N1CCCCCC1)C2
CC1(C)C2CCC1(C)C(OC(O)NC(=[NH2+])C(F)N1CCCCCC1)C2
CC1(C)C2CCC1(C)C(OC(O)NC(=CC#N)C(C#N)N1CCCCCC1)C2
CC1(C)C2CCC1(C)C(OC(O)NC(=O)C([NH-])N1CCCCCC1)C2
CC1(C)C2CCC1(C)C(OC(O)NC(=O)C([NH3+])N1CCCCCC1)C2
CC1(C)C2CCC1(C)C(OC(O)NC(=O)C([NH3+])N1CCCCCC1)C2
CC1(C)C2CCC1(C)C(OC(O)NC(=O)C([S-])(C#N)N1CCCCCC1)C2
CC1(C)C2CCC1(C)C(OC(O)NC(=O)C([S-])N1CCCCCC1)C2
CC1(C)C2CCC1(C)C(OC(O)NC(=O)C(=C(Cl)Cl)N1CCCCCC1)C2
CC1(C)C2CCC1(C)C(OC(O)NC(=O)C(=C(Cl)Cl)N1CCCCCC1)C2
CC1(C)C2CCC1(C)C(OC(O)NC(=O)C(=CCl)N1CCCCCC1)C2
CC1(C)C2CCC1(C)C(OC(O)NC(=O)C(Br)(Br)N1CCCCCC1)C2
CC1(C)C2CCC1(C)C(OC(O)NC(=O)C(Br)(Br)N1CCCCCC1)C2
CC1(C)C2CCC1(C)C(OC(O)NC(=O)C(Br)(C#N)N1CCCCCC1)C2
CC1(C)C2CCC1(C)C(OC(O)NC(=O)C(Br)(C#N)N1CCCCCC1)C2
CC1(C)C2CCC1(C)C(OC(O)NC(=O)C(Br)N1CCCCCC1)C2
CC1(C)C2CCC1(C)C(OC(O)NC(=O)C(C#N)(C=S)N1CCCCCC1)C2
CC1(C)C2CCC1(C)C(OC(O)NC(=O)C(C#N)N1CCCCCC1)C2
CC1(C)C2CCC1(C)C(OC(O)NC(=O)C(C#N)N1CCCCCC1)C2
CC1(C)C2CCC1(C)C(OC(O)NC(=O)C(C#N)N1CCCCCC1)C2
CC1(C)C2CCC1(C)C(OC(O)NC(=O)C(C(N)=S)N1CCCCCC1)C2
CC1(C)C2CCC1(C)C(OC(O)NC(=O)C(C=S)N1CCCCCC1)C2
CC1(C)C2CCC1(C)C(OC(O)NC(=O)C(C=S)N1CCCCCC1)C2
CC1(C)C2CCC1(C)C(OC(O)NC(=O)C(Cl)(Cl)N1CCCCCC1)C2
CC1(C)C2CCC1(C)C(OC(O)NC(=O)C(Cl)N1CCCCCC1)C2
CC1(C)C2CCC1(C)C(OC(O)NC(=O)C(Cl)N1CCCCCC1)C2
CC1(C)C2CCC1(C)C(OC(O)NC(=O)C(F)(Cl)N1CCCCCC1)C2
CC1(C)C2CCC1(C)C(OC(O)NC(=O)C(I)N1CCCCCC1)C2
CC1(C)C2CCC1(C)C(OC(O)NC(=O)C(N1CCCCCC1)C(F)(F)F)C2
CC1(C)C2CCC1(C)C(OC(O)NC(=O)C(N1CCCCCC1)C(F)(F)F)C2
CC1(C)C2CCC1(C)C(OC(O)NC(=O)C(S)(C#N)N1CCCCCC1)C2
CC1(C)C2CCC1(C)C(OC(O)NC(=O)C(S)N1CCCCCC1)C2
CC1(C)C2CCC1(C)C(OC(O)NC(=O)C(S)N1CCCCCC1)C2
CC1(C)C2CCC1(C)C(OC(O)NC(=O)CN1CCCCCC1)C2
CC1(C)C2CCC1(C)C(OC(O)NC(=S)[N-]C(=O)NN1CCCCCC1)C2
CC1(C)C2CCC1(C)C(OC(O)NC(=S)C([S-])N1CCCCCC1)C2
CC1(C)C2CCC1(C)C(OC(O)NC(=S)C(C(N)=O)N1CCCCCC1)C2
CC1(C)C2CCC1(C)C(OC(O)NC(=S)C(O)N1CCCCCC1)C2
CC1(C)C2CCC1(C)C(OC(O)NC(=S)CN1CCCCCC1)C2
CC1(C)C2CCC1(C)C(OC(O)NC(=S)N=C(N)NN1CCCCCC1)C2
CC1(C)C2CCC1(C)C(OC(O)NC(C#N)CN1CCCCCC1)C2
CC1(C)C2CCC1(C)C(OC(O)NC(CN1CCCCCC1)c1nc[n-]n1)C2
CC1(C)C2CCC1(C)C(OC(O)NC(F)CN1CCCCCC1)C2
CC1(C)C2CCC1(C)C(OC(O)NC(N)=NC([S-])=NN1CCCCCC1)C2
CC1(C)C2CCC1(C)C(OC(O)NC(O)CN1CCCCCC1)C2
[truncated: 703 more rows]
