# Supplementary material for: QSAR-Guided and Fragment-Based Drug Design of Monoterpenoid Inhibitors Targeting Ebola Virus Glycoprotein
Source: Int J Mol Sci. 2026 Mar 25;27(7):2987. doi: 10.3390/ijms27072987 (PMC13073486; doi:10.3390/ijms27072987)
Supplement: Supplementary file 1 [file ijms-27-02987-s001.zip › File S12.csv]

## Sheet: File S6 FragRep_Total_list_4d
SMILES
CC1(C)C2CCC1(C)C(OC(O)C1Cc3c([nH]c4ccccc34)CN1C(=S)NN1CCCCC1)C2
CC1(C)C2CCC1(C)C(OC(O)C1Cn3c(nc4ccccc43)CN1C(=S)NN1CCCCC1)C2
CC1(C)C2CCC1(C)C(OC(O)C1Cn3c(nc4ccccc43)CN1C(=O)NN1CCCCC1)C2
CC1(C)C2CCC1(C)C(OC(O)C1CC=C3C=CCC(N4CCCCC4)C3C1)C2
CC1(C)C2CCC1(C)C(OC(O)Cn1c[n+](N3CCCCC3)cc1C#Cc1c[nH]c3ccccc13)C2
CC1(C)C2CCC1(C)C(OC(O)C1Cc3ccccc3CN1C(N)=[NH+]N1CCCCC1)C2
Cn1cc(C#Cc2c[n+](N3CCCCC3)cn2CC(O)OC2CC3CCC2(C)C3(C)C)c2ccccc21
CC1(C)C2CCC1(C)C(OC(O)C1Cc3ccccc3CN1C(=[NH2+])NN1CCCCC1)C2
CC1(C)C2CCC1(C)C(OC(O)C1Cc3ccccc3CN1C(=S)NN1CCCCC1)C2
CC1(C)C2CCC1(C)C(OC(O)C1Cc3ccccc3CN1C(=O)NN1CCCCC1)C2
CC1(C)C2CCC1(C)C(OC(O)C1CCc3ccccc3C(O)=C1C=[NH+]N1CCCCC1)C2
CC(=C1CC(C(O)OC2CC3CCC2(C)C3(C)C)Cc2c(C)cc[nH+]c21)N1CCCCC1
CC1(C)C2CCC1(C)C(OC(O)C1Cc3cc(O)ccc3CN1C(=S)NN1CCCCC1)C2
Cc1nn(C)c2c1CC(C(O)OC1CC3CCC1(C)C3(C)C)N(C(=O)NN1CCCCC1)C2
Cn1ncc2c1CN(C(=O)NN1CCCCC1)C(C(O)OC1CC3CCC1(C)C3(C)C)C2
Cn1cc2c(n1)CN(C(=O)NN1CCCCC1)C(C(O)OC1CC3CCC1(C)C3(C)C)C2
CC1(C)C2CCC1(C)C(OC(O)C1c3cnn(N4CCCCC4)c3C3CC31)C2
C=C1C2CC=CC(C(O)OC3CC4CCC3(C)C4(C)C)C2OC1N1CCCCC1
CC1(C)C2CCC1(C)C(OC(O)C1CCCC3=C1CNN3N1CCCCC1)C2
CC1(C)C2CCC1(C)C(OC(O)C1CCCC3=C1C[NH2+]N3N1CCCCC1)C2
CC1(C(O)OC2CC3CCC2(C)C3(C)C)CC(=O)c2c(N3CCCCC3)ccn21
C#CC1CN(CC(O)OC2CC3CCC2(C)C3(C)C)C(=O)C1N1CCCCC1
CC1(C(O)OC2CC3CCC2(C)C3(C)C)CCC2C(N3CCCCC3)=NOC21
CC1(C)C2CCC1(C)C(OC(O)Cc1nc(N3CCCCC3)cc3[n-]cnc13)C2
CC1(C)C2CCC1(C)C(OC(O)Cc1nc(N3CCCCC3)nc3sccc13)C2
CC1=[N+](CN2CCCCC2)CC(C(O)OC2CC3CCC2(C)C3(C)C)c2ccccc2N1
CC1(C)C2CCC1(C)C(OC(O)Cc1nc(N3CCCCC3)nc3[n-]ncc13)C2
CC1(C)C2CCC1(C)C(OC(O)C1NCCc3c(N4CCCCC4)noc31)C2
CC1(C)C2CCC1(C)C(OC(O)C1[NH2+]CCc3c(N4CCCCC4)noc31)C2
CC1(C)C2CCC1(C)C(OC(O)Cc1nc(N3CCCCC3)nc([S-])c1C#N)C2
CC12C=CC(C(O)OC3CC4CCC3(C)C4(C)C)N1C=C(N1CCCCC1)C2=O
CC1(C)C2CCC1(C)C(OC(O)C1C[N+](CN3CCCCC3)=CNc3ccccc31)C2
CC1(C)C2CCC1(C)C(OC(O)C1OCCc3c1cnn3N1CCCCC1)C2
CC1(C)C2CCC1(C)C(OC(O)Cc1nc(N3CCCCC3)nc3[n-]cnc13)C2
CC1(C)C2CCC1(C)C(OC(O)Cc1nc(N3CCCCC3)nc3nc[nH]c13)C2
CC1(C)C2CCC1(C)C(OC(O)Cc1nc(N3CCCCC3)nc3occc13)C2
CC1(C)C2CCC1(C)C(OC(O)C1CC(=O)N3C(N4CCCCC4)=CSC13)C2
CC1(C)C2CCC1(C)C(OC(O)C1C(NNN3CCCCC3)=Nc3ccccc31)C2
CC1(C)C2CCC1(C)C(OC(O)Cc1nc(N3CCCCC3)nc3c1CCO3)C2
CN1CCn2cc(N3CCCCC3)nc2C(C(O)OC2CC3CCC2(C)C3(C)C)C1
CN1CCn2cc(N3CCCCC3)[nH+]c2C(C(O)OC2CC3CCC2(C)C3(C)C)C1
CC1(C)C2CCC1(C)C(OC(O)Cc1nc(N3CCCCC3)nc([O-])c1C#N)C2
CC1(C)C2CCC1(C)C(OC(O)Cn1cc(N3CCCCC3)c(=O)n3ncnc13)C2
CC1(C)C2CCC1(C)C(OC(O)Cc1nc(N3CCCCC3)nc3[nH]cnc13)C2
C#Cc1n(CC(O)OC2CC3CCC2(C)C3(C)C)cc[n+]1N1CCCCC1
CC1(C)C2CCC1(C)C(OC(O)C1CCN3C(N4CCCCC4)NC(=S)N13)C2
CC1(C)C2CCC1(C)C(OC(O)C1NC(=O)c3c1cnn3N1CCCCC1)C2
Cc1nn(N2CCCCC2)c2c1C(C(O)OC1CC3CCC1(C)C3(C)C)NC2=O
CN1C(CN2CCCCC2)=[NH+]Cc2ccccc2C1C(O)OC1CC2CCC1(C)C2(C)C
CCC#Cc1cnc(N2CCCCC2)nc1CC(O)OC1CC2CCC1(C)C2(C)C
Cc1nn(N2CCCCC2)c2c1C(C)(C(O)OC1CC3CCC1(C)C3(C)C)C=CO2
CC1(C)C2CCC1(C)C(OC(O)C1CCC(ON3CCCCC3)N1C(N)=S)C2
CC1(C)C2CCC1(C)C(OC(O)[N+]13CCCC1C(ON1CCCCC1)CC3)C2
CC1(C)C2CCC1(C)C(OC(O)C1([O-])CSC3=[N+](N4CCCCC4)CCN31)C2
CC1(C)C2CCC1(C)C(OC(O)C[n+]1cc(N3CCCCC3)cc([S-])n1)C2
CC1(C)C2CCC1(C)C(OC(O)C1CCNc3c(N4CCCCC4)nnn31)C2
CC1C2CC(C(O)OC3CC4CCC3(C)C4(C)C)CC2C1N1CCCCC1
CN(C(=S)n1[n-]c(=O)nc1N1CCCCC1)C(O)OC1CC2CCC1(C)C2(C)C
CC1(C)C2CCC1(C)C(OC(O)C1COCc3c(N4CCCCC4)nnn31)C2
CC1(C)C2CCC1(C)C(OC(O)C1CNCc3c(N4CCCCC4)noc31)C2
Cc1nn(N2CCCCC2)c2c1C(C(O)OC1CC3CCC1(C)C3(C)C)C=CO2
CC1(C)C2CCC1(C)C(OC(O)C[n+]1nc(N3CCCCC3)n3ncsc31)C2
CC1(C)C2CCC1(C)C(OC(O)Cn1c[n+](N3CCCCC3)c3[nH]ccc31)C2
CC1(C)C2CCC1(C)C(OC(O)Cn1c(=S)cnn(N3CCCCC3)c1=S)C2
CC1(C)C2CCC1(C)C(OC(O)Cn1c[n+](N3CCCCC3)c3sccc31)C2
CC1(C)C2CCC1(C)C(OC(O)C1CCC(CN3CCCCC3)C1=O)C2
CC1(C)C2CCC1(C)C(OC(O)C1C=CCN3CC(N4CCCCC4)C(N)=C13)C2
CC1(C)C2CCC1(C)C(OC(O)C1CC[N+](CN3CCCCC3)=C1NC([NH-])=O)C2
C=C1N(C)CC(C(O)OC2CC3CCC2(C)C3(C)C)CN1CN1CCCCC1
CC1(C)C2CCC1(C)C(OC(O)C1(N)CSC3=[N+](N4CCCCC4)CCN31)C2
CC1(C)C2CCC1(C)C(OC(O)Cc1nc(N3CCCCC3)nc(=S)[nH]1)C2
CC1(C)C2CCC1(C)C(OC(O)CN1N=C(N3CCCCC3)CSC1=N)C2
CC1(C)C2CCC1(C)C(OC(O)Cn1c(=O)cnn(N3CCCCC3)c1=S)C2
CC(=O)Nc1sc(N2CCCCC2)n[n+]1CC(O)OC1CC2CCC1(C)C2(C)C
CC1(C)C2CCC1(C)C(OC(O)C1C[NH+]=C3N1CCN3N1CCCCC1)C2
CC1(C)C2CCC1(C)C(OC(O)Cc1[nH+]ccn1C(=S)SCN1CCCCC1)C2
CC1(C)C2CCC1(C)C(OC(O)Cc1nccn1C(=S)SCN1CCCCC1)C2
CC1(C)C2CCC1(C)C(OC(O)C1C(=O)N3CC(N4CCCCC4)NC13)C2
CC1(C)C2CCC1(C)C(OC(O)C1CNc3c(N4CCCCC4)cnn31)C2
CC1(C)C2CCC1(C)C(OC(O)Cn1cc(N3CCCCC3)nc(Cl)c1=O)C2
CC1(C)C2CCC1(C)C(OC(O)C1CNc3c1cnn3N1CCCCC1)C2
C#Cc1cnc(N2CCCCC2)nc1CC(O)OC1CC2CCC1(C)C2(C)C
CC1(C)C2CCC1(C)C(OC(O)C1CNc3n1cn[n+]3N1CCCCC1)C2
CC1(C)C2CCC1(C)C(OC(O)C1CNc3c(N4CCCCC4)nnn31)C2
CC1(C)C2CCC1(C)C(OC(O)C1CSC3=[N+](N4CCCCC4)CCN31)C2
CC1(C)C2CCC1(C)C(OC(O)Cc1nc(N3CCCCC3)ncc1C#N)C2
CC1(C)C2CCC1(C)C(OC(O)C1CSc3n1cc[n+]3N1CCCCC1)C2
CC1(C)C2CCC1(C)C(OC(O)C1CC(Br)C([NH2+]N3CCCCC3)C1Br)C2
CC1CC(C(O)OC2CC3CCC2(C)C3(C)C)C(O)C1CN1CCCCC1
C=C1SC(C(O)OC2CC3CCC2(C)C3(C)C)CN1CN1CCCCC1
CC1(C)C2CCC1(C)C(OC(O)C1CSC3=NC(N4CCCCC4)C(=O)N31)C2
CC1(C)C2CCC1(C)C(OC(O)Cc1[nH+]c(N3CCCCC3)cc(=N)o1)C2
CC1(C)C2CCC1(C)C(OC(O)Cc1nc(N3CCCCC3)cc(=N)o1)C2
CC1OC(C(O)OC2CC3CCC2(C)C3(C)C)C(Cl)C1CN1CCCCC1
CC1(C)C2CCC1(C)C(OC(O)Cc1[nH+]c(N3CCCCC3)cn1C(N)=O)C2
CC1(C)C2CCC1(C)C(OC(O)C1CC([S-])C(CN3CCCCC3)C1)C2
CC1CC(C(O)OC2CC3CCC2(C)C3(C)C)CC1CN1CCCCC1
CC1CC(C(O)OC2CC3CCC2(C)C3(C)C)CC1[NH2+]N1CCCCC1
CC1(C)C2CCC1(C)C(OC(O)Cc1nc(N3CCCCC3)nc(=O)[nH]1)C2
CC1CC(C(O)OC2CC3CCC2(C)C3(C)C)CC1ON1CCCCC1
CC1(C)C2CCC1(C)C(OC(O)C1CC(Br)C(NN3CCCCC3)C1F)C2
CC1(C)C2CCC1(C)C(OC(O)C1CC13CC(N1CCCCC1)C3)C2
[C-]#[N+]C1CC(C(O)OC2CC3CCC2(C)C3(C)C)OC1CN1CCCCC1
CC1(C)C2CCC1(C)C(OC(O)[NH+]1CC3[NH2+]C(N4CCCCC4)C3C1)C2
CC1(C)C2CCC1(C)C(OC(O)[NH+]1CC3NC(N4CCCCC4)C3C1)C2
CC1(C)C2CCC1(C)C(OC(O)C1SC(=S)N(CN3CCCCC3)C1=O)C2
CC1(C)C2CCC1(C)C(OC(O)C1CC(F)C(CN3CCCCC3)C1)C2
Cc1n(CC(O)OC2CC3CCC2(C)C3(C)C)c(I)c[n+]1N1CCCCC1
CC1[NH2+]C(C(O)OC2CC3CCC2(C)C3(C)C)CC1CN1CCCCC1
CC1(C)C2CCC1(C)C(OC(O)CN1N=C(N)C(N3CCCCC3)C1=O)C2
CC1C[NH+](C(O)OC2CC3CCC2(C)C3(C)C)CC1CN1CCCCC1
Cc1n(CC(O)OC2CC3CCC2(C)C3(C)C)c(Br)c[n+]1N1CCCCC1
CC1(C)C2CCC1(C)C(OC(O)C1SC(N)=[N+](CN3CCCCC3)C1=O)C2
CC1(C)C2CCC1(C)C(OC(O)C1CCN(CN3CCCCC3)NC1=O)C2
CC1(C)C2CCC1(C)C(OC(O)C1SC(=N)N(CN3CCCCC3)C1=O)C2
C=C1C(=O)C(C)(CN2CCCCC2)CC1C(O)OC1CC2CCC1(C)C2(C)C
CC1(C)C2CCC1(C)C(OC(O)CN1CCNN(N3CCCCC3)C1=O)C2
Cc1n(CC(O)OC2CC3CCC2(C)C3(C)C)c(Cl)c[n+]1N1CCCCC1
CC1(C)C2CCC1(C)C(OC(O)Cn1c([S-])nn(N3CCCCC3)c1=O)C2
Cc1nc(CC(O)OC2CC3CCC2(C)C3(C)C)nc(N2CCCCC2)n1
CC1(C)C2CCC1(C)C(OC(O)C[n+]1cc(N3CCCCC3)ncc1Cl)C2
CC1(C)C2CCC1(C)C(OC(O)C1C=CC(CN3CCCCC3)S1)C2
CC1(C)C2CCC1(C)C(OC(O)CN1C=C(N3CCCCC3)SCC1=N)C2
Cc1c(N2CCCCC2)nn([O-])c1CC(O)OC1CC2CCC1(C)C2(C)C
CC1(C)C2CCC1(C)C(OC(O)C1CCC(SN3CCCCC3)C1=O)C2
CC1(C)C2CCC1(C)C(OC(O)Cn1cc(N3CCCCC3)ncc1=O)C2
CC1(C)C2CCC1(C)C(OC(O)C1CCC([NH2+]N3CCCCC3)C1[S-])C2
CC1OC(C(O)OC2CC3CCC2(C)C3(C)C)CC1CN1CCCCC1
CC1(C)C2CCC1(C)C(OC(O)CC1CCCC=C1NNN1CCCCC1)C2
CC1(C)C2CCC1(C)C(OC(O)C1CCC(ON3CCCCC3)C1[S-])C2
CC1(C)C2CCC1(C)C(OC(O)CN1C=CCC(N3CCCCC3)=C1)C2
CC1(C)C2CCC1(C)C(OC(O)C1CCC(CN3CCCCC3)=C1C#N)C2
CC1(C)C2CCC1(C)C(OC(O)C1CC(Br)C([NH2+]N3CCCCC3)C1)C2
CC1(C)C2CCC1(C)C(OC(O)Cc1nccc(N3CCCCC3)n1)C2
CC1(C)C2CCC1(C)C(OC(O)C[n+]1cc(N3CCCCC3)ccn1)C2
CC1(C)C2CCC1(C)C(OC(O)N1CCCN1C(=O)CN1CCCCC1)C2
CC1(C)C2CCC1(C)C(OC(O)CNC(=S)[N-]C(=O)NN1CCCCC1)C2
CC1(C)C2CCC1(C)C(OC(O)C1COC(CN3CCCCC3)C1(F)F)C2
CC1CCN(C(=O)CN2CCCCC2)N1C(O)OC1CC2CCC1(C)C2(C)C
CC1(C)C2CCC1(C)C(OC(O)C1CC([S-])C(CN3CCCCC3)O1)C2
CC1(C)C2CCC1(C)C(OC(O)C1([O-])CCC(CN3CCCCC3)[NH2+]1)C2
CC1(C)C2CCC1(C)C(OC(O)C1CC=CN1C(=O)CN1CCCCC1)C2
CC1(C)C2CCC1(C)C(OC(O)C1SCC(C(=O)N3CCCCC3)=C1N)C2
CC1(C)C2CCC1(C)C(OC(O)C1CCC([NH2+]N3CCCCC3)C1F)C2
CC1(C)C2CCC1(C)C(OC(O)C1CC[NH+](CN3CCCCC3)C1[O-])C2
CC1SC(C(O)OC2CC3CCC2(C)C3(C)C)NC1CN1CCCCC1
CC1(C)C2CCC1(C)C(OC(O)C1CC=C(CN3CCCCC3)[NH+]1[O-])C2
CC1OC(C(O)OC2CC3CCC2(C)C3(C)C)CC1[NH2+]N1CCCCC1
CC1[NH2+]C(C(O)OC2CC3CCC2(C)C3(C)C)CC1ON1CCCCC1
CC1(C)C2CCC1(C)C(OC(O)C1CC(Br)C(NN3CCCCC3)C1O)C2
CC1(C)C2CCC1(C)C(OC(O)N(N)C1=NCC(N3CCCCC3)O1)C2
CC1=[NH+]CC(C(O)OC2CC3CCC2(C)C3(C)C)CN1CN1CCCCC1
CC1C[NH+](C(O)OC2CC3CCC2(C)C3(C)C)CC1NN1CCCCC1
CC1(C)C2CCC1(C)C(OC(O)C1CCC(SN3CCCCC3)O1)C2
CC1(C)C2CCC1(C)C(OC(O)C1CCC(CN3CCCCC3)C1)C2
CC1(C)C2CCC1(C)C(OC(O)C1CCC(F)(CN3CCCCC3)C1)C2
CC1(C)C2CCC1(C)C(OC(O)C[N+]1=CN(N3CCCCC3)CCC1)C2
CC1(C)C2CCC1(C)C(OC(O)Cn1c[n+](N3CCCCC3)cc1I)C2
CC1(C)C2CCC1(C)C(OC(O)C1C[NH2+]C(CN3CCCCC3)C1=O)C2
CC1(C)C2CCC1(C)C(OC(O)C1CNC(CN3CCCCC3)C1=O)C2
CC1C[NH+](C(O)OC2CC3CCC2(C)C3(C)C)CC1[NH2+]N1CCCCC1
CC1CN(C(O)OC2CC3CCC2(C)C3(C)C)CC1[NH2+]N1CCCCC1
CC1(C)C2CCC1(C)C(OC(O)C1C(O)CC([NH2+]N3CCCCC3)C1[S-])C2
CC1(C)C2CCC1(C)C(OC(O)C1C(O)CC(NN3CCCCC3)C1[S-])C2
Cc1c(CC(O)OC2CC3CCC2(C)C3(C)C)c[nH]c1N1CCCCC1
Cc1nn(N2CCCCC2)c([O-])c1CC(O)OC1CC2CCC1(C)C2(C)C
CC1(C)C2CCC1(C)C(OC(O)SC1CC(N3CCCCC3)C1=O)C2
C=C1SC(C(O)OC2CC3CCC2(C)C3(C)C)C(=O)N1CN1CCCCC1
CC1(C)C2CCC1(C)C(OC(O)[NH2+]N1CCN(N3CCCCC3)C1=S)C2
CC1C[NH+](C(O)OC2CC3CCC2(C)C3(C)C)CC1ON1CCCCC1
CC1(C)C2CCC1(C)C(OC(O)C[n+]1ccnc(N3CCCCC3)c1)C2
Cc1oc(N2CCCCC2)[n+]([O-])c1CC(O)OC1CC2CCC1(C)C2(C)C
Cc1n(CC(O)OC2CC3CCC2(C)C3(C)C)cc[n+]1N1CCCCC1
Cc1nc(N2CCCCC2)c([S-])n1CC(O)OC1CC2CCC1(C)C2(C)C
Cc1c(N2CCCCC2)coc1CC(O)OC1CC2CCC1(C)C2(C)C
Cc1c(CC(O)OC2CC3CCC2(C)C3(C)C)[nH+]cn1N1CCCCC1
CC1(C)C2CCC1(C)C(OC(O)Cn1c[n+](N3CCCCC3)cc1Br)C2
CC1(C)C2CCC1(C)C(OC(O)C1CCC(NN3CCCCC3)O1)C2
CC1(C)C2CCC1(C)C(OC(O)C1CC(O)C(SN3CCCCC3)C1)C2
CC1(C)C2CCC1(C)C(OC(O)Cc1[nH]c(N3CCCCC3)nc1I)C2
Cc1nc(N2CCCCC2)c(Br)n1CC(O)OC1CC2CCC1(C)C2(C)C
CC1(C)C2CCC1(C)C(OC(O)C1CC=C(CN3CCCCC3)O1)C2
CC1(C)C2CCC1(C)C(OC(O)C1CC(N)C(F)(CN3CCCCC3)C1)C2
CC1(C)C2CCC1(C)C(OC(O)Cn1[nH]cc(N3CCCCC3)c1=O)C2
CC1(C)C2CCC1(C)C(OC(O)Cc1nc(N3CCCCC3)[nH]c1I)C2
CC1(C)C2CCC1(C)C(OC(O)Cn1cnc(N3CCCCC3)c1[O-])C2
CC1(C)C2CCC1(C)C(OC(O)Cc1ncnc(N3CCCCC3)n1)C2
CC1(C)C2CCC1(C)C(OC(O)Cn1ncc(N3CCCCC3)c1[O-])C2
CC1(C)C2CCC1(C)C(OC(O)CN1C=C(N3CCCCC3)OCC1)C2
CC1(C)C2CCC1(C)C(OC(O)Cc1[nH]cc(N3CCCCC3)[n+]1[O-])C2
CC1(C)C2CCC1(C)C(OC(O)Cn1ccn(N3CCCCC3)c1=O)C2
CC1(C)C2CCC1(C)C(OC(O)Cc1cc[n+](N3CCCCC3)n1[O-])C2
CC1(C)C2CCC1(C)C(OC(O)Cc1nncc(N3CCCCC3)n1)C2
CC1(C)C2CCC1(C)C(OC(O)Cn1cc(N3CCCCC3)c(=O)cn1)C2
CC1(C)C2CCC1(C)C(OC(O)N[NH+]1CCC(N3CCCCC3)C1)C2
CC1(C)C2CCC1(C)C(OC(O)Cn1nc(N3CCCCC3)nc1Br)C2
CC1(C)C2CCC1(C)C(OC(O)Cc1nc(N3CCCCC3)[nH]c1Br)C2
Cc1nc(N2CCCCC2)c(Cl)n1CC(O)OC1CC2CCC1(C)C2(C)C
CC1(C)C2CCC1(C)C(OC(O)[NH+]1CCC(CN3CCCCC3)C1)C2
CC1(C)C2CCC1(C)C(OC(O)Cc1nn(N3CCCCC3)cc1Br)C2
CC1(C)C2CCC1(C)C(OC(O)Cn1c[nH+]c(N3CCCCC3)c1Cl)C2
CC1(C)C2CCC1(C)C(OC(O)Cn1cnc(N3CCCCC3)c1Cl)C2
CC1(C)C2CCC1(C)C(OC(O)Cn1nc(N3CCCCC3)[nH]c1=S)C2
CC1(C)C2CCC1(C)C(OC(O)Cn1ccn(N3CCCCC3)c1=S)C2
CC1(C)C2CCC1(C)C(OC(O)Cn1oc(N3CCCCC3)cc1=O)C2
CC1(C)C2CCC1(C)C(OC(O)Cn1c(I)c(N3CCCCC3)[nH]c1=O)C2
CC1(C)C2CCC1(C)C(OC(O)C1CN(CN3CCCCC3)C=CO1)C2
CC1(C)C2CCC1(C)C(OC(O)C[n+]1nn(N3CCCCC3)cc1[S-])C2
CC1(C)C2CCC1(C)C(OC(O)C[n+]1cn(N3CCCCC3)nc1[S-])C2
CC1(C)C2CCC1(C)C(OC(O)C1CC(CN3CCCCC3)CC1O)C2
Cc1nc(N2CCCCC2)c(I)n1CC(O)OC1CC2CCC1(C)C2(C)C
Cc1c(CC(O)OC2CC3CCC2(C)C3(C)C)noc1N1CCCCC1
CC1(C)C2CCC1(C)C(OC(O)Cn1occ(N3CCCCC3)c1=O)C2
CC1(C)C2CCC1(C)C(OC(O)Cn1ccc(N3CCCCC3)c1Br)C2
CC1(C)C2CCC1(C)C(OC(O)Cn1ncn(N3CCCCC3)c1=O)C2
CC1(C)C2CCC1(C)C(OC(O)C[n+]1n[nH]c(N3CCCCC3)c1[O-])C2
CC1(C)C2CCC1(C)C(OC(O)Nn1cc(N3CCCCC3)nc1[S-])C2
CC1(C)C2CCC1(C)C(OC(O)Cn1cnn(N3CCCCC3)c1=O)C2
CC1(C)C2CCC1(C)C(OC(O)Cn1ncc(N3CCCCC3)[n+]1[O-])C2
CC1(C)C2CCC1(C)C(OC(O)Cn1c(N)nn(N3CCCCC3)c1=S)C2
CC1(C)C2CCC1(C)C(OC(O)Cn1c[n+](N3CCCCC3)cc1Cl)C2
CC1(C)C2CCC1(C)C(OC(O)Cn1nc(N3CCCCC3)oc1=S)C2
CC1(C)C2CCC1(C)C(OC(O)Cn1cc(N3CCCCC3)c(=O)o1)C2
CC1(C)C2CCC1(C)C(OC(O)Cn1ncn(N3CCCCC3)c1=S)C2
CC1(C)C2CCC1(C)C(OC(O)Cn1nnn(N3CCCCC3)c1=O)C2
CC1=[N+](CN2CCCCC2)CC(C(O)OC2CC3CCC2(C)C3(C)C)c2cc(Cl)ccc2N1
CC1(C)C2CCC1(C)C(OC(O)Cn1c[n+](N3CCCCC3)cc1[O-])C2
CC1(C)C2CCC1(C)C(OC(O)Cn1nc(N3CCCCC3)nc1Cl)C2
Cc1nn(N2CCCCC2)c(=O)n1CC(O)OC1CC2CCC1(C)C2(C)C
CC1(C)C2CCC1(C)C(OC(O)C[n+]1n[nH]c(N3CCCCC3)c1[S-])C2
Cc1c([NH2+]C(O)OC2CC3CCC2(C)C3(C)C)c(N)nn1N1CCCCC1
CC1(C)C2CCC1(C)C(OC(O)Cn1cnc(N3CCCCC3)c1Br)C2
CC1(C)C2CCC1(C)C(OC(O)Cn1c[nH+]c(N3CCCCC3)c1Br)C2
CN1C[N+]([O-])(N2CCCCC2)C=C1CC(O)OC1CC2CCC1(C)C2(C)C
CC1(C)C2CCC1(C)C(OC(O)C1CC(CN3CCCCC3)CC1F)C2
CC1(C)C2CCC1(C)C(OC(O)C1CCN(CN3CCCCC3)C1=S)C2
CC1(C)C2CCC1(C)C(OC(O)CC1=NC(N3CCCCC3)C(=O)N1)C2
CC1(C)C2CCC1(C)C(OC(O)C1C=C(CN3CCCCC3)CPP1)C2
CC1(C)C2CCC1(C)C(OC(O)Cn1nc(N3CCCCC3)n(N)c1=S)C2
Cn1nc(N2CCCCC2)c(=S)n1CC(O)OC1CC2CCC1(C)C2(C)C
CC1(C)C2CCC1(C)C(OC(O)Cn1nc(N3CCCCC3)[n-]c1=O)C2
CC1(C)C2CCC1(C)C(OC(O)Cn1nc(N3CCCCC3)[nH]c1=O)C2
CC1(C)C2CCC1(C)C(OC(O)Cn1c(N)nn(N3CCCCC3)c1=O)C2
CC1(C)C2CCC1(C)C(OC(O)Cn1nc(N3CCCCC3)c[n+]1[O-])C2
CC1(C)C2CCC1(C)C(OC(O)C1CCC(CN3CCCCC3)[NH2+]1)C2
CC1(C)C2CCC1(C)C(OC(O)C[n+]1nn(N3CCCCC3)cc1[O-])C2
CC1(C)C2CCC1(C)C(OC(O)C1CCC([NH2+]N3CCCCC3)C1)C2
CC1(C)C2CCC1(C)C(OC(O)[NH+]1CCC(F)(CN3CCCCC3)C1)C2
CC1(C)C2CCC1(C)C(OC(O)[NH+]1CC(CN3CCCCC3)CN1)C2
CC1(C)C2CCC1(C)C(OC(O)C1CN=C(N(N)N3CCCCC3)O1)C2
CC1(C)C2CCC1(C)C(OC(O)CNC(=S)SC(=S)NN1CCCCC1)C2
CC1(C)C2CCC1(C)C(OC(O)Cn1nc(N3CCCCC3)oc1=O)C2
CC1(C)C2CCC1(C)C(OC(O)C1CCC(CN3CCCCC3)O1)C2
CC1(C)C2CCC1(C)C(OC(O)Cc1nn(N3CCCCC3)c3c1CNC3=O)C2
CC1(C)C2CCC1(C)C(OC(O)C1C[N+](CN3CCCCC3)=CNc3ccc(Cl)cc31)C2
CC1(C)C2CCC1(C)C(OC(O)C1CC[N+](CN3CCCCC3)=C1N)C2
CC1C(C(O)OC2CC3CCC2(C)C3(C)C)CO[NH+]1CN1CCCCC1
CC1C(C(O)OC2CC3CCC2(C)C3(C)C)CON1CN1CCCCC1
CC1C(C(O)OC2CC3CCC2(C)C3(C)C)CC[NH+]1ON1CCCCC1
CC1(C)C2CCC1(C)C(OC(O)Cn1nc(N3CCCCC3)n(N)c1=O)C2
CC1(C)C2CCC1(C)C(OC(O)C1COC(N(N)N3CCCCC3)=N1)C2
CC1(C)C2CCC1(C)C(OC(O)C1CCN(CN3CCCCC3)C1=O)C2
CC1(C(O)OC2CC3CCC2(C)C3(C)C)CCC(ON2CCCCC2)[NH2+]1
CC1C(C(O)OC2CC3CCC2(C)C3(C)C)CCN1ON1CCCCC1
CC1(C)C2CCC1(C)C(OC(O)C1CC(=O)N(CN3CCCCC3)N1)C2
CC1(C)C2CCC1(C)C(OC(O)C1CSCN1C(=O)NN1CCCCC1)C2
CC1(C)C2CCC1(C)C(OC(O)C1CC(S)C(CN3CCCCC3)O1)C2
CC1(C)C2CCC1(C)C(OC(O)C1CC[NH+](NN3CCCCC3)C1)C2
CC1(C)C2CCC1(C)C(OC(O)C1CCN([NH2+]N3CCCCC3)C1)C2
CC1(C)C2CCC1(C)C(OC(O)C1CCN(NN3CCCCC3)C1)C2
CC1(C)C2CCC1(C)C(OC(O)Cc1ncc([O-])c(N3CCCCC3)n1)C2
CC1(C)C(C(O)OC2CC3CCC2(C)C3(C)C)CC[NH+]1ON1CCCCC1
CC1(C)C2CCC1(C)C(OC(O)[NH+]1CCC([NH2+]N3CCCCC3)C1)C2
CC1(C)C(C(O)OC2CC3CCC2(C)C3(C)C)CCN1ON1CCCCC1
CC1(C)C2CCC1(C)C(OC(O)C1CC(O)C([NH2+]N3CCCCC3)C1)C2
CC1(C)C2CCC1(C)C(OC(O)C1CC[NH+](ON3CCCCC3)C1)C2
CC1(C)C2CCC1(C)C(OC(O)C1CCN(ON3CCCCC3)C1)C2
CC1(C)C2CCC1(C)C(OC(O)[NH2+]N1CCC(N3CCCCC3)O1)C2
CC1(C)C2CCC1(C)C(OC(O)C1NC(CN3CCCCC3)CS1)C2
CC1(C)C2CCC1(C)C(OC(O)C1CC[NH+](CN3CCCCC3)O1)C2
CC1(C)C2CCC1(C)C(OC(O)N(C(=O)[N-]CN1CCCCC1)C(F)(F)F)C2
Cc1[nH]c(N2CCCCC2)cc1CC(O)OC1CC2CCC1(C)C2(C)C
CC1(C)C2CCC1(C)C(OC(O)Cn1ccc(N3CCCCC3)n1)C2
Cc1c(CC(O)OC2CC3CCC2(C)C3(C)C)nn([O-])c1N1CCCCC1
CC1(C(O)OC2CC3CCC2(C)C3(C)C)CSC(ON2CCCCC2)C1
CC1(C)C2CCC1(C)C(OC(O)C1CCN([NH2+]N3CCCCC3)O1)C2
CC1(C)C2CCC1(C)C(OC(O)C[n+]1ccc(N3CCCCC3)o1)C2
CC1C(N2CCCCC2)C(=O)N1CC(O)OC1CC2CCC1(C)C2(C)C
CC1(C)C2CCC1(C)C(OC(O)C1NC(CN3CCCCC3)CO1)C2
Cn1c(CC(O)OC2CC3CCC2(C)C3(C)C)nc(F)c1N1CCCCC1
Cc1nn(N2CCCCC2)cc1CC(O)OC1CC2CCC1(C)C2(C)C
Cc1[nH]c(N2CCCCC2)nc1CC(O)OC1CC2CCC1(C)C2(C)C
CC1(C)C2CCC1(C)C(OC(O)C1[NH2+]C(CN3CCCCC3)CC1F)C2
Cc1nn(N2CCCCC2)c(O)c1CC(O)OC1CC2CCC1(C)C2(C)C
CC1(C)C2CCC1(C)C(OC(O)[NH2+]C1=CC(N3CCCCC3)CN1)C2
CC1(C)C2CCC1(C)C(OC(O)Cn1ccc(N3CCCCC3)c1N)C2
CC1(C)C2CCC1(C)C(OC(O)[NH+]1CC[NH+](CN3CCCCC3)C1)C2
CC1(C)C2CCC1(C)C(OC(O)Cn1ccc(N3CCCCC3)c1)C2
CC1(C)C2CCC1(C)C(OC(O)Cc1ccn(N3CCCCC3)c1)C2
CC1(C)C2CCC1(C)C(OC(O)Cn1cnc(N3CCCCC3)c1I)C2
CN1CC(C(O)OC2CC3CCC2(C)C3(C)C)OC1CN1CCCCC1
CC1(C)C2CCC1(C)C(OC(O)C1CC([NH2+]N3CCCCC3)CC1O)C2
C[NH+]1CC(C(O)OC2CC3CCC2(C)C3(C)C)OC1CN1CCCCC1
Cc1nn(N2CCCCC2)nc1CC(O)OC1CC2CCC1(C)C2(C)C
Cc1oc(N2CCCCC2)nc1CC(O)OC1CC2CCC1(C)C2(C)C
CC1(C)C2CCC1(C)C(OC(O)C[n+]1c[nH]c(N3CCCCC3)c1)C2
Cn1c(CC(O)OC2CC3CCC2(C)C3(C)C)cnc1N1CCCCC1
Cn1c(CC(O)OC2CC3CCC2(C)C3(C)C)c[nH+]c1N1CCCCC1
Cn1c(N2CCCCC2)cnc1CC(O)OC1CC2CCC1(C)C2(C)C
CC1(C(O)OC2CC3CCC2(C)C3(C)C)C=C(N([NH3+])N2CCCCC2)CC1
CC1(C)C2CCC1(C)C(OC(O)CC1=CC(N3CCCCC3)C1)C2
CC1(C)C2CCC1(C)C(OC(O)Cc1cnc(N3CCCCC3)n1N)C2
CC1(C)C2CCC1(C)C(OC(O)Cn1ncc(N3CCCCC3)c1N)C2
CC1(C)C2CCC1(C)C(OC(O)CN([O-])C(=S)NN1CCCCC1)C2
CC1(C)C2CCC1(C)C(OC(O)Cn1c[n+](N3CCCCC3)cc1S)C2
CC1(C)C2CCC1(C)C(OC(O)Cn1c[nH+]c(N3CCCCC3)c1N)C2
CC1(C)C2CCC1(C)C(OC(O)Cn1cnc(N3CCCCC3)c1N)C2
CC1(C)C2CCC1(C)C(OC(O)Cn1cc[n+](N3CCCCC3)c1N)C2
CC1(C)C2CCC1(C)C(OC(O)C1[NH2+]CC(CN3CCCCC3)O1)C2
CC1(C)C2CCC1(C)C(OC(O)C1NCC(CN3CCCCC3)O1)C2
CC1(C)C2CCC1(C)C(OC(O)C[n+]1ccn(N3CCCCC3)c1N)C2
CC1(C)C2CCC1(C)C(OC(O)CC(=O)N=CN1CCCCC1)C2
CC1(C)C2CCC1(C)C(OC(O)[NH+]1CC(N)C(ON3CCCCC3)C1)C2
C[N+]1=C(CN2CCCCC2)OC(C(O)OC2CC3CCC2(C)C3(C)C)C1
CC1(C)C2CCC1(C)C(OC(O)C1CNC(CN3CCCCC3)O1)C2
CC1(C)C2CCC1(C)C(OC(O)C1C[NH2+]C(CN3CCCCC3)O1)C2
CC1(C)C2CCC1(C)C(OC(O)Cc1cnc(N3CCCCC3)[nH]1)C2
CC1(C)C2CCC1(C)C(OC(O)[NH+]1CC(O)C([NH2+]N3CCCCC3)C1)C2
CC1(C)C2CCC1(C)C(OC(O)Cc1ncc(N3CCCCC3)[nH]1)C2
CC1(C)C2CCC1(C)C(OC(O)Cc1c[nH]c(N3CCCCC3)n1)C2
CC1(C)C2CCC1(C)C(OC(O)Cc1ccn(N3CCCCC3)n1)C2
CC1(C)C2CCC1(C)C(OC(O)Cn1cc[n+](N3CCCCC3)c1)C2
CC1(C)C2CCC1(C)C(OC(O)Oc1c[nH]c(N3CCCCC3)c1)C2
CC1(C)C2CCC1(C)C(OC(O)Cn1ncc(N3CCCCC3)c1O)C2
CN=C1SC(C(O)OC2CC3CCC2(C)C3(C)C)C(=O)N1CN1CCCCC1
CC1(C)C2CCC1(C)C(OC(O)C[n+]1ccn(N3CCCCC3)c1)C2
CC1(C)C2CCC1(C)C(OC(O)Cn1cc(N3CCCCC3)nn1)C2
CC1(C)C2CCC1(C)C(OC(O)C[n+]1coc(N3CCCCC3)c1)C2
CC1(C)C2CCC1(C)C(OC(O)C1C[N+](CN3CCCCC3)=CO1)C2
Cc1nc(N2CCCCC2)c(N)n1CC(O)OC1CC2CCC1(C)C2(C)C
Cc1nc(N2CCCCC2)cn1CC(O)OC1CC2CCC1(C)C2(C)C
CC1(C)C2CCC1(C)C(OC(O)Cc1nnc(N3CCCCC3)n1N)C2
CC1(C)C2CCC1(C)C(OC(O)Cn1cn[n+](N3CCCCC3)c1N)C2
CC1(C)C2CCC1(C)C(OC(O)C1C=C(CN3CCCCC3)OC1)C2
CC1(C)C2CCC1(C)C(OC(O)C1C[NH+]=C(CN3CCCCC3)O1)C2
CC1(C)C2CCC1(C)C(OC(O)C1CN=C(CN3CCCCC3)O1)C2
CC1=C(CN2CCCCC2)CCC1C(O)OC1CC2CCC1(C)C2(C)C
CC1(C)C2CCC1(C)C(OC(O)Cc1nnc(N3CCCCC3)[nH]1)C2
CC1(C)C2CCC1(C)C(OC(O)Nn1cnc(N3CCCCC3)c1)C2
CC1(C)C2CCC1(C)C(OC(O)Cn1cnc(N3CCCCC3)n1)C2
CC1(C)C2CCC1(C)C(OC(O)Cc1coc(N3CCCCC3)n1)C2
CC1(C)C2CCC1(C)C(OC(O)On1cnc(N3CCCCC3)c1)C2
CC1(C)C2CCC1(C)C(OC(O)[N+](=N)C(Cl)=NNN1CCCCC1)C2
CC1(C)C2CCC1(C)C(OC(O)Cc1ncn(N3CCCCC3)n1)C2
CC1(C)C2CCC1(C)C(OC(O)Cc1nn(N3CCCCC3)c(=O)[n-]1)C2
CC1(C)C2CCC1(C)C(OC(O)Cc1cnn(N3CCCCC3)n1)C2
CC1(C)C2CCC1(C)C(OC(O)CN1CC(N3CCCCC3)C1=O)C2
CC1(C)C2CCC1(C)C(OC(O)Cc1nc(N3CCCCC3)no1)C2
CC1(C)C2CCC1(C)C(OC(O)Oc1cc(N3CCCCC3)[nH]n1)C2
CC1(C)C2CCC1(C)C(OC(O)Cn1ncc(N3CCCCC3)n1)C2
CC1(C)C2CCC1(C)C(OC(O)Cc1noc(N3CCCCC3)n1)C2
Cn1cc(N2CCCCC2)[nH+]c1CC(O)OC1CC2CCC1(C)C2(C)C
CC1(C)C2CCC1(C)C(OC(O)C[n+]1cc(N3CCCCC3)on1)C2
CC1(C)C2CCC1(C)C(OC(O)Cn1nnc(N3CCCCC3)n1)C2
CC1(C)C2CCC1(C)C(OC(O)C[n+]1cnc(N3CCCCC3)o1)C2
CC1(C)C2CCC1(C)C(OC(O)C[n+]1nc(N3CCCCC3)sc1N)C2
CC1(C)C2CCC1(C)C(OC(O)Cn1c[nH+]c(N3CCCCC3)c1S)C2
CC1(C)C2CCC1(C)C(OC(O)Cn1c[n+](N3CCCCC3)cc1N)C2
CC1(C)C2CCC1(C)C(OC(O)C1COC(CN3CCCCC3)=[NH+]1)C2
CC1(C)C2CCC1(C)C(OC(O)N1CN=C(CN3CCCCC3)O1)C2
CC1(C)C2CCC1(C)C(OC(O)Cc1nnc(N3CCCCC3)o1)C2
CC1(C)C2CCC1(C)C(OC(O)Nn1cc(N3CCCCC3)nn1)C2
CC1(C)C2CCC1(C)C(OC(O)C[n+]1cnn(N3CCCCC3)n1)C2
CC1(C(O)OC2CC3CCC2(C)C3(C)C)CSC(CN2CCCCC2)O1
CC1(C)C2CCC1(C)C(OC(O)C1N=C(CN3CCCCC3)ON1)C2
CC1(C)C2CCC1(C)C(OC(O)C1CNC(=O)N(CN3CCCCC3)C1)C2
CC1(C)C2CCC1(C)C(OC(O)C[n+]1cc(N3CCCCC3)oc1N)C2
CNc1sc(N2CCCCC2)n[n+]1CC(O)OC1CC2CCC1(C)C2(C)C
CC1(C)C2CCC1(C)C(OC(O)C[n+]1cn(N)c(N3CCCCC3)n1)C2
CC1(C)C2CCC1(C)C(OC(O)Cc1cn(N3CCCCC3)nc1O)C2
CC1(C)C2CCC1(C)C(OC(O)CC1CC(N3CCCCC3)C1F)C2
CC1N=C(CN2CCCCC2)OC1C(O)OC1CC2CCC1(C)C2(C)C
CC1(C)C2CCC1(C)C(OC(O)C[n+]1oc(N3CCCCC3)nc1N)C2
CC1=[N+](CN2CCCCC2)CCC1C(O)OC1CC2CCC1(C)C2(C)C
CC1(C)C2CCC1(C)C(OC(O)C1(O)CCC(CN3CCCCC3)=N1)C2
CC1(C)C2CCC1(C)C(OC(O)[N+]1(C)CCC(NN3CCCCC3)C1)C2
CC1(C)C2CCC1(C)C(OC(O)CNC(=S)N([O-])N1CCCCC1)C2
CC1(C(O)OC2CC3CCC2(C)C3(C)C)C(=O)Nc2n1c1ccccc1[n+]2N1CCCCC1
Cc1c(CC(O)OC2CC3CCC2(C)C3(C)C)[nH]c(N2CCCCC2)[n+]1[O-]
CC1[NH+]=C(CN2CCCCC2)OC1C(O)OC1CC2CCC1(C)C2(C)C
CC1(C)C2CCC1(C)C(OC(O)CSC(=N)SCN1CCCCC1)C2
CC1(C(O)OC2CC3CCC2(C)C3(C)C)C(=O)N=C2N(N3CCCCC3)c3ccccc3N21
CC1(C)C2CCC1(C)C(OC(O)Cc1cc([O-])n(N3CCCCC3)n1)C2
CC1(C)C2CCC1(C)C(OC(O)CSC1=[N+](N3CCCCC3)N1)C2
CC1(C)C2CCC1(C)C(OC(O)CSC1=NN1N1CCCCC1)C2
CSC(NCC(O)OC1CC2CCC1(C)C2(C)C)=[NH+]N1CCCCC1
CC1(C)C2CCC1(C)C(OC(O)C1SC=NN1C(=O)CN1CCCCC1)C2
CC1(C)C2CCC1(C)C(OC(O)CNC(=S)NN1CCCCC1)C2
Cc1c(CC(O)OC2CC3CCC2(C)C3(C)C)nc(N2CCCCC2)n1[O-]
CC1(C)C2CCC1(C)C(OC(O)NC1C[N+](C)(N3CCCCC3)C1)C2
CC1(C)C2CCC1(C)C(OC(O)COC(=S)NN1CCCCC1)C2
CC1(C)C2CCC1(C)C(OC(O)C1C=CC(=O)N(CN3CCCCC3)C1)C2
CC1(C)C2CCC1(C)C(OC(O)C=NC(=O)CN1CCCCC1)C2
CC1(C)C2CCC1(C)C(OC(O)NNC(=S)NN1CCCCC1)C2
CN(CC(O)OC1CC2CCC1(C)C2(C)C)C(=O)NN1CCCCC1
CC1(C)C2CCC1(C)C(OC(O)CSC(=S)SCN1CCCCC1)C2
CC1(C)C2CCC1(C)C(OC(O)CC(=O)N=NN1CCCCC1)C2
CC1(C)C2CCC1(C)C(OC(O)CNC(=O)NN1CCCCC1)C2
CC1(C)C2CCC1(C)C(OC(O)CC1CN(N3CCCCC3)C(=O)CCSS1)C2
CC1(C)C2CCC1(C)C(OC(O)COC(N)=[NH+]N1CCCCC1)C2
CC1(C)C2CCC1(C)C(OC(O)CC=C=CN1CCCCC1)C2
CC1(C)C2CCC1(C)C(OC(O)NNC(=S)SCN1CCCCC1)C2
CN(NC(O)OC1CC2CCC1(C)C2(C)C)C(=O)NN1CCCCC1
CN(CC(O)OC1CC2CCC1(C)C2(C)C)C(F)=[NH+]N1CCCCC1
CC1(C)C2CCC1(C)C(OC(O)N[N-]C(=O)NN1CCCCC1)C2
CC1(C)C2CCC1(C)C(OC(O)CNC(F)=[NH+]N1CCCCC1)C2
CC(C)(CC(O)OC1CC2CCC1(C)C2(C)C)C(=O)NN1CCCCC1
CC1(C)C2CCC1(C)C(OC(O)NNC(=O)NN1CCCCC1)C2
CC1(C)C2CCC1(C)C(OC(O)C[NH+]=C(F)NN1CCCCC1)C2
CC1(C)C2CCC1(C)C(OC(O)CN=C(F)NN1CCCCC1)C2
CC1(C)C2CCC1(C)C(OC(O)Cc1nc(N3CCCCC3)nc(C(Cl)(Cl)Cl)n1)C2
CC1C(N2CCCCC2)C(C)[NH+]1CC(O)OC1CC2CCC1(C)C2(C)C
CC1(C)C2CCC1(C)C(OC(O)CN1C=C([S-])[NH+](N3CCCCC3)C1)C2
CC1(C)C2CCC1(C)C(OC(O)C1SC(=S)N(NN3CCCCC3)C1=O)C2
CC1(C)C2CCC1(C)C(OC(O)C1CNN=C1OCN1CCCCC1)C2
CC1(C)C2CCC1(C)C(OC(O)Cc1nc(N)n(N3CCCCC3)n1)C2
CC1(C)C2CCC1(C)C(OC(O)C=C=NCN1CCCCC1)C2
CC1(C)C2CCC1(C)C(OC(O)NN1C(=O)C(N3CCCCC3)NC1=S)C2
CC1(C)C2CCC1(C)C(OC(O)CN=C=CN1CCCCC1)C2
CC1(C)C2CCC1(C)C(OC(O)CN(SC(=N)[S-])C(=O)NN1CCCCC1)C2
CC1(C)C2CCC1(C)C(OC(O)CNC([S-])=CN1CCCCC1)C2
CC1(C)C2CCC1(C)C(OC(O)CN=C([S-])CN1CCCCC1)C2
CC1(C)C2CCC1(C)C(OC(O)CN=C=NN1CCCCC1)C2
CC1(C)C2CCC1(C)C(OC(O)C[NH+]=CNN1CCCCC1)C2
CC1(C)C2CCC1(C)C(OC(O)CN1CC([S-])(N3CCCCC3)C1=O)C2
CC1(C)C2CCC1(C)C(OC(O)CC(=N)OCN1CCCCC1)C2
CC1(C)C2CCC1(C)C(OC(O)COC(=N)CN1CCCCC1)C2
CC1(C)C2CCC1(C)C(OC(O)COC(=[NH2+])CN1CCCCC1)C2
CC1(C)C2CCC1(C)C(OC(O)CN(O)C(=S)CN1CCCCC1)C2
CC1(C)C2CCC1(C)C(OC(O)Cc1cn(O)c(N3CCCCC3)n1)C2
CC1(C)C2CCC1(C)C(OC(O)C[NH+]([O-])C=CN1CCCCC1)C2
CN(CC(O)OC1CC2CCC1(C)C2(C)C)C(=S)CN1CCCCC1
CN(CC(O)OC1CC2CCC1(C)C2(C)C)C(=S)SCN1CCCCC1
CC1(C)C2CCC1(C)C(OC(O)C=C[NH+]([O-])CN1CCCCC1)C2
CN(C(=S)n1cnc(=O)n1C(O)OC1CC2CCC1(C)C2(C)C)N1CCCCC1
CC1(C)C2CCC1(C)C(OC(O)CN(N)C(=O)CN1CCCCC1)C2
CN(CC(O)OC1CC2CCC1(C)C2(C)C)C(=N)SCN1CCCCC1
CN1C(CN2CCCCC2)COC1C(O)OC1CC2CCC1(C)C2(C)C
CN(C)C(=S)N(C(=[NH2+])N(C)CN1CCCCC1)C(O)OC1CC2CCC1(C)C2(C)C
CN(CC(O)OC1CC2CCC1(C)C2(C)C)C(=O)CN1CCCCC1
CN(C(=O)NCC(O)OC1CC2CCC1(C)C2(C)C)N1CCCCC1
CC1(C)C2CCC1(C)C(OC(O)N[N-]C(=O)N(N)N1CCCCC1)C2
CC1(C)C2CCC1(C)C(OC(O)CC(=O)[N-]N(C(=S)[S-])N1CCCCC1)C2
CC1(C)C2CCC1(C)C(OC(O)NN1C(=O)C(N3CCCCC3)SC1=S)C2
CN(C(=S)n1cnc(=S)n1C(O)OC1CC2CCC1(C)C2(C)C)N1CCCCC1
CC1(C(O)OC2CC3CCC2(C)C3(C)C)CSC(N)(NN2CCCCC2)O1
CN(C(=S)n1cncc1C(O)OC1CC2CCC1(C)C2(C)C)N1CCCCC1
CC(=O)N(N=C([S-])NN1CCCCC1)C(O)OC1CC2CCC1(C)C2(C)C
CC1(C)C2CCC1(C)C(OC(O)NN=CCN1CCCCC1)C2
CC1(C)C2CCC1(C)C(OC(O)[NH2+]C=CNN1CCCCC1)C2
CC(CN1CCCCC1)=NCC(O)OC1CC2CCC1(C)C2(C)C
CC(CN1CCCCC1)=[NH+]CC(O)OC1CC2CCC1(C)C2(C)C
CC1(C)C2CCC1(C)C(OC(O)CC(=N)CON1CCCCC1)C2
CC1(C)C2CCC1(C)C(OC(O)NN=NCN1CCCCC1)C2
CC1(C)C2CCC1(C)C(OC(O)Cc1ncc(Cl)c(N3CCCCC3)n1)C2
CN(CC(O)OC1CC2CCC1(C)C2(C)C)C(=S)N(C(=N)[S-])N1CCCCC1
CC1(C)C2CCC1(C)C(OC(O)C1C(=O)Cc3c(N4CCCCC4)ccc[n+]31)C2
CC1(C)C2CCC1(C)C(OC(O)N([N-]C(=O)NN1CCCCC1)C(N)=S)C2
CC1(C)C2CCC1(C)C(OC(O)Cn1ncc(=S)c(N3CCCCC3)c1[O-])C2
CC(C)(C=[NH+]N1CCCCC1)CC(O)OC1CC2CCC1(C)C2(C)C
CC(C)(C=CN1CCCCC1)CC(O)OC1CC2CCC1(C)C2(C)C
CC1(C)C2CCC1(C)C(OC(O)C1(C)OC(CN3CCCCC3)CC1(F)F)C2
CC1(C)C2CCC1(C)C(OC(O)CC1NC(=O)C1CN1CCCCC1)C2
CC1(C)C2CCC1(C)C(OC(O)N(N=C([S-])NN1CCCCC1)C(N)=S)C2
CC1(C)C2CCC1(C)C(OC(O)Cc1ncc([S-])c(N3CCCCC3)n1)C2
CC1C(CN2CCCCC2)C1NC(O)OC1CC2CCC1(C)C2(C)C
CC(C)(CC(O)OC1CC2CCC1(C)C2(C)C)N(NN1CCCCC1)C(N)=O
CN1CC(N2CCCCC2)N(C)P1(=O)NC(O)OC1CC2CCC1(C)C2(C)C
CNC(=O)N(NN1CCCCC1)C(C)(C)CC(O)OC1CC2CCC1(C)C2(C)C
CC1(C)C2CCC1(C)C(OC(O)C1C(=O)Nc3c(N4CCCCC4)ccn31)C2
CC1(C)C2CCC1(C)C(OC(O)C1N=C(CN3CCCCC3)C[NH+]1[O-])C2
CC1(C)C2CCC1(C)C(OC(O)c1cncn1C(=S)OCN1CCCCC1)C2
CN(C(=S)SNN1CCCCC1)C(O)OC1CC2CCC1(C)C2(C)C
CC(=C=CN1CCCCC1)CC(O)OC1CC2CCC1(C)C2(C)C
CC1C(CN2CCCCC2)N1CC(O)OC1CC2CCC1(C)C2(C)C
CC1(C)C2CCC1(C)C(OC(O)Cc1nc([S-])n(N3CCCCC3)n1)C2
CC1(C)C2CCC1(C)C(OC(O)C1CC3C=C(CN4CCCCC4)C1O3)C2
CC1(C)C2CCC1(C)C(OC(O)Cc1ncc(Br)c(N3CCCCC3)n1)C2
CC1(C)C2CCC1(C)C(OC(O)N=C([S-])SNN1CCCCC1)C2
CN1C(N)=[N+](CC(O)OC2CC3CCC2(C)C3(C)C)CC1N1CCCCC1
CC1(C)C2CCC1(C)C(OC(O)C1C=C(CN3CCCCC3)CC1O)C2
CC1(C)C2CCC1(C)C(OC(O)N1CCN=C1OCN1CCCCC1)C2
CC1(C)C2CCC1(C)C(OC(O)N([N-]C(=O)CN1CCCCC1)C(=S)[S-])C2
C#Cc1nc(N2CCCCC2)n(C(=S)NC(O)OC2CC3CCC2(C)C3(C)C)n1
Cn1c(CC(O)OC2CC3CCC2(C)C3(C)C)nc(Br)c1N1CCCCC1
CC1(C)C2CCC1(C)C(OC(O)Cn1nc(Br)n(N3CCCCC3)c1=S)C2
C=C1C=CN(CC(O)OC2CC3CCC2(C)C3(C)C)C=C1N1CCCCC1
C#Cc1nc(N2CCCCC2)n(C([S-])=NC(O)OC2CC3CCC2(C)C3(C)C)n1
CN(CC(O)OC1CC2CCC1(C)C2(C)C)C(=NC#N)N(C)N1CCCCC1
CN(C(=S)SN(C(N)=O)N1CCCCC1)C(O)OC1CC2CCC1(C)C2(C)C
CC1(C)C2CCC1(C)C(OC(O)N([N-]C(=O)CN1CCCCC1)C(N)=S)C2
CC1(C)C2CCC1(C)C(OC(O)N(C(=O)[N-]CN1CCCCC1)C1=NCCS1)C2
CC1(C)C2CCC1(C)C(OC(O)N(C(=O)[N-]CN1CCCCC1)C1=[NH+]CCS1)C2
CC1(C)C[NH+]=C(N(C(=O)[N-]CN2CCCCC2)C(O)OC2CC3CCC2(C)C3(C)C)S1
CC1(C)CN=C(N(C(=O)[N-]CN2CCCCC2)C(O)OC2CC3CCC2(C)C3(C)C)S1
CC1CN=C(N(C(=O)[N-]CN2CCCCC2)C(O)OC2CC3CCC2(C)C3(C)C)S1
CC1C[NH+]=C(N(C(=O)[N-]CN2CCCCC2)C(O)OC2CC3CCC2(C)C3(C)C)S1
CC1(C)C2CCC1(C)C(OC(O)C1NC(=NN3CCCCC3)SC1=O)C2
Cc1n(CC(O)OC2CC3CCC2(C)C3(C)C)cc(Br)[n+]1N1CCCCC1
CC1(C)C2CCC1(C)C(OC(O)C13N=CNN=C1N(CN1CCCCC1)C(=O)[N-]3)C2
CN1C(=O)N(CN2CCCCC2)C2=NNC=NC21C(O)OC1CC2CCC1(C)C2(C)C
C=C1CC(=CN2CCCCC2)OC1C(O)OC1CC2CCC1(C)C2(C)C
CC1(C)C2CCC1(C)C(OC(O)C1[NH+]=C(NN3CCCCC3)SC1=O)C2
CC1(C)C2CCC1(C)C(OC(O)C1N=C(NN3CCCCC3)SC1=O)C2
CC1(C)C2CCC1(C)C(OC(O)CNC(=S)N(C#N)N1CCCCC1)C2
CC1=[NH+]C(N2CCCCC2)CN1CC(O)OC1CC2CCC1(C)C2(C)C
CC1(C)C2CCC1(C)C(OC(O)SP(=O)([S-])SN1CCCCC1)C2
CC1(C)C2CCC1(C)C(OC(O)CC1CSC1CN1CCCCC1)C2
CC1(C)C2CCC1(C)C(OC(O)C13[N-]C=N[NH+]=C1N(CN1CCCCC1)C(=O)[N-]3)C2
CN1C(=O)N(CN2CCCCC2)C2=NN=C[N-]C21C(O)OC1CC2CCC1(C)C2(C)C
CC1(C)C2CCC1(C)C(OC(O)CNC(=NC#N)SCN1CCCCC1)C2
CC(C)(CC(O)OC1CC2CCC1(C)C2(C)C)[PH](=O)CN1CCCCC1
CC1(C)C2CCC1(C)C(OC(O)C1(C(F)(F)F)CSC(=NN3CCCCC3)N1)C2
CC1(C)C2CCC1(C)C(OC(O)Cc1nc(N3CCCCC3)nc(C(F)(F)F)n1)C2
CC1(C)C2CCC1(C)C(OC(O)N(N=C([S-])NN1CCCCC1)C(=O)C(F)(F)F)C2
CC1(C)C2CCC1(C)C(OC(O)CN1C=C(Cl)C(N3CCCCC3)C1=O)C2
CNC(=S)N(N=C([S-])NC(O)OC1CC2CCC1(C)C2(C)C)N1CCCCC1
CC1(C)C2CCC1(C)C(OC(O)C1CN(CN3CCCCC3)C(=O)C(=S)N1)C2
CC1(C)C2CCC1(C)C(OC(O)C1C(C#N)=C([S-])N=C(CN3CCCCC3)C1C=O)C2
CC1(C)C2CCC1(C)C(OC(O)C1CN(CN3CCCCC3)C(=O)C([S-])=N1)C2
CC1(C)C2CCC1(C)C(OC(O)N([N-]C(=O)CN1CCCCC1)C1=Nc3ccccc3NCC1)C2
CC1(C)C2CCC1(C)C(OC(O)C1CCC(=O)N3CC(N4CCCCC4)[NH+]=C13)C2
CC1(C)C2CCC1(C)C(OC(O)CC1SCC1CN1CCCCC1)C2
Cc1n(CC(O)OC2CC3CCC2(C)C3(C)C)cc(I)[n+]1N1CCCCC1
CC1=CC(N2CCCCC2)N2CC(C(O)OC3CC4CCC3(C)C4(C)C)C(N)=C2C1
CC1(C)C2CCC1(C)C(OC(O)NC(=S)SSC(=S)NCN1CCCCC1)C2
CC1(C)C2CCC1(C)C(OC(O)NC(=S)SSC(=S)NN1CCCCC1)C2
CC1(C)C2CCC1(C)C(OC(O)C1C(C#N)=CN=C(CN3CCCCC3)C1C=O)C2
CC1(C)C2CCC1(C)C(OC(O)NC(=S)N=C(N)SCN1CCCCC1)C2
CN(CC(O)OC1CC2CCC1(C)C2(C)C)C(=S)SSC([S-])=NN1CCCCC1
CN(CC(O)OC1CC2CCC1(C)C2(C)C)C(=S)SSC(=S)NN1CCCCC1
CC1(C)C2CCC1(C)C(OC(O)Cn1cc(N3CCCCC3)cc3nc(C(F)(F)F)nc1-3)C2
CC1(C)C2CCC1(C)C(OC(O)CC(=O)[N-]C(=S)NCN1CCCCC1)C2
CC1(C)C2CCC1(C)C(OC(O)N(NC(=O)CN1CCCCC1)C(=S)[S-])C2
CC1(N2CCCCC2)CN(CC(O)OC2CC3CCC2(C)C3(C)C)C(=S)S1
CC1(C)C2CCC1(C)C(OC(O)Cn1c[n+](N3CCCCC3)cc1-c1ccc3[nH]ccc3c1)C2
CC1(C)C2CCC1(C)C(OC(O)Cn1nc(N3CCCCC3)cc1C(=O)N1CCCCCC1)C2
CC1(C)C2CCC1(C)C(OC(O)Cn1c[n+](N3CCCCC3)cc1-c1cccc(Cl)c1)C2
CC1(C)C2CCC1(C)C(OC(O)Cn1c[n+](N3CCCCC3)cc1-c1ccc(F)cc1)C2
CC1(C)C2CCC1(C)C(OC(O)Cn1c[n+](N3CCCCC3)cc1-c1ccccc1Cl)C2
CC1(C)C2CCC1(C)C(OC(O)Cn1c[n+](N3CCCCC3)cc1-c1ccc(=O)[nH]n1)C2
CC1(C)C2CCC1(C)C(OC(O)Cn1c[n+](N3CCCCC3)cc1-c1ccc(Br)cc1)C2
CC1(C)C2CCC1(C)C(OC(O)Cn1c[n+](N3CCCCC3)cc1-c1ccc(Cl)cc1)C2
CC1(C)C2CCC1(C)C(OC(O)Cn1c[n+](N3CCCCC3)cc1-c1cccnn1)C2
CC1(C)C2CCC1(C)C(OC(O)Cn1c[n+](N3CCCCC3)cc1-c1ccc(O)cc1)C2
CC1(C)C2CCC1(C)C(OC(O)Cn1c[n+](N3CCCCC3)cc1-c1ccccc1)C2
CC1(C)C2CCC1(C)C(OC(O)Cn1c[n+](N3CCCCC3)cc1C1=N[N-]C(=O)CC1)C2
CC1(C)C2CCC1(C)C(OC(O)Cc1c3cnc(=O)c(C#N)c-3ncn1CCN1CCCCC1)C2
Cc1ccc(C2NC(=O)c3c2c(CC(O)OC2CC4CCC2(C)C4(C)C)nn3N2CCCCC2)cc1
CC1(C)C2CCC1(C)C(OC(O)Cn1c[n+](N3CCCCC3)cc1-c1ccccc1O)C2
Cc1c(Cl)cnn1C(=O)c1cc(N2CCCCC2)nn1CC(O)OC1CC2CCC1(C)C2(C)C
CC1(C)C2CCC1(C)C(OC(O)Cc1c(CCN3CCCCC3)cnc([S-])c1C#N)C2
CC1(C)C2CCC1(C)C(OC(O)Cn1c[n+](N3CCCCC3)cc1C1=NNC(=O)CC1)C2
CC1(C)C2CCC1(C)C(OC(O)Cn1c[n+](N3CCCCC3)cc1-c1cccc(O)c1)C2
CC1(C)C2CCC1(C)C(OC(O)C1c3c[nH+]cn3C([S-])=NC1C(=O)CN1CCCCC1)C2
CC1(C)C2CCC1(C)C(OC(O)Cc1c3cncc(C#N)c3nc[n+]1CCN1CCCCC1)C2
CCC1(C(O)OC2CC3CCC2(C)C3(C)C)CC(=O)c2c(N3CCCCC3)ccn21
Cc1ccnn1C(=O)c1cc(N2CCCCC2)nn1CC(O)OC1CC2CCC1(C)C2(C)C
CC1(C)C2CCC1(C)C(OC(O)C[n+]1nc(N3CCCCC3)sc1NC(=O)c1ccco1)C2
CSC1=NCC(C(O)OC2CC3CCC2(C)C3(C)C)N1C(=O)C(C)CN1CCCCC1
CC1(C)C2CCC1(C)C(OC(O)Cn1c[n+](N3CCCCC3)cc1-c1ccncc1)C2
CC1(C)C2CCC1(C)C(OC(O)C1(n3c([S-])nn(N4CCCCC4)c3=O)CC1)C2
CC1(C)C2CCC1(C)C(OC(O)Cn1c(C3CC3)nn(N3CCCCC3)c1=O)C2
C=CC1=CN(CN2CCCCC2)CC(C(O)OC2CC3CCC2(C)C3(C)C)C1=O
CC1(C)C2CCC1(C)C(OC(O)Cn1c[n+](N3CCCCC3)cc1SC1=NCCS1)C2
CC1(C)C2CCC1(C)C(OC(O)Cn1c[n+](N3CCCCC3)cc1-c1cncnc1)C2
CC1(C)C2CCC1(C)C(OC(O)CC1C(=O)CCCC1C=CN1CCCCC1)C2
CC1(C)C2CCC1(C)C(OC(O)Cn1c(C3CCC3)nn(N3CCCCC3)c1=O)C2
CSC1=[NH+]CC(C(O)OC2CC3CCC2(C)C3(C)C)N1C(=O)CCN1CCCCC1
CC1CN(C(=S)N2CCCCC2)CC(C(O)OC2CC3CCC2(C)C3(C)C)O1
CCC#CC(C(O)OC1CC2CCC1(C)C2(C)C)n1cc[n+](N2CCCCC2)c1C
CC1(C)C2CCC1(C)C(OC(O)C1([n+]3cn(N4CCCCC4)nc3[S-])CC1)C2
CC1(C)C2CCC1(C)C(OC(O)C1(n3cnn(N4CCCCC4)c3=O)CC1)C2
CC1(C)C2CCC1(C)C(OC(O)C1CCOC1n1nnnc1N1CCCCC1)C2
CC1(C)C2CCC1(C)C(OC(O)C1(n3cc[n+](N4CCCCC4)c3)CCC1)C2
CC1(C)C2CCC1(C)C(OC(O)Cn1c[n+](N3CCCCC3)cc1-c1nnco1)C2
CCC1C[NH+](C(O)OC2CC3CCC2(C)C3(C)C)CC1CN1CCCCC1
CC1(C)C2CCC1(C)C(OC(O)C1(c3noc(N4CCCCC4)n3)CCC1)C2
CC1(C)C2CCC1(C)C(OC(O)NC1c3[nH]cnc3N=CN1CCN1CCCCC1)C2
CSC1(C(O)OC2CC3CCC2(C)C3(C)C)N=CNc2c(N3CCCCC3)ncn21
CC1(C)C2CCC1(C)C(OC(O)C1(c3nc(N4CCCCC4)no3)CCCO1)C2
CC1(C)C2CCC1(C)C(OC(O)C1(c3noc(N4CCCCC4)n3)CCCO1)C2
C#CC(CC(O)OC1CC2CCC1(C)C2(C)C)N(CN1CCCCC1)C(=O)C(F)(F)F
CC1(C)C2CCC1(C)C(OC(O)C1(n3cc(N4CCCCC4)nn3)CCNO1)C2
CN(CN1CCCCC1)C(=S)N(c1ccc(Br)cc1)C(O)OC1CC2CCC1(C)C2(C)C
CC1(C)C2CCC1(C)C(OC(O)C1CCCCCN1N=NN1CCCCC1)C2
CC1(C)C2CCC1(C)C(OC(O)C1(c3noc(N4CCCCC4)n3)CCCN1)C2
CC1(C)C2CCC1(C)C(OC(O)C1(c3noc(N4CCCCC4)n3)CCC[NH2+]1)C2
CC1(C)C2CCC1(C)C(OC(O)C(N)=CC(=O)C(C#N)(C#N)N1CCCCC1)C2
CC1(C)C2CCC1(C)C(OC(O)C1CCC(C(=O)N3CCCCC3)[NH2+]1)C2
CC1(C)C2CCC1(C)C(OC(O)C1(c3nc(N4CCCCC4)no3)C[NH2+]C1)C2
CC1(C)C2CCC1(C)C(OC(O)Cn1c(C[S-])nn(N3CCCCC3)c1=S)C2
CC1(C)C2CCC1(C)C(OC(O)C1(c3nc(N4CCCCC4)no3)CCOC1)C2
CN(CN1CCCCC1)C(=S)N(c1ccccc1[O-])C(O)OC1CC2CCC1(C)C2(C)C
CC#CC(C(O)OC1CC2CCC1(C)C2(C)C)n1cnc(N2CCCCC2)n1
Cc1n(C(C#CCO)C(O)OC2CC3CCC2(C)C3(C)C)cc[n+]1N1CCCCC1
CC(O)C1CC(C(O)OC2CC3CCC2(C)C3(C)C)CC1CN1CCCCC1
C#CC(C(O)OC1CC2CCC1(C)C2(C)C)n1cc[n+](N2CCCCC2)c1C
CC1(C)C2CCC1(C)C(OC(O)C(C#N)=Cc1[n-]cnc1N1CCCCC1)C2
CC1(C)C2CCC1(C)C(OC(O)C(C#N)C(=O)C1CC1N1CCCCC1)C2
CC(C(O)OC1CC2CCC1(C)C2(C)C)n1c([S-])nn(N2CCCCC2)c1=O
CC1(C)C2CCC1(C)C(OC(O)C1(c3nc(N4CCCCC4)no3)CC1)C2
CCC(=O)Nc1sc(N2CCCCC2)n[n+]1CC(O)OC1CC2CCC1(C)C2(C)C
CN(CN1CCCCC1)C(=S)N(c1ccccc1)C(O)OC1CC2CCC1(C)C2(C)C
CC1(C)C2CCC1(C)C(OC(O)C(C#CI)n1cnc(N3CCCCC3)n1)C2
CC1(C)C2CCC1(C)C(OC(O)C1CC1n1nnnc1N1CCCCC1)C2
CC1(C)C2CCC1(C)C(OC(O)C[n+]1nc(N3CCCCC3)sc1NSC(=S)N1CCOCC1)C2
CC1(C)C2CCC1(C)C(OC(O)C(F)(F)C1C=CC(N3CCCCC3)O1)C2
Cc1ccc(N(C(=S)N(C)CN2CCCCC2)C(O)OC2CC3CCC2(C)C3(C)C)cc1
CC1(C)C2CCC1(C)C(OC(O)C1(c3nc(N4CCCCC4)no3)CNC1)C2
C#CC(C(O)OC1CC2CCC1(C)C2(C)C)n1cc(N2CCCCC2)nn1
CC1(C)C2CCC1(C)C(OC(O)C1(c3nc(N4CCCCC4)no3)CNC(=O)C1)C2
CN(CN1CCCCC1)C(=S)N(c1ccc(Cl)cc1O)C(O)OC1CC2CCC1(C)C2(C)C
CC1(C)C2CCC1(C)C(OC(O)C1CC(CO)C(CN3CCCCC3)C1)C2
CC#CC(C(O)OC1CC2CCC1(C)C2(C)C)N1CC(N2CCCCC2)C1=O
CC1(C)C2CCC1(C)C(OC(O)C1CC1NC(=S)SCN1CCCCC1)C2
CC1(C)C2CCC1(C)C(OC(O)NC(=O)C(C#N)C(=S)N1CCCCC1)C2
CN(CN1CCCCC1)C(=S)N(c1cccnc1)C(O)OC1CC2CCC1(C)C2(C)C
C=C(SC(=NC#N)SCN1CCCCC1)C(O)OC1CC2CCC1(C)C2(C)C
CC1(C)C2CCC1(C)C(OC(O)C1(c3noc(N4CCCCC4)n3)CC=NO1)C2
CC1(C)C2CCC1(C)C(OC(O)Cn1c[n+](N3CCCCC3)cc1C1CC1)C2
CC1(C)C2CCC1(C)C(OC(O)C=Cc1ccoc1N1CCCCC1)C2
CN(CN1CCCCC1)C(=S)N(c1ccc(O)cc1)C(O)OC1CC2CCC1(C)C2(C)C
CC1(C)C2CCC1(C)C(OC(O)C1SC(=O)[N-]N=C1CSN1CCCCC1)C2
C=C(N1CCCCC1)[NH+]1CCC(C(O)OC2CC3CCC2(C)C3(C)C)C1
CC1(C)C2CCC1(C)C(OC(O)[NH+]1CC(CO)C(CN3CCCCC3)C1)C2
C#CC(C(O)OC1CC2CCC1(C)C2(C)C)n1c[n+](N2CCCCC2)cc1C
C#CC(C(O)OC1CC2CCC1(C)C2(C)C)N1CC(N2CCCCC2)C1=O
CC1(C)C2CCC1(C)C(OC(O)C[n+]1nc(N3CCCCC3)sc1NC=O)C2
C#CC(C(O)OC1CC2CCC1(C)C2(C)C)n1cnc(N2CCCCC2)n1
CC1(C)C2CCC1(C)C(OC(O)CCC1=C(N3CCCCC3)C1C#N)C2
CN(CN1CCCCC1)C(=S)N(c1ccccc1O)C(O)OC1CC2CCC1(C)C2(C)C
Cc1cc(-c2nn(N3CCCCC3)c(=S)n2CC(O)OC2CC3CCC2(C)C3(C)C)n(C)n1
C#CC(C(O)OC1CC2CCC1(C)C2(C)C)n1cc[n+](N2CCCCC2)c1
CC1(C)C2CCC1(C)C(OC(O)N=Nc1nc([O-])cn1N1CCCCC1)C2
C=CN=C(SCC(O)OC1CC2CCC1(C)C2(C)C)SCN1CCCCC1
CC1(C)C2CCC1(C)C(OC(O)C(C#CCN)N1CC(N3CCCCC3)C1=O)C2
CC1(C)C2CCC1(C)C(OC(O)C(C#CC[NH3+])N1CC(N3CCCCC3)C1=O)C2
CC1(C)C2CCC1(C)C(OC(O)C=Cc1nc[nH]c1N1CCCCC1)C2
CC(C(O)OC1CC2CCC1(C)C2(C)C)n1ncn(N2CCCCC2)c1=O
CC(C(O)OC1CC2CCC1(C)C2(C)C)n1cnn(N2CCCCC2)c1=O
CC1(C)C2CCC1(C)C(OC(O)C(=CC#N)N=CNN1CCCCC1)C2
C#CC(C(O)OC1CC2CCC1(C)C2(C)C)n1ncc(N2CCCCC2)n1
CC(C(O)OC1CC2CCC1(C)C2(C)C)n1nc(N2CCCCC2)[nH]c1=S
CC(C(O)OC1CC2CCC1(C)C2(C)C)n1oc(N2CCCCC2)cc1=O
CC(C(O)OC1CC2CCC1(C)C2(C)C)[n+]1cn(N2CCCCC2)nc1[S-]
CC(C(O)OC1CC2CCC1(C)C2(C)C)n1ncn(N2CCCCC2)c1=S
CC1(C)C2CCC1(C)C(OC(O)C=Cc1ccnn1N1CCCCC1)C2
CC(C(O)OC1CC2CCC1(C)C2(C)C)n1c[n+](N2CCCCC2)cc1Cl
CC1(C)C2CCC1(C)C(OC(O)C1(C[S-])CCC(ON3CCCCC3)N1)C2
CC(C(O)OC1CC2CCC1(C)C2(C)C)n1nc(N2CCCCC2)oc1=S
CC1(C)C2CCC1(C)C(OC(O)C(C#N)SC1=[N+](N3CCCCC3)N1)C2
CC1(C)C2CCC1(C)C(OC(O)C1(c3nc(N4CCCCC4)no3)CCCC1)C2
CC1(C)C2CCC1(C)C(OC(O)C=Cc1ncnn1N1CCCCC1)C2
CC1(C)C2CCC1(C)C(OC(O)C1(C[S-])CCC(ON3CCCCC3)[NH2+]1)C2
CC1(C)C2CCC1(C)C(OC(O)C=Cc1oncc1N1CCCCC1)C2
CC(C(O)OC1CC2CCC1(C)C2(C)C)n1nc(N2CCCCC2)nc1Cl
CS(=O)c1nc(N2CCCCC2)nn1CC(O)OC1CC2CCC1(C)C2(C)C
CC(C(O)OC1CC2CCC1(C)C2(C)C)n1c[n+](N2CCCCC2)cc1[O-]
CCc1c(CC(O)OC2CC3CCC2(C)C3(C)C)on(N2CCCCC2)c1=O
CC(C(O)OC1CC2CCC1(C)C2(C)C)n1c(N)nn(N2CCCCC2)c1=O
C#CC(C(O)OC1CC2CCC1(C)C2(C)C)n1nnc(N2CCCCC2)n1
CC(C(O)OC1CC2CCC1(C)C2(C)C)n1nc(N2CCCCC2)[n-]c1=O
CC(C(O)OC1CC2CCC1(C)C2(C)C)n1nc(N2CCCCC2)[nH]c1=O
CC1(C)C2CCC1(C)C(OC(O)C[NH+]([O-])c1ncccc1N1CCCCC1)C2
CC1(C)C2CCC1(C)C(OC(O)NC=NC(=O)N1CCCCC1)C2
CC1(C)C2CCC1(C)C(OC(O)C([S-])n1cc[n+](N3CCCCC3)c1)C2
CSC(=NC(=O)C(O)OC1CC2CCC1(C)C2(C)C)NN1CCCCC1
CSC(NN1CCCCC1)=[NH+]C(=O)C(O)OC1CC2CCC1(C)C2(C)C
CC1(C)C2CCC1(C)C(OC(O)C(Br)=Cc1oc(Br)cc1N1CCCCC1)C2
CC(C(O)OC1CC2CCC1(C)C2(C)C)n1nc(N2CCCCC2)oc1=O
CC1(C)C2CCC1(C)C(OC(O)C([S-])c1cnn(N3CCCCC3)n1)C2
CC(C(O)OC1CC2CCC1(C)C2(C)C)n1c[n+](N2CCCCC2)cc1I
Cc1n(C(N)C(O)OC2CC3CCC2(C)C3(C)C)cc[n+]1N1CCCCC1
CC1(C)C2CCC1(C)C(OC(O)C1(NC(=O)NN3CCCCC3)C=C1)C2
Cc1n(C(O)C(O)OC2CC3CCC2(C)C3(C)C)cc[n+]1N1CCCCC1
CC1(C)C2CCC1(C)C(OC(O)NC=NC(=C(N)C#N)N1CCCCC1)C2
CC1(C)C2CCC1(C)C(OC(O)C(C#N)c1nc(N3CCCCC3)no1)C2
Cc1ccccc1N(C(=S)N(C)CN1CCCCC1)C(O)OC1CC2CCC1(C)C2(C)C
CC1(C)C2CCC1(C)C(OC(O)C(C#N)C(=O)C=CN1CCCCC1)C2
CC1(C)C2CCC1(C)C(OC(O)C([S-])n1cnc(N3CCCCC3)n1)C2
CC1(C)C2CCC1(C)C(OC(O)C1(NC(=O)NN3CCCCC3)CC1)C2
Cc1n(C([NH3+])C(O)OC2CC3CCC2(C)C3(C)C)cc[n+]1N1CCCCC1
CC1(C)C2CCC1(C)C(OC(O)C=CC(=O)C(C#N)(C#N)N1CCCCC1)C2
CC(C1NCC(C(O)OC2CC3CCC2(C)C3(C)C)O1)N1CCCCC1
CC1(C)C2CCC1(C)C(OC(O)C(Cl)c1nc(N3CCCCC3)no1)C2
CC1(C)C2CCC1(C)C(OC(O)C([S-])c1nc(N3CCCCC3)no1)C2
CC1(C)C2CCC1(C)C(OC(O)C(C#N)n1nnc(N3CCCCC3)n1)C2
CC1(C)C2CCC1(C)C(OC(O)C([S-])c1noc(N3CCCCC3)n1)C2
CC1(C)C2CCC1(C)C(OC(O)C(F)c1nc(N3CCCCC3)no1)C2
CC1(C)C2CCC1(C)C(OC(O)C(O)n1c[n+](N3CCCCC3)cc1Cl)C2
CC(N=C(C#N)NN1CCCCC1)C(O)OC1CC2CCC1(C)C2(C)C
CC1(C)C2CCC1(C)C(OC(O)C=Nn1nnnc1N1CCCCC1)C2
CC1(C)C2CCC1(C)C(OC(O)C1CCC(N(O)N3CCCCC3)C1)C2
CC1(C)C2CCC1(C)C(OC(O)C=Nc1ncnn1N1CCCCC1)C2
CC1(C)C2CCC1(C)C(OC(O)C1CC(C[NH3+])C(CN3CCCCC3)O1)C2
CC(C)(C(O)OC1CC2CCC1(C)C2(C)C)[n+]1cn(N2CCCCC2)nc1[S-]
CC1(C)C2CCC1(C)C(OC(O)C(Br)c1nc(N3CCCCC3)no1)C2
CC1(C)C2CCC1(C)C(OC(O)C=CC(=O)C(C#N)N1CCCCC1)C2
Cc1nc(N2CCCCC2)nn1C(C)C(O)OC1CC2CCC1(C)C2(C)C
CC1(C)C2CCC1(C)C(OC(O)C(C=O)n1cnc(N3CCCCC3)n1)C2
CC(C(O)OC1CC2CCC1(C)C2(C)C)[n+]1c[nH]c(N2CCCCC2)c1
CC(C(O)OC1CC2CCC1(C)C2(C)C)n1cc[n+](N2CCCCC2)c1
CC1(C)C2CCC1(C)C(OC(O)C1CC1C(=O)CN1CCCCC1)C2
CC(C(O)OC1CC2CCC1(C)C2(C)C)n1c[n+](N2CCCCC2)cc1S
CC1(C)C2CCC1(C)C(OC(O)CC(=O)C1CC1N1CCCCC1)C2
CC(C(O)OC1CC2CCC1(C)C2(C)C)n1cc(N2CCCCC2)nn1
CC(C(O)OC1CC2CCC1(C)C2(C)C)n1cnc(N2CCCCC2)n1
Cc1nc(N2CCCCC2)c(NNC(O)OC2CC3CCC2(C)C3(C)C)o1
C=C(C1NC(=O)C1[NH2+]C(O)OC1CC2CCC1(C)C2(C)C)N1CCCCC1
CC1(C)C2CCC1(C)C(OC(O)C([NH3+])n1cc(N3CCCCC3)c(=O)o1)C2
CC(c1nc(N2CCCCC2)no1)C(O)OC1CC2CCC1(C)C2(C)C
CC(C(O)OC1CC2CCC1(C)C2(C)C)[n+]1cc(N2CCCCC2)on1
CC(c1noc(N2CCCCC2)n1)C(O)OC1CC2CCC1(C)C2(C)C
CC1(C)C2CCC1(C)C(OC(O)C(C#N)(C#N)C(=S)SCN1CCCCC1)C2
CC1(C)C2CCC1(C)C(OC(O)NN=C(C#N)C(=O)N1CCCCC1)C2
CC1(C)C2CCC1(C)C(OC(O)C=Cc1nnsc1N1CCCCC1)C2
CC(C(O)OC1CC2CCC1(C)C2(C)C)n1nnc(N2CCCCC2)n1
CC(C(O)OC1CC2CCC1(C)C2(C)C)[n+]1cnn(N2CCCCC2)n1
CC(C)Nc1sc(N2CCCCC2)n[n+]1CC(O)OC1CC2CCC1(C)C2(C)C
CC1(C)C2CCC1(C)C(OC(O)C([NH3+])c1nc(N3CCCCC3)no1)C2
CC1(C)C2CCC1(C)C(OC(O)C([NH3+])c1noc(N3CCCCC3)n1)C2
CC([S-])(c1nc(N2CCCCC2)no1)C(O)OC1CC2CCC1(C)C2(C)C
CC1(C)C2CCC1(C)C(OC(O)CC(=O)[N-]N(C#N)N1CCCCC1)C2
CC([S-])(C(O)OC1CC2CCC1(C)C2(C)C)n1cc[n+](N2CCCCC2)c1
CC1(C)C2CCC1(C)C(OC(O)C(=O)N=CNN1CCCCC1)C2
CC1(C)C2CCC1(C)C(OC(O)C(F)(F)N=C(F)NN1CCCCC1)C2
Cc1c[n+](N2CCCCC2)cn1C(O)C(O)OC1CC2CCC1(C)C2(C)C
CC1(C)C2CCC1(C)C(OC(O)C(F)(F)NC(=O)NN1CCCCC1)C2
Cc1nn(N2CCCCC2)nc1C(O)C(O)OC1CC2CCC1(C)C2(C)C
CC1(C)C2CCC1(C)C(OC(O)C(N)n1cc[n+](N3CCCCC3)c1)C2
CC1(C)C2CCC1(C)C(OC(O)C([NH3+])n1cc[n+](N3CCCCC3)c1)C2
CC1(C)C2CCC1(C)C(OC(O)C([NH3+])C1C=CC(N3CCCCC3)O1)C2
CC1(C)C2CCC1(C)C(OC(O)C(O)n1cc[n+](N3CCCCC3)c1)C2
CC1(C)C2CCC1(C)C(OC(O)CCC([S-])=C=CN1CCCCC1)C2
CC1(C)C2CCC1(C)C(OC(O)Cc1nn(N3CCCCC3)nc1CO)C2
CC(C)(C(O)OC1CC2CCC1(C)C2(C)C)n1cnc(N2CCCCC2)n1
CSc1c[n+](N2CCCCC2)cn1CC(O)OC1CC2CCC1(C)C2(C)C
CC1(C)C2CCC1(C)C(OC(O)C(=O)C(C#N)=NNN1CCCCC1)C2
CC1(C)C2CCC1(C)C(OC(O)[NH2+]N=C([S-])C(=O)N1CCCCC1)C2
CC(N)(c1nc(N2CCCCC2)no1)C(O)OC1CC2CCC1(C)C2(C)C
CC(SC1=[N+](N2CCCCC2)N1)C(O)OC1CC2CCC1(C)C2(C)C
CC1(C)C2CCC1(C)C(OC(O)C(O)n1cnc(N3CCCCC3)n1)C2
CC1(C)C2CCC1(C)C(OC(O)C(Cl)C=C=CN1CCCCC1)C2
CC1(C)C2CCC1(C)C(OC(O)C(S)n1cc[n+](N3CCCCC3)c1)C2
Cn1c[n+](C(O)C(O)OC2CC3CCC2(C)C3(C)C)cc1N1CCCCC1
CC(C(O)OC1CC2CCC1(C)C2(C)C)n1ncc(N2CCCCC2)n1
CC1(C)C2CCC1(C)C(OC(O)C(N)c1nc(N3CCCCC3)no1)C2
CC1(C)C2CCC1(C)C(OC(O)C(N)c1noc(N3CCCCC3)n1)C2
CC1(C)C2CCC1(C)C(OC(O)C(S)n1cnc(N3CCCCC3)n1)C2
CC1(C)C2CCC1(C)C(OC(O)C(O)c1nc(N3CCCCC3)no1)C2
CC1(C)C2CCC1(C)C(OC(O)C[N-]C(=O)C(F)(F)N1CCCCC1)C2
CC1(C)C2CCC1(C)C(OC(O)CC(N)=C(C#N)C(=O)CN1CCCCC1)C2
CC1(C)C2CCC1(C)C(OC(O)C(O)c1noc(N3CCCCC3)n1)C2
CC1(C)C2CCC1(C)C(OC(O)C=NN(CN1CCCCC1)C(=N)[S-])C2
CC1(C)C2CCC1(C)C(OC(O)C(S)c1cnn(N3CCCCC3)n1)C2
CC1(C)C2CCC1(C)C(OC(O)C(O)[n+]1cnn(N3CCCCC3)n1)C2
CC1(C)C2CCC1(C)C(OC(O)CCC(=O)N([S-])N1CCCCC1)C2
CCNc1sc(N2CCCCC2)n[n+]1CC(O)OC1CC2CCC1(C)C2(C)C
CC1(C)C2CCC1(C)C(OC(O)C(S)c1nc(N3CCCCC3)no1)C2
C#CC(CC(O)OC1CC2CCC1(C)C2(C)C)N(CN1CCCCC1)C(N)=O
CC([NH3+])(c1noc(N2CCCCC2)n1)C(O)OC1CC2CCC1(C)C2(C)C
CC(N)(c1noc(N2CCCCC2)n1)C(O)OC1CC2CCC1(C)C2(C)C
CC1(C)C2CCC1(C)C(OC(O)C(N)n1cnc(N3CCCCC3)n1)C2
CC(C(O)OC1CC2CCC1(C)C2(C)C)n1cc([O-])[n+](N2CCCCC2)n1
CN(C(O)OC1CC2CCC1(C)C2(C)C)n1c[nH+]c(N2CCCCC2)c1
CC([NH3+])(c1nc(N2CCCCC2)no1)C(O)OC1CC2CCC1(C)C2(C)C
CC1(C)C2CCC1(C)C(OC(O)C(C#N)C(=O)[N-]NN1CCCCC1)C2
CC1(C)C2CCC1(C)C(OC(O)CNn1nnnc1N1CCCCC1)C2
CC1(C)C2CCC1(C)C(OC(O)C(=S)CC(=O)NN1CCCCC1)C2
C=C(N1CCCCC1)[N+]([O-])=NCC(O)OC1CC2CCC1(C)C2(C)C
CC1(C)C2CCC1(C)C(OC(O)C1C(C(=O)CN3CCCCC3)=C(N)CC1C#N)C2
CC1(C)C2CCC1(C)C(OC(O)C=C[N-]N(C(=S)[S-])N1CCCCC1)C2
C=C(C(=N)SCC(O)OC1CC2CCC1(C)C2(C)C)N1CCCCC1
CC1(C)C2CCC1(C)C(OC(O)N[N-]C(=O)C(F)(F)N1CCCCC1)C2
CC(O)(c1noc(N2CCCCC2)n1)C(O)OC1CC2CCC1(C)C2(C)C
CC1(C)C2CCC1(C)C(OC(O)C[N-]C(=O)C(=NN)N1CCCCC1)C2
CC(C(O)OC1CC2CCC1(C)C2(C)C)N1CC(N2CCCCC2)C1=O
C=C([NH+]=CNN1CCCCC1)C(O)OC1CC2CCC1(C)C2(C)C
CC(CC(O)OC1CC2CCC1(C)C2(C)C)C(=O)N=NN1CCCCC1
CC(C(=O)N=NN1CCCCC1)C(O)OC1CC2CCC1(C)C2(C)C
CC(c1cnn(N2CCCCC2)n1)C(O)OC1CC2CCC1(C)C2(C)C
CC1(C)C2CCC1(C)C(OC(O)CCC1OC1N1CCCCC1)C2
CSC(=NC=CC(O)OC1CC2CCC1(C)C2(C)C)SCN1CCCCC1
CC1(C)C2CCC1(C)C(OC(O)C(I)=CC(=O)CN1CCCCC1)C2
CC1(C)C2CCC1(C)C(OC(O)C(C=O)n1nnc(N3CCCCC3)n1)C2
CC1(C)C2CCC1(C)C(OC(O)CC[N+]([O-])=CN1CCCCC1)C2
C=C(SC(=O)CN1CCCCC1)C(O)OC1CC2CCC1(C)C2(C)C
C=C(C(=O)NNN1CCCCC1)C(O)OC1CC2CCC1(C)C2(C)C
CC#CC(C(O)OC1CC2CCC1(C)C2(C)C)n1cc[n+](N2CCCCC2)c1
CC1(C)C2CCC1(C)C(OC(O)C(O)C(=S)C=CN1CCCCC1)C2
CC1(C)C2CCC1(C)C(OC(O)NCC(C#N)=CN1CCCCC1)C2
CCC(=C=CN1CCCCC1)CC(O)OC1CC2CCC1(C)C2(C)C
CC1(C)C2CCC1(C)C(OC(O)[NH2+]CC(C#N)=CN1CCCCC1)C2
CC1(C)C2CCC1(C)C(OC(O)C(F)(F)C(=O)[N-]NN1CCCCC1)C2
CC(S)(C(O)OC1CC2CCC1(C)C2(C)C)n1cc[n+](N2CCCCC2)c1
CN([N-]C(=O)NN1CCCCC1)C(O)OC1CC2CCC1(C)C2(C)C
CC1(C)C2CCC1(C)C(OC(O)C(C#CI)n1nnc(N3CCCCC3)n1)C2
CC1(C)C2CCC1(C)C(OC(O)C(N)=CC(=O)CN1CCCCC1)C2
CC1(C)C2CCC1(C)C(OC(O)C(=O)CC=CN1CCCCC1)C2
CC1(C)C2CCC1(C)C(OC(O)CC(=O)C1NC1=CN1CCCCC1)C2
CN(C(F)=NC(F)(F)C(O)OC1CC2CCC1(C)C2(C)C)N1CCCCC1
Cc1ccc(C)c(N(C(=S)N(C)CN2CCCCC2)C(O)OC2CC3CCC2(C)C3(C)C)c1
CC(NCC(O)OC1CC2CCC1(C)C2(C)C)C(=O)N1CCCCC1
CC(C(=O)SCC(O)OC1CC2CCC1(C)C2(C)C)N1CCCCC1
CC1(C)C2CCC1(C)C(OC(O)C(=S)CC=CN1CCCCC1)C2
CC1(C)C2CCC1(C)C(OC(O)C([S-])C=C=CN1CCCCC1)C2
CC(=CC(=O)CN1CCCCC1)C(O)OC1CC2CCC1(C)C2(C)C
CC1(C)C2CCC1(C)C(OC(O)C1CC1CSN1CCCCC1)C2
CC(C(O)OC1CC2CCC1(C)C2(C)C)N([O-])C(=S)NN1CCCCC1
CC([NH2+]C(O)OC1CC2CCC1(C)C2(C)C)C(=O)NN1CCCCC1
CC(C)(NC(O)OC1CC2CCC1(C)C2(C)C)C(=O)NN1CCCCC1
CC1(C)C2CCC1(C)C(OC(O)CCC1(CN3CCCCC3)CO1)C2
CN(C(=O)C(Br)CC(O)OC1CC2CCC1(C)C2(C)C)N1CCCCC1
CC1(C)C2CCC1(C)C(OC(O)CSC(=S)CCN1CCCCC1)C2
CC(C)([NH2+]C(O)OC1CC2CCC1(C)C2(C)C)C(=O)NN1CCCCC1
CC1(C)C2CCC1(C)C(OC(O)[NH2+]CC=C=CN1CCCCC1)C2
CC1(C)C2CCC1(C)C(OC(O)C=CC(=O)CN1CCCCC1)C2
CC1(C)C2CCC1(C)C(OC(O)C=CC(=S)CON1CCCCC1)C2
CC1(C)C2CCC1(C)C(OC(O)CCC(=O)NN1CCCCC1)C2
CC1(C)C2CCC1(C)C(OC(O)NN=CC(=O)N1CCCCC1)C2
CC(=[NH+]CCC(O)OC1CC2CCC1(C)C2(C)C)N1CCCCC1
CC(=NCCC(O)OC1CC2CCC1(C)C2(C)C)N1CCCCC1
C=C([NH+]=CNC(O)OC1CC2CCC1(C)C2(C)C)N1CCCCC1
CC1(C)C2CCC1(C)C(OC(O)C(O)C=C=CN1CCCCC1)C2
CC1(C)C2CCC1(C)C(OC(O)C([NH3+])C=C=CN1CCCCC1)C2
CC1(C)C2CCC1(C)C(OC(O)C=CC(CN1CCCCC1)=NO)C2
CC1(C)C2CCC1(C)C(OC(O)CON=C(N)N1CCCCC1)C2
C=C(CN1CCCCC1)C(=O)N(N)C(O)OC1CC2CCC1(C)C2(C)C
CC1(C)C2CCC1(C)C(OC(O)C=CC(=S)C(O)N1CCCCC1)C2
CC(NC(O)OC1CC2CCC1(C)C2(C)C)C(=O)NN1CCCCC1
C#CC(=COCN1CCCCC1)C(O)OC1CC2CCC1(C)C2(C)C
CC(=CC(CN1CCCCC1)=NO)C(O)OC1CC2CCC1(C)C2(C)C
CC1(C)C2CCC1(C)C(OC(O)N([S-])C(=O)CCN1CCCCC1)C2
CC1(C)C2CCC1(C)C(OC(O)CSC(=O)CCN1CCCCC1)C2
CC1(C)C2CCC1(C)C(OC(O)C(n1cc[n+](N3CCCCC3)c1)C(F)(F)F)C2
CC1(C)C2CCC1(C)C(OC(O)CC[NH+]=CN1CCCCC1)C2
CC(N=C=NN1CCCCC1)C(O)OC1CC2CCC1(C)C2(C)C
C=C(C=CC(O)OC1CC2CCC1(C)C2(C)C)ON1CCCCC1
CC1(C)C2CCC1(C)C(OC(O)C(c1noc(N3CCCCC3)n1)C(F)(F)F)C2
CC(NC(=O)NN1CCCCC1)C(O)OC1CC2CCC1(C)C2(C)C
CC1(C)C2CCC1(C)C(OC(O)NCC(Br)=CN1CCCCC1)C2
CSC(=NC(O)C(O)OC1CC2CCC1(C)C2(C)C)NN1CCCCC1
CC1(C)C2CCC1(C)C(OC(O)[NH2+]CN=CN1CCCCC1)C2
CC(=NNN1CCCCC1)C(=O)C(O)OC1CC2CCC1(C)C2(C)C
CC(=CC(=O)CN1CCCCC1)CC(O)OC1CC2CCC1(C)C2(C)C
CN(CC(O)OC1CC2CCC1(C)C2(C)C)N=CN1CCCCC1
CC1(C)C2CCC1(C)C(OC(O)[NH2+]CC(Br)=CN1CCCCC1)C2
CC1(C)C2CCC1(C)C(OC(O)CC(O)C1=C(N3CCCCC3)C1)C2
CC1(C)C2CCC1(C)C(OC(O)CNC([S-])=CN1CCCCC1)C2
CC1(C)C2CCC1(C)C(OC(O)C(=COCN1CCCCC1)[N+]#N)C2
CC1(C)C2CCC1(C)C(OC(O)NC[NH+]=CN1CCCCC1)C2
C=C(CN1CCCCC1)C(=O)NC(O)OC1CC2CCC1(C)C2(C)C
CNC(C[NH2+]C(O)OC1CC2CCC1(C)C2(C)C)=[NH+]N1CCCCC1
CC1(C)C2CCC1(C)C(OC(O)[N+]1=C(SCCN3CCCCC3)N1)C2
C=C(N1CCCCC1)[NH+]([O-])CCC(O)OC1CC2CCC1(C)C2(C)C
CC1(C)C2CCC1(C)C(OC(O)CC(=O)C=CN1CCCCC1)C2
CC1(C)C2CCC1(C)C(OC(O)CC(=O)C(=S)C([NH3+])N1CCCCC1)C2
CC1(C)C2CCC1(C)C(OC(O)CNC=[NH+]N1CCCCC1)C2
CC1(C)C2CCC1(C)C(OC(O)[NH2+]CC(=S)NN1CCCCC1)C2
C=C=C(CON1CCCCC1)SC(O)OC1CC2CCC1(C)C2(C)C
CC1(C)C2CCC1(C)C(OC(O)C=C1C(C(O)N3CCCCC3)C1(F)F)C2
CCC#CC(C(O)OC1CC2CCC1(C)C2(C)C)n1cc[n+](N2CCCCC2)c1
CC1(C)C2CCC1(C)C(OC(O)CC[N+](O)=CN1CCCCC1)C2
CC1(C)C2CCC1(C)C(OC(O)CN(C#N)CCN1CCCCC1)C2
CC1(C)C2CCC1(C)C(OC(O)NCC(Cl)=CN1CCCCC1)C2
CC([NH2+]C(O)OC1CC2CCC1(C)C2(C)C)C([S-])=NN1CCCCC1
CN(C(=O)CCC(O)OC1CC2CCC1(C)C2(C)C)N1CCCCC1
C=C(CN1CCCCC1)C(=O)N(C)C(O)OC1CC2CCC1(C)C2(C)C
CC1(C)C2CCC1(C)C(OC(O)[NH2+]CC([S-])=NN1CCCCC1)C2
CC1(C)C2CCC1(C)C(OC(O)CON=CN1CCCCC1)C2
CC1(C)C2CCC1(C)C(OC(O)CCN1OC1N1CCCCC1)C2
CC1(C)C2CCC1(C)C(OC(O)C=[N+]([O-])CCN1CCCCC1)C2
CC1(C)C2CCC1(C)C(OC(O)[NH2+]CC(Cl)=CN1CCCCC1)C2
CC1(C)C2CCC1(C)C(OC(O)C([NH3+])C(=S)C(=O)CN1CCCCC1)C2
CSC1=NCC(C(O)OC2CC3CCC2(C)C3(C)C)N1C(=O)CCN1CCCCC1
CC1(C)C2CCC1(C)C(OC(O)N[N-]C(=O)C(Cl)N1CCCCC1)C2
CC(NC(O)OC1CC2CCC1(C)C2(C)C)C(=S)NN1CCCCC1
CC([NH2+]C(O)OC1CC2CCC1(C)C2(C)C)C(=S)NN1CCCCC1
CC1(C)C2CCC1(C)C(OC(O)NNC=[NH+]N1CCCCC1)C2
CC1(C)C2CCC1(C)C(OC(O)C([NH3+])C(=O)[N-]NN1CCCCC1)C2
CC1(C)C2CCC1(C)C(OC(O)[NH2+]CC(N)=[NH+]N1CCCCC1)C2
CC1(C)C2CCC1(C)C(OC(O)C(=O)C=NNN1CCCCC1)C2
CC1(C)C2CCC1(C)C(OC(O)NCC(=O)NN1CCCCC1)C2
CC1(C)C2CCC1(C)C(OC(O)CC(=O)C(=S)C[NH2+]N1CCCCC1)C2
CC1(C)C2CCC1(C)C(OC(O)[NH2+]CC(=O)NN1CCCCC1)C2
CC1(C)C2CCC1(C)C(OC(O)N[N-]C(=O)C([NH3+])N1CCCCC1)C2
CC1(C)C2CCC1(C)C(OC(O)NCC(F)=CN1CCCCC1)C2
CC1(C)C2CCC1(C)C(OC(O)[NH2+]CC=C(F)N1CCCCC1)C2
C=C(C(=O)SCN1CCCCC1)C(O)OC1CC2CCC1(C)C2(C)C
CC1(C)C2CCC1(C)C(OC(O)C(S)C=C=CN1CCCCC1)C2
CC1(C)C2CCC1(C)C(OC(O)C(Cl)=NOCN1CCCCC1)C2
CC(=NOCC(O)OC1CC2CCC1(C)C2(C)C)N1CCCCC1
C[N+](=C(N)C[NH2+]C(O)OC1CC2CCC1(C)C2(C)C)N1CCCCC1
CN(C(=O)CC(=S)C(O)OC1CC2CCC1(C)C2(C)C)N1CCCCC1
CC([NH2+]C(O)OC1CC2CCC1(C)C2(C)C)C(=O)N(C)N1CCCCC1
CC(=CC[NH2+]C(O)OC1CC2CCC1(C)C2(C)C)N1CCCCC1
CC1(C)C2CCC1(C)C(OC(O)CC(=O)[N-]N(C(=S)[S-])N1CCCCC1)C2
CC1(C)C2CCC1(C)C(OC(O)[NH2+]CC(=S)N(O)N1CCCCC1)C2
CC(=NNCC(O)OC1CC2CCC1(C)C2(C)C)N1CCCCC1
CC1(C)C2CCC1(C)C(OC(O)c1nnnn1NCN1CCCCC1)C2
CC(NC(O)OC1CC2CCC1(C)C2(C)C)C(=O)N(N)N1CCCCC1
C[NH+](C=C([O-])N1CCCCC1)CC(O)OC1CC2CCC1(C)C2(C)C
CC1(C)C2CCC1(C)C(OC(O)CC(=[NH2+])CSN1CCCCC1)C2
CC1(C)C2CCC1(C)C(OC(O)[NH2+]CC=CN1CCCCC1)C2
CC1(C)C2CCC1(C)C(OC(O)CC(=O)CSN1CCCCC1)C2
CC(=[NH+]CCN1CCCCC1)C(O)OC1CC2CCC1(C)C2(C)C
CC1(C)C2CCC1(C)C(OC(O)N=C([S-])C[NH2+]N1CCCCC1)C2
CC(=COCN1CCCCC1)C(O)OC1CC2CCC1(C)C2(C)C
CC(C=[NH+]N1CCCCC1)CC(O)OC1CC2CCC1(C)C2(C)C
CC1(C)C2CCC1(C)C(OC(O)C=CC[NH2+]N1CCCCC1)C2
CC1(C)C2CCC1(C)C(OC(O)C=[NH+]CCN1CCCCC1)C2
CC1(C)C2CCC1(C)C(OC(O)CON=C(Cl)N1CCCCC1)C2
CC([NH2+]C(O)OC1CC2CCC1(C)C2(C)C)C(=O)N(N)N1CCCCC1
CC1(C)C2CCC1(C)C(OC(O)COC=CN1CCCCC1)C2
CC1(C)C2CCC1(C)C(OC(O)N[N-]C=CN1CCCCC1)C2
CC1(C)C2CCC1(C)C(OC(O)NNC=CN1CCCCC1)C2
CC1(C)C2CCC1(C)C(OC(O)C=COCN1CCCCC1)C2
CC(=NOCN1CCCCC1)C(O)OC1CC2CCC1(C)C2(C)C
CC1(C)C2CCC1(C)C(OC(O)c1nocc1CCN1CCCCC1)C2
CC1(C)C2CCC1(C)C(OC(O)NCC(=O)N(N)N1CCCCC1)C2
CC1(C)C2CCC1(C)C(OC(O)CC(=N)CON1CCCCC1)C2
CC1(C)C2CCC1(C)C(OC(O)C=NOCN1CCCCC1)C2
CC1(C)C2CCC1(C)C(OC(O)C(N)C(=O)[N-]NN1CCCCC1)C2
CC(CN1CCCCC1)N[NH2+]C(O)OC1CC2CCC1(C)C2(C)C
CC(CN1CCCCC1)OCC(O)OC1CC2CCC1(C)C2(C)C
CC1(C)C2CCC1(C)C(OC(O)C(O)C([S-])=C=CN1CCCCC1)C2
CC(NN1CCCCC1)OCC(O)OC1CC2CCC1(C)C2(C)C
CC1(C)C2CCC1(C)C(OC(O)NC=NC(=CC#N)N1CCCCC1)C2
CC1(C)C2CCC1(C)C(OC(O)CN(N)N=NN1CCCCC1)C2
CC1(C)C2CCC1(C)C(OC(O)CN([NH3+])N=NN1CCCCC1)C2
CC(NC(O)OC1CC2CCC1(C)C2(C)C)C(=O)N(C)N1CCCCC1
C[NH+](C=CN1CCCCC1)CC(O)OC1CC2CCC1(C)C2(C)C
CN(N=NNN1CCCCC1)C(O)OC1CC2CCC1(C)C2(C)C
CC(=C[NH+]([O-])CC(O)OC1CC2CCC1(C)C2(C)C)N1CCCCC1
CC1(C)C2CCC1(C)C(OC(O)C([NH3+])C(=O)SCN1CCCCC1)C2
CC(=COCC(O)OC1CC2CCC1(C)C2(C)C)N1CCCCC1
C[NH+](CC(O)OC1CC2CCC1(C)C2(C)C)c1cscc1N1CCCCC1
CN(CN1CCCCC1)C(=S)N(C=O)C(O)OC1CC2CCC1(C)C2(C)C
CC1(C)C2CCC1(C)C(OC(O)c1cnoc1S(=O)CN1CCCCC1)C2
CC1(C)C2CCC1(C)C(OC(O)C(N)C(=O)SCN1CCCCC1)C2
CC1(C)C2CCC1(C)C(OC(O)C(Cl)C(=O)[N-]NN1CCCCC1)C2
CC(=CCC(=S)C(O)OC1CC2CCC1(C)C2(C)C)N1CCCCC1
CC1(C)C2CCC1(C)C(OC(O)NCC(Cl)=C(Cl)N1CCCCC1)C2
CC1(C)C2CCC1(C)C(OC(O)COCNN1CCCCC1)C2
CN(C(CCC(O)OC1CC2CCC1(C)C2(C)C)=NC#N)N1CCCCC1
CC1(C)C2CCC1(C)C(OC(O)Cn1cc(C=NO)[n+](N3CCCCC3)c1)C2
CC1(C)C2CCC1(C)C(OC(O)[NH2+]C(N)N=CN1CCCCC1)C2
CC(CC(O)OC1CC2CCC1(C)C2(C)C)[NH+]=CN1CCCCC1
CC1(C)C2CCC1(C)C(OC(O)NCC(=O)C(C#N)N1CCCCC1)C2
CC(C(=O)SCN1CCCCC1)C(O)OC1CC2CCC1(C)C2(C)C
CC1(C)C2CCC1(C)C(OC(O)n1cncc1S(=O)CN1CCCCC1)C2
CC1(C)C2CCC1(C)C(OC(O)N1N=C1SCCN1CCCCC1)C2
CC(CC(O)OC1CC2CCC1(C)C2(C)C)[N+](O)=CN1CCCCC1
CC1(C)C2CCC1(C)C(OC(O)N([N-]C(=O)CCN1CCCCC1)C(N)=S)C2
CN(N=NNC(O)OC1CC2CCC1(C)C2(C)C)N1CCCCC1
CC1(C)C2CCC1(C)C(OC(O)CNC=C(C=O)N1CCCCC1)C2
CC1CC(C(O)OC2CC3CCC2(C)C3(C)C)C(N=[N+]=[N-])C1ON1CCCCC1
CC1(C)C2CCC1(C)C(OC(O)CON=C(Br)N1CCCCC1)C2
CC1(C)C2CCC1(C)C(OC(O)N[N-]C(=O)C(C#N)N1CCCCC1)C2
CC1(C)C2CCC1(C)C(OC(O)CCSC([S-])=NN1CCCCC1)C2
CC1(C)C2CCC1(C)C(OC(O)CNSC([S-])=NN1CCCCC1)C2
CC1(C)C2CCC1(C)C(OC(O)C(S)C(=O)[N-]NN1CCCCC1)C2
CC1(C)C2CCC1(C)C(OC(O)COC=C(Br)N1CCCCC1)C2
CC1(C)C2CCC1(C)C(OC(O)[NH2+]CC=C(Br)N1CCCCC1)C2
Cc1ccc(CC(O)OC2CC3CCC2(C)C3(C)C)c(C(=O)CN2CCCCC2)c1C
CC1(C)C2CCC1(C)C(OC(O)N[N-]C(=O)C(S)N1CCCCC1)C2
C=C(N1CCCCC1)N(C(N)=O)C(C)(C)CC(O)OC1CC2CCC1(C)C2(C)C
CC(C)(CC(O)OC1CC2CCC1(C)C2(C)C)[N+](=Cc1ncc[nH]1)ON1CCCCC1
CSC1=[NH+]CC(C(O)OC2CC3CCC2(C)C3(C)C)N1C(=O)C(C)CN1CCCCC1
CC1(C)C2CCC1(C)C(OC(O)C(NC(=O)NN1CCCCC1)C(F)(F)F)C2
CC1(C)C2CCC1(C)C(OC(O)NCC=C(Br)N1CCCCC1)C2
CC1(C)C2CCC1(C)C(OC(O)N(C#N)[N-]C(=O)CN1CCCCC1)C2
CC1(C)C2CCC1(C)C(OC(O)CCN=C(N1CCCCC1)C(F)(F)F)C2
CC1(C)C2CCC1(C)C(OC(O)N=C([S-])c1[nH]cnc1N1CCCCC1)C2
CC1(C)C2CCC1(C)C(OC(O)C1([S-])C(=O)[N-]N=C1CCN1CCCCC1)C2
CC1(C)C2CCC1(C)C(OC(O)N([N-]C(=O)CN1CCCCC1)C(=S)[S-])C2
Cn1ncc(C(=O)CN2CCCCC2)c1C(O)OC1CC2CCC1(C)C2(C)C
CC1(C)C2CCC1(C)C(OC(O)c1ncsc1C(O)CN1CCCCC1)C2
CC1(C)C2CCC1(C)C(OC(O)C(C#N)C(=O)CSN1CCCCC1)C2
CC1(C)C2CCC1(C)C(OC(O)N(C(=O)[N-]C(N1CCCCC1)C(F)(F)F)C1=[NH+]CCS1)C2
CC1(C)C2CCC1(C)C(OC(O)c1csnc1SCN1CCCCC1)C2
CC(C(O)OC1CC2CCC1(C)C2(C)C)n1nc(Br)n(N2CCCCC2)c1=S
CC1(C)C2CCC1(C)C(OC(O)C(N)C(=S)C(=O)CN1CCCCC1)C2
CC1(C)C2CCC1(C)C(OC(O)C(O)C1C(=CN3CCCCC3)C1(F)F)C2
CC1(C)C2CCC1(C)C(OC(O)C1=C(OCN3CCCCC3)C=CCC1Br)C2
CC([N-]C(=O)N(C1=NCCS1)C(O)OC1CC2CCC1(C)C2(C)C)N1CCCCC1
CC([N-]C(=O)N(C1=[NH+]CCS1)C(O)OC1CC2CCC1(C)C2(C)C)N1CCCCC1
CC1(C)C2CCC1(C)C(OC(O)CC([S-])C(=O)NN1CCCCC1)C2
CC1(C)C2CCC1(C)C(OC(O)C1CC(C3CC=NO3)[NH+](CN3CCCCC3)C1)C2
CC1(C)C2CCC1(C)C(OC(O)C(C#N)C(=S)SCN1CCCCC1)C2
C#CCN(C(=O)NCC(O)OC1CC2CCC1(C)C2(C)C)N1CCCCC1
CC1(C)C2CCC1(C)C(OC(O)[n+]1cssc1=NC(=O)N1CCCCC1)C2
CC1(C)C2CCC1(C)C(OC(O)N(C(=O)[N-]N(C(N)=S)N1CCCCC1)c1ccccc1)C2
CC1(C)C2CCC1(C)C(OC(O)CON=C(C#N)N1CCCCC1)C2
CC1(C)C2CCC1(C)C(OC(O)c1c(C(O)CN3CCCCC3)sc(Cl)c1Cl)C2
CC(CC(O)OC1CC2CCC1(C)C2(C)C)N=C(N1CCCCC1)C(Cl)(Cl)Cl
CC1(C)C2CCC1(C)C(OC(O)COC=C(C#N)N1CCCCC1)C2
CC1(C)C2CCC1(C)C(OC(O)[N+](N)=C([S-])C(=O)CN1CCCCC1)C2
CC1(C)C2CCC1(C)C(OC(O)[NH2+]CC=C(C#N)N1CCCCC1)C2
CSC(NN1CCCCC1)=[NH+]C(C(O)OC1CC2CCC1(C)C2(C)C)C(Cl)(Cl)Cl
CC1(C)C2CCC1(C)C(OC(O)n1n[nH+]c([O-])c1CCN1CCCCC1)C2
CC1(C)C2CCC1(C)C(OC(O)c1cscc1C(=N)CN1CCCCC1)C2
CC1(C)C2CCC1(C)C(OC(O)NCC=C(I)N1CCCCC1)C2
CC1(C)C2CCC1(C)C(OC(O)n1c(OCN3CCCCC3)ncnc1=S)C2
CN(C(=O)NC(C(O)OC1CC2CCC1(C)C2(C)C)C(Cl)(Cl)Cl)N1CCCCC1
CC1(C)C2CCC1(C)C(OC(O)c1c(C(O)CN3CCCCC3)sc(Br)c1Br)C2
CC1(C)C2CCC1(C)C(OC(O)CNC=C(C#N)N1CCCCC1)C2
C#CC(=CC[NH2+]C(O)OC1CC2CCC1(C)C2(C)C)N1CCCCC1
CC1(C)C2CCC1(C)C(OC(O)CC(=C=CN1CCCCC1)C(N)=O)C2
CC1(C)C2CCC1(C)C(OC(O)c1ccnnc1-n1ncnc1N1CCCCC1)C2
CC1(C)C2CCC1(C)C(OC(O)Cn1c[n+](N3CCCCC3)c([N-]C(N)=O)n1)C2
CN(CN1CCCCC1)C(=S)N(c1ccc(Cl)c([O-])c1)C(O)OC1CC2CCC1(C)C2(C)C
CC1(C)C2CCC1(C)C(OC(O)c1scnc1S(=O)CN1CCCCC1)C2
CN(CN1CCCCC1)C(=S)N(c1ccc(Cl)c(O)c1)C(O)OC1CC2CCC1(C)C2(C)C
CC1(C)C2CCC1(C)C(OC(O)c1nc(N)ncc1-n1ncnc1N1CCCCC1)C2
CC1(C)C2CCC1(C)C(OC(O)C(O)C1SCC1CN1CCCCC1)C2
CC1(C)C2CCC1(C)C(OC(O)CON=C(N1CCCCC1)C(F)(F)F)C2
CC1(C)C2CCC1(C)C(OC(O)OC(C=CN1CCCCC1)C(F)(F)F)C2
CC1(C)C2CCC1(C)C(OC(O)CNC(=O)N(CC#N)N1CCCCC1)C2
CC1(C)C2CCC1(C)C(OC(O)c1cscc1C(=O)CN1CCCCC1)C2
CC1(C)C2CCC1(C)C(OC(O)c1sccc1SCN1CCCCC1)C2
C=C(c1ncncc1C(O)OC1CC2CCC1(C)C2(C)C)[NH+]([O-])CN1CCCCC1
CC1(C)C2CCC1(C)C(OC(O)COC=C([N+]#N)N1CCCCC1)C2
CSC(NC([O-])(C(O)OC1CC2CCC1(C)C2(C)C)C(Cl)(Cl)Cl)=[NH+]N1CCCCC1
CC1(C)C2CCC1(C)C(OC(O)Cn1cc(CF)[n+](N3CCCCC3)c1)C2
CC1(C)C2CCC1(C)C(OC(O)C(=NCCN1CCCCC1)C(F)(F)F)C2
CC1(C)C2CCC1(C)C(OC(O)C[NH+]([O-])c1ncc(Br)cc1N1CCCCC1)C2
CC1(C)C2CCC1(C)C(OC(O)Cn1nc(N3CCCCC3)cc1C(=O)N1N=CCC1C(F)(F)F)C2
CC1(C)C2CCC1(C)C(OC(O)C(=NOCN1CCCCC1)C(F)(F)F)C2
CC1(C)C2CCC1(C)C(OC(O)C[NH+]([O-])c1ncc(Cl)cc1N1CCCCC1)C2
CC1(C)C2CCC1(C)C(OC(O)C(=N[N-]C(=O)N1CCCCC1)C(F)(F)F)C2
CC1(C)C2CCC1(C)C(OC(O)CCN=C(N1CCCCC1)C(Cl)(Cl)Cl)C2
CC1(C)C2CCC1(C)C(OC(O)C(=C(F)SCN1CCCCC1)C(F)(F)F)C2
CC1(C)C2CCC1(C)C(OC(O)c1c(C(=O)CN3CCCCC3)csc1Cl)C2
CC1(C)C2CCC1(C)C(OC(O)C(NC(=O)NN1CCCCC1)C(Cl)(Cl)Cl)C2
CSC(NN1CCCCC1)=[NH+]C([O-])(C(O)OC1CC2CCC1(C)C2(C)C)C(Cl)(Cl)Cl
CC1(C)C2CCC1(C)C(OC(O)C([O-])(NC(=S)NN1CCCCC1)C(Cl)(Cl)Cl)C2
CC1(C)C2CCC1(C)C(OC(O)c1c(SCN3CCCCC3)nsc1[S-])C2
CC1(C)C2CCC1(C)C(OC(O)NC(=Nc1nncs1)NCN1CCCCC1)C2
C=CN(N1CCCCC1)N1CCCC(C(O)OC2CC3CCC2(C)C3(C)C)C1
CC1(C)C2CCC1(C)C(OC(O)c1nc(N)nc(Cl)c1SCN1CCCCC1)C2
Cc1cc(C(O)OC2CC3CCC2(C)C3(C)C)c(C(=O)CN2CCCCC2)cn1
CC1(C)C2CCC1(C)C(OC(O)c1nc(=O)[nH]nc1SCN1CCCCC1)C2
CC1(C)C2CCC1(C)C(OC(O)c1nc(=O)[n-]nc1SCN1CCCCC1)C2
Cc1csc(N=C(NCN2CCCCC2)NC(O)OC2CC3CCC2(C)C3(C)C)n1
CC1(C)C2CCC1(C)C(OC(O)c1nccnc1SCN1CCCCC1)C2
CC1(C)C2CCC1(C)C(OC(O)c1c(C(=O)CN3CCCCC3)cnc3ncnn13)C2
CC1(C)C2CCC1(C)C(OC(O)C1(c3ccccc3)NC(=O)c3c1cnn3N1CCCCC1)C2
CC1(C)C2CCC1(C)C(OC(O)c1cc(Cl)nc(Cl)c1C(=O)CN1CCCCC1)C2
C=C(CC(O)OC1CC2CCC1(C)C2(C)C)C(CN1CCCCC1)=NO
CC1(C)C2CCC1(C)C(OC(O)C=Cc1nnc([S-])n1N1CCCCC1)C2
CC1(C)C2CCC1(C)C(OC(O)C1CC([NH2+]N3CCCCC3)C(c3nccs3)O1)C2
CC1(C)C2CCC1(C)C(OC(O)C=Nc1nnc([S-])n1N1CCCCC1)C2
CC1(C)C2CCC1(C)C(OC(O)c1nc(O)ncc1SCN1CCCCC1)C2
CC1(C)C2CCC1(C)C(OC(O)c1ncncc1SCN1CCCCC1)C2
CC1(C)C2CCC1(C)C(OC(O)N(C(=O)[N-]C(N1CCCCC1)(C(F)(F)F)C(F)(F)F)C1=[NH+]CCS1)C2
CC1(C)C2CCC1(C)C(OC(O)c1nc(N)ncc1SCN1CCCCC1)C2
CC1(C)C2CCC1(C)C(OC(O)C1CC(ON3CCCCC3)C(c3c[n-]c4cncnc34)[NH2+]1)C2
CC1(C)C2CCC1(C)C(OC(O)c1ccnnc1SCN1CCCCC1)C2
CC1(C)C2CCC1(C)C(OC(O)C1(c3ccccc3)CN(CN3CCCCC3)CO1)C2
CC1(C)C2CCC1(C)C(OC(O)C1CC(ON3CCCCC3)C(c3n[n-]c4cncnc34)[NH2+]1)C2
CC1(C)C2CCC1(C)C(OC(O)C1CC(ON3CCCCC3)C3CC(c4cccc(Cl)c4)=NN13)C2
CC1(C)C2CCC1(C)C(OC(O)c1c(C(=O)CN3CCCCC3)cnc3ccnn13)C2
Cc1ncc(C(=O)CN2CCCCC2)c(C(O)OC2CC3CCC2(C)C3(C)C)n1
CC1(C)C2CCC1(C)C(OC(O)c1ncnc([S-])c1C(=O)CN1CCCCC1)C2
CC1(C)C2CCC1(C)C(OC(O)c1ccncc1C(=O)CN1CCCCC1)C2
CC1(C)C2CCC1(C)C(OC(O)Cn1cc[n+](N3CCCCC3)c1P=S)C2
CC1(C)C2CCC1(C)C(OC(O)NC(=Nc1nccs1)NCN1CCCCC1)C2
CC1(C)C2CCC1(C)C(OC(O)C(=O)CC=C(C#N)N1CCCCC1)C2
CC1(c2ccc(Cl)c(Cl)c2C(O)OC2CC3CCC2(C)C3(C)C)OC1N1CCCCC1
CC1(C)C2CCC1(C)C(OC(O)C1CC(ON3CCCCC3)C(c3cnc4cnccn34)C1)C2
Cc1noc(OCC(O)OC2CC3CCC2(C)C3(C)C)c1N1CCCCC1
CC1(C)C2CCC1(C)C(OC(O)c1nc(N)ncc1S(=O)CN1CCCCC1)C2
CC1(C)C2CCC1(C)C(OC(O)C1SSCC1NNN1CCCCC1)C2
C#CC(=CCNC(O)OC1CC2CCC1(C)C2(C)C)N1CCCCC1
CC1(C)C2CCC1(C)C(OC(O)C(C#N)=C(C#N)N([O-])CN1CCCCC1)C2
CC1(C)C2CCC1(C)C(OC(O)C1(c3cccnc3)CC(CN3CCCCC3)CN1)C2
CC1(C)C2CCC1(C)C(OC(O)c1noc(Cl)c1CCN1CCCCC1)C2
CC1(C)C2CCC1(C)C(OC(O)C(O)C1CC(N3CCCCC3)c3nnnn31)C2
CC1(C)C2CCC1(C)C(OC(O)C1(C(=S)SCN3CCCCC3)Sc3cccc(Cl)c3S1)C2
C[NH+]1CCC(C#CC(=COCN2CCCCC2)C(O)OC2CC3CCC2(C)C3(C)C)CC1
CN1CCC(C#CC(=COCN2CCCCC2)C(O)OC2CC3CCC2(C)C3(C)C)CC1
C#CC(=COCC(O)OC1CC2CCC1(C)C2(C)C)N1CCCCC1
Cc1cccc(N(C(=S)N(C)CN2CCCCC2)C(O)OC2CC3CCC2(C)C3(C)C)c1
CC1(C)C2CCC1(C)C(OC(O)C(=NC(=O)CN1CCCCC1)c1cccc(Cl)c1)C2
Cc1ccc(N(C(=S)N(C)CN2CCCCC2)C(O)OC2CC3CCC2(C)C3(C)C)cc1C
CC1(C)C2CCC1(C)C(OC(O)C1(c3ccno3)CC(CN3CCCCC3)C[NH2+]1)C2
CC1(c2cccc(Cl)c2C(O)OC2CC3CCC2(C)C3(C)C)OC1N1CCCCC1
CC1(C)C2CCC1(C)C(OC(O)c1cc(Cl)ccc1C1OC1N1CCCCC1)C2
CC1(C)C2CCC1(C)C(OC(O)c1ccccc1C1OC1N1CCCCC1)C2
Cn1c(C(O)OC2CC3CCC2(C)C3(C)C)c(C(=O)CN2CCCCC2)cnc1=S
CC1(C)C2CCC1(C)C(OC(O)c1c(C(=O)CN3CCCCC3)nnc3ccnn13)C2
CC1(C)C2CCC1(C)C(OC(O)c1[nH]cnc(=S)c1C(=O)CN1CCCCC1)C2
CC1(C)C2CCC1(C)C(OC(O)c1nc([S-])ncc1C(=O)CN1CCCCC1)C2
CC1(C)C2CCC1(C)C(OC(O)c1c(C(=O)CN3CCCCC3)nnc3cncn13)C2
CSC(N)=[N+](C(=O)CCC(O)OC1CC2CCC1(C)C2(C)C)N1CCCCC1
CC1(C)C2CCC1(C)C(OC(O)CC(Br)C1OC1N1CCCCC1)C2
CC1(C)C2CCC1(C)C(OC(O)c1cc(N)ncc1C(=O)CN1CCCCC1)C2
CC1(C)C2CCC1(C)C(OC(O)C(N=CNN1CCCCC1)=C(N)C#N)C2
CC1(C)C2CCC1(C)C(OC(O)c1ccoc(=O)c1C(=N)CN1CCCCC1)C2
CC1(C)C2CCC1(C)C(OC(O)c1nc(N)ncc1C(=O)CN1CCCCC1)C2
CC1(C)C2CCC1(C)C(OC(O)C(=NC(=O)CN1CCCCC1)c1ccccc1)C2
CC1(C)C2CCC1(C)C(OC(O)Cn1cc[n+](N3CCCCC3)c1C[S-])C2
CC1(C)C2CCC1(C)C(OC(O)Cn1cc[n+](N3CCCCC3)c1CBr)C2
CC1CC(C(O)OC2CC3CCC2(C)C3(C)C)(n2cc(N3CCCCC3)nn2)ON1
CC1(C)C2CCC1(C)C(OC(O)Cn1cc[n+](N3CCCCC3)c1CCl)C2
CC1(c2ccccc2C(O)OC2CC3CCC2(C)C3(C)C)OC1N1CCCCC1
CC(=O)[N-]c1nn(CC(O)OC2CC3CCC2(C)C3(C)C)c[n+]1N1CCCCC1
CC1(c2ccc(Cl)cc2C(O)OC2CC3CCC2(C)C3(C)C)OC1N1CCCCC1
CC1(c2c(Cl)cccc2C(O)OC2CC3CCC2(C)C3(C)C)OC1N1CCCCC1
CC1(C)C2CCC1(C)C(OC(O)NCC=C(C#N)N1CCCCC1)C2
CC1(C)C2CCC1(C)C(OC(O)c1ncncc1C(=O)CN1CCCCC1)C2
CC1(C)C2CCC1(C)C(OC(O)C1(c3ccccc3)C[NH+](CN3CCCCC3)CO1)C2
CC1C(C(O)OC2CC3CCC2(C)C3(C)C)Cc2ccccc2N1C(=O)N1CCCCC1
CC1(C)C2CCC1(C)C(OC(O)C1Cc3ccc[nH+]c3N(C(=O)N3CCCCC3)C1)C2
CC1(C)C2CCC1(C)C(OC(O)C1CC(ON3CCCCC3)C3CC(c4cccc(Cl)c4)=NN13)C2
CC1(C)C2CCC1(C)C(OC(O)Cn1c[n+](N3CCCCC3)cc1-c1ccc3[nH]ccc3c1)C2
CC1(C)C2CCC1(C)C(OC(O)Cn1c[n+](N3CCCCC3)cc1-c1cccc(Cl)c1)C2
CC1(C)C2CCC1(C)C(OC(O)Cn1c[n+](N3CCCCC3)cc1-c1ccc(Br)cc1)C2
CC1(C)C2CCC1(C)C(OC(O)C1CN(C(=O)N3CCCCC3)c3[nH+]ccn3C1)C2
CC1(C)C2CCC1(C)C(OC(O)C1CN(C(=O)N3CCCCC3)c3[nH+]c4ccccc4n3C1)C2
CC1(C)C2CCC1(C)C(OC(O)Cn1c[n+](N3CCCCC3)cc1-c1ccccc1)C2
CC1(C)C2CCC1(C)C(OC(O)Cn1c[n+](N3CCCCC3)cc1-c1ccccc1Cl)C2
CC1(C)C2CCC1(C)C(OC(O)C[n+]1oc(N3CCCCC3)cc1-c1ccccc1)C2
CC1(C)C2CCC1(C)C(OC(O)Cn1c[n+](N3CCCCC3)cc1-c1ccc(Cl)cc1)C2
CC1(C)C2CCC1(C)C(OC(O)Cc1nn(N3CCCCC3)c3c1C(c1ccccc1)NC3=O)C2
CC1(C)C2CCC1(C)C(OC(O)Cc1c(CCN3CCCCC3)cnc([S-])c1C#N)C2
CC1(C)C2CCC1(C)C(OC(O)Cn1c[n+](N3CCCCC3)cc1-c1cccc(O)c1)C2
CC1(C)C2CCC1(C)C(OC(O)Cn1c[n+](N3CCCCC3)cc1-c1ccccc1O)C2
CC1(C)C2CCC1(C)C(OC(O)C1COC(=NN3CCCCC3)N1c1ncncn1)C2
CC1(C)C2CCC1(C)C(OC(O)C1c3cncn3C([S-])=NC1C(=O)CN1CCCCC1)C2
CC1(C)C2CCC1(C)C(OC(O)C1CN(C(=O)N3CCCCC3)CCC1[S-])C2
CC1(C)C2CCC1(C)C(OC(O)Cn1c[n+](N3CCCCC3)cc1-c1ccc(O)cc1)C2
CSC1=[NH+]CC(C(O)OC2CC3CCC2(C)C3(C)C)N1C(=O)C(C)CN1CCCCC1
CC1(C)C2CCC1(C)C(OC(O)Cn1c[n+](N3CCCCC3)cc1-c1ccc(=O)[nH]n1)C2
CC1(C)C2CCC1(C)C(OC(O)Cn1c[n+](N3CCCCC3)cc1C1=N[N-]C(=O)CC1)C2
CC1(C)C2CCC1(C)C(OC(O)Cn1c(C3CC3)nn(N3CCCCC3)c1=O)C2
CC1CCN(C(=S)N2CCCCC2)CC1C(O)OC1CC2CCC1(C)C2(C)C
CC1(C)C2CCC1(C)C(OC(O)CC1C(=O)CCCC1C=CN1CCCCC1)C2
CC1(C)C2CCC1(C)C(OC(O)C1CN(C(=S)N3CCCCC3)CCC1O)C2
CC1(C)C2CCC1(C)C(OC(O)Cn1c[n+](N3CCCCC3)cc1-c1cccnn1)C2
Cc1ccc([N-]C(=O)NN2CCCCC2)c(CC(O)OC2CC3CCC2(C)C3(C)C)[nH+]1
CC1(C)C2CCC1(C)C(OC(O)Cn1c[n+](N3CCCCC3)cc1SC1=NCCS1)C2
CC1(C)C2CCC1(C)C(OC(O)C(=O)C1CCC(N3CCCCC3)N1)C2
Cc1cc[nH+]c(CC(O)OC2CC3CCC2(C)C3(C)C)c1[N-]C(=O)NN1CCCCC1
CC1(C)C2CCC1(C)C(OC(O)Cc1[nH+]cccc1[N-]C(=O)NN1CCCCC1)C2
CSC1=NCC(C(O)OC2CC3CCC2(C)C3(C)C)N1C(=O)CCN1CCCCC1
CSC1=[NH+]CC(C(O)OC2CC3CCC2(C)C3(C)C)N1C(=O)CCN1CCCCC1
Cc1cc(CC(O)OC2CC3CCC2(C)C3(C)C)c([N-]C(=O)NN2CCCCC2)c(C)[nH+]1
CC(=O)[N-]c1nn(CC(O)OC2CC3CCC2(C)C3(C)C)c[n+]1N1CCCCC1
C=C(C(O)OC1CC2CCC1(C)C2(C)C)C1C=CC(N2CCCCC2)S1
CC1(C)C2CCC1(C)C(OC(O)C1([n+]3cn(N4CCCCC4)nc3[S-])CC1)C2
Cc1[nH+]ccc(CC(O)OC2CC3CCC2(C)C3(C)C)c1[N-]C(=O)NN1CCCCC1
CC1(C)C2CCC1(C)C(OC(O)C1(n3cc[n+](N4CCCCC4)c3)CCC1)C2
CC1(C)C2CCC1(C)C(OC(O)Cn1c[n+](N3CCCCC3)cc1-c1nnco1)C2
CCC1C[NH+](C(O)OC2CC3CCC2(C)C3(C)C)CC1CN1CCCCC1
CC#CC(C(O)OC1CC2CCC1(C)C2(C)C)n1cc[n+](N2CCCCC2)c1C
CC1(C)C2CCC1(C)C(OC(O)C1(c3nc(N4CCCCC4)no3)CCC1)C2
CN(CN1CCCCC1)C(=S)N(c1ccc(Cl)cc1[O-])C(O)OC1CC2CCC1(C)C2(C)C
CSC1=NCC(C(O)OC2CC3CCC2(C)C3(C)C)N1C(=O)C(C)CN1CCCCC1
CC(C(=S)C(O)OC1CC2CCC1(C)C2(C)C)n1c(N2CCCCC2)noc1=O
CC1(C)C2CCC1(C)C(OC(O)[NH+]1CCC(C(=O)N3CCCCC3)C1)C2
CSC1(C(O)OC2CC3CCC2(C)C3(C)C)N=CNc2c(N3CCCCC3)ncn21
CN(CN1CCCCC1)C(=S)N(c1ccc(Br)cc1)C(O)OC1CC2CCC1(C)C2(C)C
CC1(C)C2CCC1(C)C(OC(O)C(=O)[N-]C(=S)N1CC1N1CCCCC1)C2
CN(CN1CCCCC1)C(=S)N(c1ccc(Cl)cc1)C(O)OC1CC2CCC1(C)C2(C)C
CCC(=O)Nc1sc(N2CCCCC2)n[n+]1CC(O)OC1CC2CCC1(C)C2(C)C
CC1(C)C2CCC1(C)C(OC(O)C1CCC(C(=O)N3CCCCC3)N1)C2
CC1(C)C2CCC1(C)C(OC(O)NCC1=C(F)CCC1N1CCCCC1)C2
CC1(C)C2CCC1(C)C(OC(O)C1(c3noc(N4CCCCC4)n3)CCOC1)C2
CC1(C)C2CCC1(C)C(OC(O)NC1c3[n-]cnc3[NH+]=CN1CCN1CCCCC1)C2
C=C(C1OC(C(O)OC2CC3CCC2(C)C3(C)C)CC1Br)N1CCCCC1
CC1(C)C2CCC1(C)C(OC(O)C1(c3noc(N4CCCCC4)n3)CC[NH2+]C1)C2
CC1(C)C2CCC1(C)C(OC(O)C1(c3nc(N4CCCCC4)no3)CC[NH2+]C1)C2
CC1(C)C2CCC1(C)C(OC(O)Cn1c[n+](N3CCCCC3)cc1C1CC1)C2
CC1(C)C2CCC1(C)C(OC(O)C(C#N)=Cc1ncoc1N1CCCCC1)C2
CC1(C)C2CCC1(C)C(OC(O)C(C#N)=Cc1[n-]cnc1N1CCCCC1)C2
CC1(C)C2CCC1(C)C(OC(O)C=CC(=O)C(C#N)(C#N)N1CCCCC1)C2
CC1(C)C2CCC1(C)C(OC(O)C(Br)=Cc1occc1N1CCCCC1)C2
CC(C(O)OC1CC2CCC1(C)C2(C)C)n1c([S-])nn(N2CCCCC2)c1=O
CC1(C)C2CCC1(C)C(OC(O)C1(c3noc(N4CCCCC4)n3)CC1)C2
CC1(C)C2CCC1(C)C(OC(O)C(C#CCO)n1cc[n+](N3CCCCC3)c1)C2
CC1(C)C2CCC1(C)C(OC(O)N(C(=O)c1occc1N1CCCCC1)C1=NCCS1)C2
CC1(C)C2CCC1(C)C(OC(O)C1CC1C(=O)C(C#N)N1CCCCC1)C2
CN(CN1CCCCC1)C(=S)N(c1ccccc1)C(O)OC1CC2CCC1(C)C2(C)C
Cc1cn2c([nH+]1)N(C(=O)N1CCCCC1)CC(C(O)OC1CC3CCC1(C)C3(C)C)C2
CC1(C)C2CCC1(C)C(OC(O)C(=O)CC1=[NH+]CCN1N1CCCCC1)C2
CC1(C)C2CCC1(C)C(OC(O)C1CCN(CN3CCCCC3)N1C=O)C2
CC1(C)C2CCC1(C)C(OC(O)C1CC(CO)C(CN3CCCCC3)C1)C2
CC#CC(C(O)OC1CC2CCC1(C)C2(C)C)N1CC(N2CCCCC2)C1=O
CC1(C)C2CCC1(C)C(OC(O)C1CC(N=[N+]=[N-])C(CN3CCCCC3)O1)C2
CC1(C)C2CCC1(C)C(OC(O)C1CC(N=[N+]=N)C(CN3CCCCC3)O1)C2
CN(CN1CCCCC1)C(=S)N(c1cccnc1)C(O)OC1CC2CCC1(C)C2(C)C
CCC1CC(C(O)OC2CC3CCC2(C)C3(C)C)OC1CN1CCCCC1
Cc1nc(C=CC(O)OC2CC3CCC2(C)C3(C)C)c(N2CCCCC2)o1
C#CC(C(O)OC1CC2CCC1(C)C2(C)C)[n+]1cc(N2CCCCC2)n(C)c1
CC1(C)C2CCC1(C)C(OC(O)CCC1SC(=N)N(N3CCCCC3)C1=O)C2
CC1(C)C2CCC1(C)C(OC(O)CCC1SC(N)=[N+](N3CCCCC3)C1=O)C2
CC1(C)C2CCC1(C)C(OC(O)[NH+]1CC(CO)C(CN3CCCCC3)C1)C2
CC1(C)C2CCC1(C)C(OC(O)COC1=CCCC1N1CCCCC1)C2
CC1(C)C2CCC1(C)C(OC(O)C=Cc1ccoc1N1CCCCC1)C2
CC1(C)C2CCC1(C)C(OC(O)C1CCC([NH+]([O-])N3CCCCC3)C1)C2
CC1(C)C2CCC1(C)C(OC(O)C1SC(=O)NN=C1CSN1CCCCC1)C2
C#CC(C(O)OC1CC2CCC1(C)C2(C)C)n1cc(N2CCCCC2)nn1
C#CC(C(O)OC1CC2CCC1(C)C2(C)C)n1c[n+](N2CCCCC2)cc1C
C#CC(C(O)OC1CC2CCC1(C)C2(C)C)N1CC(N2CCCCC2)C1=O
CC1(C)C2CCC1(C)C(OC(O)[NH+]1CCC(C(F)N3CCCCC3)C1)C2
CC1(C)C2CCC1(C)C(OC(O)C1CNC(=O)N=C1CSN1CCCCC1)C2
CN(CC(O)OC1CC2CCC1(C)C2(C)C)c1c(N2CCCCC2)ccc2nonc12
C#CC(C(O)OC1CC2CCC1(C)C2(C)C)n1cnc(N2CCCCC2)n1
CC(C)(C(O)OC1CC2CCC1(C)C2(C)C)n1c([S-])nn(N2CCCCC2)c1=O
Cc1nn(N2CCCCC2)c(=O)n1C(C)C(O)OC1CC2CCC1(C)C2(C)C
C#CC(C(O)OC1CC2CCC1(C)C2(C)C)n1cc[n+](N2CCCCC2)c1
CC1(C)C2CCC1(C)C(OC(O)Cc1csc(N)c1C(=O)[N-]NN1CCCCC1)C2
CC(C(O)OC1CC2CCC1(C)C2(C)C)n1c[n+](N2CCCCC2)cc1I
CC1(C)C2CCC1(C)C(OC(O)C=Cc1ncoc1N1CCCCC1)C2
CC1(C)C2CCC1(C)C(OC(O)C=Cc1[nH]cnc1N1CCCCC1)C2
CC1(C)C2CCC1(C)C(OC(O)C=Cc1nc[nH]c1N1CCCCC1)C2
CC(C(O)OC1CC2CCC1(C)C2(C)C)n1ncn(N2CCCCC2)c1=O
CC(C(O)OC1CC2CCC1(C)C2(C)C)n1cnn(N2CCCCC2)c1=O
CC1(C)C2CCC1(C)C(OC(O)C(=CC#N)N=CNN1CCCCC1)C2
C#CC(C(O)OC1CC2CCC1(C)C2(C)C)n1ncc(N2CCCCC2)n1
CC(C(O)OC1CC2CCC1(C)C2(C)C)[n+]1cn(N2CCCCC2)nc1[S-]
CC(C(O)OC1CC2CCC1(C)C2(C)C)n1ncn(N2CCCCC2)c1=S
CC1(C)C2CCC1(C)C(OC(O)CCC1SC(=S)N(N3CCCCC3)C1=O)C2
CC1(C)C2CCC1(C)C(OC(O)C1(C[S-])CCC(ON3CCCCC3)N1)C2
CC1(C)C2CCC1(C)C(OC(O)C=Cc1ccnn1N1CCCCC1)C2
CC(C(O)OC1CC2CCC1(C)C2(C)C)n1nnn(N2CCCCC2)c1=O
CC1(C)C2CCC1(C)C(OC(O)N(C=[NH2+])[N-]C(=O)CN1CCCCC1)C2
CC1(C)C2CCC1(C)C(OC(O)C=Cc1ncnn1N1CCCCC1)C2
CS(=O)c1nc(N2CCCCC2)nn1CC(O)OC1CC2CCC1(C)C2(C)C
CC(C(O)OC1CC2CCC1(C)C2(C)C)n1nc(N2CCCCC2)nc1Cl
CC1(C)C2CCC1(C)C(OC(O)C(F)(F)c1nc(N3CCCCC3)no1)C2
CC1(C)C2CCC1(C)C(OC(O)C(C#N)SC1=[N+](N3CCCCC3)N1)C2
CC1(C)C2CCC1(C)C(OC(O)C=Cc1nncn1N1CCCCC1)C2
CN(CN1CCCCC1)C(=S)[N-]C(=O)C(O)OC1CC2CCC1(C)C2(C)C
CC(C(O)OC1CC2CCC1(C)C2(C)C)n1c(N)nn(N2CCCCC2)c1=O
CSC(=NC(=O)C(O)OC1CC2CCC1(C)C2(C)C)NN1CCCCC1
CC1(C)C2CCC1(C)C(OC(O)NC([O-])=C(C#N)C(=S)N1CCCCC1)C2
C#CC(C(O)OC1CC2CCC1(C)C2(C)C)n1nnc(N2CCCCC2)n1
CC(C(O)OC1CC2CCC1(C)C2(C)C)n1nc(N2CCCCC2)[n-]c1=O
CC1(C)C2CCC1(C)C(OC(O)C[NH+]([O-])c1ncccc1N1CCCCC1)C2
CC1(C)C2CCC1(C)C(OC(O)C=C1CC1C(O)N1CCCCC1)C2
CN(CN1CCCCC1)C(=S)N(c1ccccc1Cl)C(O)OC1CC2CCC1(C)C2(C)C
CC(C(O)OC1CC2CCC1(C)C2(C)C)n1nc(N2CCCCC2)oc1=O
CC(C(O)OC1CC2CCC1(C)C2(C)C)[n+]1ccc(N2CCCCC2)o1
Cc1n(C(N)C(O)OC2CC3CCC2(C)C3(C)C)cc[n+]1N1CCCCC1
Cc1n(C([NH3+])C(O)OC2CC3CCC2(C)C3(C)C)cc[n+]1N1CCCCC1
Cc1nn(N2CCCCC2)c(=S)n1N(C)C(O)OC1CC2CCC1(C)C2(C)C
CC1(C)C2CCC1(C)C(OC(O)CSC1[NH2+]CCC1N1CCCCC1)C2
C#CC(C(O)OC1CC2CCC1(C)C2(C)C)N1C(=O)C(N2CCCCC2)C1C
CSC(NN1CCCCC1)=[NH+]C(=O)C(O)OC1CC2CCC1(C)C2(C)C
CC1(C)C2CCC1(C)C(OC(O)NC=NC(=C(N)C#N)N1CCCCC1)C2
CC1(C)C2CCC1(C)C(OC(O)C(C#N)c1nc(N3CCCCC3)no1)C2
CC1(C)C2CCC1(C)C(OC(O)C=Nc1n[nH]nc1N1CCCCC1)C2
CC1(C)C2CCC1(C)C(OC(O)C=Nc1cnnn1N1CCCCC1)C2
CC1(C)C2CCC1(C)C(OC(O)C=C1NC1C(=O)N1CCCCC1)C2
CC1(C)C2CCC1(C)C(OC(O)c1cnoc1C13CC(CN1)C3N1CCCCC1)C2
Cc1ccccc1N(C(=S)N(C)CN1CCCCC1)C(O)OC1CC2CCC1(C)C2(C)C
Cc1nc(N2CCCCC2)c([N-][NH2+]C(O)OC2CC3CCC2(C)C3(C)C)o1
Cc1nc(N2CCCCC2)c(N[NH2+]C(O)OC2CC3CCC2(C)C3(C)C)o1
CC1(C)C2CCC1(C)C(OC(O)C([S-])n1cc[n+](N3CCCCC3)c1)C2
CC(C(O)OC1CC2CCC1(C)C2(C)C)n1oc(N2CCCCC2)cc1=O
CC1(C)C2CCC1(C)C(OC(O)C[NH+]([O-])C(=CN1CCCCC1)c1ccncn1)C2
CSC(=NC=CC(O)OC1CC2CCC1(C)C2(C)C)SCN1CCCCC1
CC1(C)C2CCC1(C)C(OC(O)NN=C(C#N)C(=O)N1CCCCC1)C2
CC1(C)C2CCC1(C)C(OC(O)C([S-])n1cnc(N3CCCCC3)n1)C2
CC1(C)C2CCC1(C)C(OC(O)C=Nc1nncn1N1CCCCC1)C2
CC1(C)C2CCC1(C)C(OC(O)C([S-])c1cnn(N3CCCCC3)n1)C2
CC(C(O)OC1CC2CCC1(C)C2(C)C)n1nc(N2CCCCC2)[nH]c1=S
CC1(C)C2CCC1(C)C(OC(O)NC=[NH+]C(=O)N1CCCCC1)C2
CC1(C)C2CCC1(C)C(OC(O)C(O)n1c[n+](N3CCCCC3)cc1Cl)C2
CC(C1NCC(C(O)OC2CC3CCC2(C)C3(C)C)O1)N1CCCCC1
CC1(C)C2CCC1(C)C(OC(O)C(Cl)=Cc1ncsc1N1CCCCC1)C2
Cc1ccc(N(C(=S)N(C)CN2CCCCC2)C(O)OC2CC3CCC2(C)C3(C)C)c(C)c1
CC(C)(C(O)OC1CC2CCC1(C)C2(C)C)n1nc(N2CCCCC2)nc1Cl
Cc1nc(N2CCCCC2)c(NNC(O)OC2CC3CCC2(C)C3(C)C)o1
CCc1c(CC(O)OC2CC3CCC2(C)C3(C)C)on(N2CCCCC2)c1=O
CC(C(O)OC1CC2CCC1(C)C2(C)C)n1nc(N2CCCCC2)oc1=S
CC1(C)C2CCC1(C)C(OC(O)C(F)c1nc(N3CCCCC3)no1)C2
CC1(C)C2CCC1(C)C(OC(O)C1CCC(N(O)N3CCCCC3)C1)C2
CC1(C)C2CCC1(C)C(OC(O)C1CC(C[NH3+])C(CN3CCCCC3)O1)C2
CC1(C)C2CCC1(C)C(OC(O)C=Nc1ncnn1N1CCCCC1)C2
CC1(C)C2CCC1(C)C(OC(O)C1CC[NH+](CN3CCCCC3)C1=C[O-])C2
CC(C(O)OC1CC2CCC1(C)C2(C)C)n1c[n+](N2CCCCC2)cc1[O-]
CC(C)(C(O)OC1CC2CCC1(C)C2(C)C)[n+]1cn(N2CCCCC2)nc1[S-]
CC1(C)C2CCC1(C)C(OC(O)C1CC1S(C)(=O)=NN1CCCCC1)C2
CC1(C)C2CCC1(C)C(OC(O)N=Nc1ncnn1N1CCCCC1)C2
CC1(C)C2CCC1(C)C(OC(O)C([NH3+])n1cc(N3CCCCC3)c(=O)o1)C2
Cc1nc(N2CCCCC2)nn1C(C)C(O)OC1CC2CCC1(C)C2(C)C
CC(C(O)OC1CC2CCC1(C)C2(C)C)n1cc([O-])[n+](N2CCCCC2)n1
CC1(C)C2CCC1(C)C(OC(O)C(C=O)n1nnc(N3CCCCC3)n1)C2
CC1(C)C2CCC1(C)C(OC(O)C(N)=CC(=O)C(C#N)N1CCCCC1)C2
CC(C(O)OC1CC2CCC1(C)C2(C)C)n1nc(N2CCCCC2)[nH]c1=O
CC(C(O)OC1CC2CCC1(C)C2(C)C)n1cc[n+](N2CCCCC2)c1
CC1(C)C2CCC1(C)C(OC(O)C1CC1C(=O)CN1CCCCC1)C2
CC(C(O)OC1CC2CCC1(C)C2(C)C)[n+]1ccn(N2CCCCC2)c1
CN(CN1CCCCC1)C(=S)N(c1cccc(O)c1)C(O)OC1CC2CCC1(C)C2(C)C
CC1(C)C2CCC1(C)C(OC(O)CC(=O)C1CC1N1CCCCC1)C2
CC(C(O)OC1CC2CCC1(C)C2(C)C)n1cc(N2CCCCC2)nn1
CC(C(O)OC1CC2CCC1(C)C2(C)C)n1cnc(N2CCCCC2)n1
CC(c1cnn(N2CCCCC2)n1)C(O)OC1CC2CCC1(C)C2(C)C
CC(C(O)OC1CC2CCC1(C)C2(C)C)n1ncc(N2CCCCC2)n1
C=C(C1[N-]C(=O)C1[NH2+]C(O)OC1CC2CCC1(C)C2(C)C)N1CCCCC1
CC1(C)C2CCC1(C)C(OC(O)[N+](=CN)[N-]C(=O)CN1CCCCC1)C2
CC(c1nc(N2CCCCC2)no1)C(O)OC1CC2CCC1(C)C2(C)C
CC(C(O)OC1CC2CCC1(C)C2(C)C)[n+]1cc(N2CCCCC2)on1
CC(c1noc(N2CCCCC2)n1)C(O)OC1CC2CCC1(C)C2(C)C
CC(C(O)OC1CC2CCC1(C)C2(C)C)n1nnc(N2CCCCC2)n1
Cc1cccc(N(C(=S)N(C)CN2CCCCC2)C(O)OC2CC3CCC2(C)C3(C)C)c1
CC(C)(C(O)OC1CC2CCC1(C)C2(C)C)n1nc(N2CCCCC2)oc1=O
CC1(C)C2CCC1(C)C(OC(O)C(F)(F)N=C(F)NN1CCCCC1)C2
CC1(C)C2CCC1(C)C(OC(O)C([NH3+])c1nc(N3CCCCC3)no1)C2
CC1(C)C2CCC1(C)C(OC(O)C=NN=C(N)SCN1CCCCC1)C2
Cc1ccc(N(C(=S)N(C)CN2CCCCC2)C(O)OC2CC3CCC2(C)C3(C)C)cc1C
CC1(C)C2CCC1(C)C(OC(O)C(F)(F)NC(=O)NN1CCCCC1)C2
CC1(C)C2CCC1(C)C(OC(O)[NH2+]N=C([S-])C(=O)N1CCCCC1)C2
C=C=C(CC(O)OC1CC2CCC1(C)C2(C)C)C(=O)NN1CCCCC1
CC1(C)C2CCC1(C)C(OC(O)C(=O)[NH+]=CNN1CCCCC1)C2
CC#CC(C(O)OC1CC2CCC1(C)C2(C)C)n1cnc(N2CCCCC2)n1
CC1(C)C2CCC1(C)C(OC(O)NCn1ncnc1N1CCCCC1)C2
CC1(C)C2CCC1(C)C(OC(O)C=Cc1ncsc1N1CCCCC1)C2
CSc1c[n+](N2CCCCC2)cn1CC(O)OC1CC2CCC1(C)C2(C)C
Cc1nn(N2CCCCC2)nc1C(O)C(O)OC1CC2CCC1(C)C2(C)C
CC1(C)C2CCC1(C)C(OC(O)C([NH3+])n1cc[n+](N3CCCCC3)c1)C2
Cc1c[n+](N2CCCCC2)cn1C(O)C(O)OC1CC2CCC1(C)C2(C)C
CC1(C)C2CCC1(C)C(OC(O)C([S-])C=C=CN1CCCCC1)C2
CC1(C)C2CCC1(C)C(OC(O)C(N)C1C=CC(N3CCCCC3)O1)C2
CC(CC(O)OC1CC2CCC1(C)C2(C)C)=C(Br)CCN1CCCCC1
CC1(C)C2CCC1(C)C(OC(O)C(O)n1cc[n+](N3CCCCC3)c1)C2
CC(C)(C(O)OC1CC2CCC1(C)C2(C)C)n1cnc(N2CCCCC2)n1
CC1(C)C2CCC1(C)C(OC(O)C(N)n1cnc(N3CCCCC3)n1)C2
CC1(C)C2CCC1(C)C(OC(O)C([NH3+])n1cnc(N3CCCCC3)n1)C2
CC([NH3+])(c1noc(N2CCCCC2)n1)C(O)OC1CC2CCC1(C)C2(C)C
CC(C(O)OC1CC2CCC1(C)C2(C)C)[n+]1c[nH]c(N2CCCCC2)c1
CC1(C)C2CCC1(C)C(OC(O)C(O)n1cnc(N3CCCCC3)n1)C2
CC(C)(C(O)OC1CC2CCC1(C)C2(C)C)n1nnc(N2CCCCC2)n1
CC1(C)C2CCC1(C)C(OC(O)C(O)c1cnn(N3CCCCC3)n1)C2
CC(CC(O)OC1CC2CCC1(C)C2(C)C)=C(Cl)CCN1CCCCC1
CC1(C)C2CCC1(C)C(OC(O)C(N)c1nc(N3CCCCC3)no1)C2
CC1(C)C2CCC1(C)C(OC(O)C(N)c1noc(N3CCCCC3)n1)C2
CC1(C)C2CCC1(C)C(OC(O)[N+](C)(C)c1csc(N3CCCCC3)n1)C2
C=C(C(=S)OCC(O)OC1CC2CCC1(C)C2(C)C)N1CCCCC1
CC1(C)C2CCC1(C)C(OC(O)C(Cl)c1nc(N3CCCCC3)no1)C2
CC1(C)C2CCC1(C)C(OC(O)C=NN(CN1CCCCC1)C(=N)[S-])C2
CC1(C)C2CCC1(C)C(OC(O)C(O)c1nc(N3CCCCC3)no1)C2
CC1(C)C2CCC1(C)C(OC(O)C(O)c1noc(N3CCCCC3)n1)C2
CC1(C)C2CCC1(C)C(OC(O)Cc1nn(N3CCCCC3)nc1CO)C2
CC(C(O)OC1CC2CCC1(C)C2(C)C)[n+]1cnn(N2CCCCC2)n1
CC1(C)C2CCC1(C)C(OC(O)C=N[N-]C(=O)N1CCCCC1)C2
C#CC(CC(O)OC1CC2CCC1(C)C2(C)C)N(CN1CCCCC1)C(N)=O
CC1(C)C2CCC1(C)C(OC(O)C(S)c1noc(N3CCCCC3)n1)C2
CC1(C)C2CCC1(C)C(OC(O)C(=O)C(C#N)=NNN1CCCCC1)C2
CC1(C)C2CCC1(C)C(OC(O)C[N-]C(=O)C(F)(F)N1CCCCC1)C2
CC1(C)C2CCC1(C)C(OC(O)Cc1n[nH]cc1SCN1CCCCC1)C2
CC(N)(c1nc(N2CCCCC2)no1)C(O)OC1CC2CCC1(C)C2(C)C
CC1(C)C2CCC1(C)C(OC(O)C(C#CI)n1cnc(N3CCCCC3)n1)C2
CC(S)(C(O)OC1CC2CCC1(C)C2(C)C)n1cc[n+](N2CCCCC2)c1
CC1(C)C2CCC1(C)C(OC(O)Cn1cc(C[S-])[n+](N3CCCCC3)c1)C2
CC1(C)C2CCC1(C)C(OC(O)CCC(=O)N=NN1CCCCC1)C2
CC1(C)C2CCC1(C)C(OC(O)C(=S)C(C#N)SCN1CCCCC1)C2
CC1(C)C2CCC1(C)C(OC(O)C(=S)CC(=O)NN1CCCCC1)C2
CC1(C)C2CCC1(C)C(OC(O)C=CC(=S)OCN1CCCCC1)C2
CC1(C)C2CCC1(C)C(OC(O)C(Br)=CC(=O)CN1CCCCC1)C2
C=C=C(CN1CCCCC1)C(=O)NC(O)OC1CC2CCC1(C)C2(C)C
C=C(SC(=O)CN1CCCCC1)C(O)OC1CC2CCC1(C)C2(C)C
CC1(C)C2CCC1(C)C(OC(O)C(C=O)n1cnc(N3CCCCC3)n1)C2
C=C=C(CN1CCCCC1)C(=O)N(C)C(O)OC1CC2CCC1(C)C2(C)C
CC(C(O)OC1CC2CCC1(C)C2(C)C)N1CC(N2CCCCC2)C1=O
CC#CC(C(O)OC1CC2CCC1(C)C2(C)C)n1c[n+](N2CCCCC2)cc1C
CC1(C)C2CCC1(C)C(OC(O)N[N-]C(=O)C(F)(F)N1CCCCC1)C2
CC1(C)C2CCC1(C)C(OC(O)CCC=C=CN1CCCCC1)C2
CC1(C)C2CCC1(C)C(OC(O)CC([S-])C(=O)NN1CCCCC1)C2
CC1(C)C2CCC1(C)C(OC(O)C1C[NH+]1C=CN1CCCCC1)C2
CC1(C)C2CCC1(C)C(OC(O)CC(Br)C(=O)NN1CCCCC1)C2
CC1(C)C2CCC1(C)C(OC(O)[N+](C)(C)c1coc(N3CCCCC3)c1)C2
CC(O)(C(O)OC1CC2CCC1(C)C2(C)C)n1cnc(N2CCCCC2)n1
CC1(C)C2CCC1(C)C(OC(O)C(Cl)C=C=CN1CCCCC1)C2
CC(O)(c1noc(N2CCCCC2)n1)C(O)OC1CC2CCC1(C)C2(C)C
CC1(C)C2CCC1(C)C(OC(O)NCC(=O)C(C#N)N1CCCCC1)C2
CC#CC(C(O)OC1CC2CCC1(C)C2(C)C)n1cc[n+](N2CCCCC2)c1
CC(C=C=CN1CCCCC1)C(O)OC1CC2CCC1(C)C2(C)C
CC1(C)C2CCC1(C)C(OC(O)C(=O)C=C([S-])NN1CCCCC1)C2
CC(S)(c1nc(N2CCCCC2)no1)C(O)OC1CC2CCC1(C)C2(C)C
CC1(C)C2CCC1(C)C(OC(O)CCC1=C(N3CCCCC3)C1)C2
CC1(C)C2CCC1(C)C(OC(O)C1NN=NN1CCN1CCCCC1)C2
CC1(C)C2CCC1(C)C(OC(O)NN=CC(=O)N1CCCCC1)C2
CC1(C)C2CCC1(C)C(OC(O)CC[N+]([O-])=CN1CCCCC1)C2
CC1(C)C2CCC1(C)C(OC(O)C([S-])c1noc(N3CCCCC3)n1)C2
CC1(C)C2CCC1(C)C(OC(O)C(C#N)C(=O)CSN1CCCCC1)C2
CC1(C)C2CCC1(C)C(OC(O)CC(O)C([S-])=C=CN1CCCCC1)C2
CC1(C)C2CCC1(C)C(OC(O)CCC(=S)SCN1CCCCC1)C2
CN([N-]C(=O)NN1CCCCC1)C(O)OC1CC2CCC1(C)C2(C)C
CC1(C)C2CCC1(C)C(OC(O)C(=S)CC(=O)CN1CCCCC1)C2
CC1(C)C2CCC1(C)C(OC(O)C(N)=CC(=O)CN1CCCCC1)C2
CC1(C)C2CCC1(C)C(OC(O)C=CC(=S)C(O)N1CCCCC1)C2
CC(O)(C=C=CN1CCCCC1)C(O)OC1CC2CCC1(C)C2(C)C
CN(C(F)=NC(F)(F)C(O)OC1CC2CCC1(C)C2(C)C)N1CCCCC1
CC(=NNN1CCCCC1)C(=O)C(O)OC1CC2CCC1(C)C2(C)C
CC1(C)C2CCC1(C)C(OC(O)C(S)C=C=CN1CCCCC1)C2
CC(CC(O)OC1CC2CCC1(C)C2(C)C)C(=O)C(C#N)N1CCCCC1
CC1(C)C2CCC1(C)C(OC(O)C(C#CI)n1cc[n+](N3CCCCC3)c1)C2
CC1(C)C2CCC1(C)C(OC(O)C(=S)CC=CN1CCCCC1)C2
CC1(C)C2CCC1(C)C(OC(O)CCC(S)=C=CN1CCCCC1)C2
CC(=CC(=O)CN1CCCCC1)C(O)OC1CC2CCC1(C)C2(C)C
CC1(C)C2CCC1(C)C(OC(O)CC(F)(F)C(=O)NN1CCCCC1)C2
CC1(C)C2CCC1(C)C(OC(O)C(=O)CC=CN1CCCCC1)C2
CC([NH2+]C(O)OC1CC2CCC1(C)C2(C)C)C(=O)NN1CCCCC1
CC1(C)C2CCC1(C)C(OC(O)CCC(N)=[NH+]N1CCCCC1)C2
CC1(C)C2CCC1(C)C(OC(O)C(O)C(=S)C=CN1CCCCC1)C2
CN(C(=O)C([S-])CC(O)OC1CC2CCC1(C)C2(C)C)N1CCCCC1
CC(C)(NC(O)OC1CC2CCC1(C)C2(C)C)C(=O)NN1CCCCC1
CC1(C)C2CCC1(C)C(OC(O)CCC(=O)SCN1CCCCC1)C2
CC1(C)C2CCC1(C)C(OC(O)C(Cl)C(=O)[N-]NN1CCCCC1)C2
CC1(C)C2CCC1(C)C(OC(O)C(O)C=C=CN1CCCCC1)C2
CC(C)([NH2+]C(O)OC1CC2CCC1(C)C2(C)C)C(=O)NN1CCCCC1
CC1(C)C2CCC1(C)C(OC(O)[NH2+]CC=C=CN1CCCCC1)C2
CC1(C)C2CCC1(C)C(OC(O)CC(O)C1=CC1N1CCCCC1)C2
CC1(C)C2CCC1(C)C(OC(O)C=CC(=O)CN1CCCCC1)C2
CC1(C)C2CCC1(C)C(OC(O)CCC(=O)NN1CCCCC1)C2
CC1(C)C2CCC1(C)C(OC(O)COC(NN1CCCCC1)C(F)(F)F)C2
CC1(C)C2CCC1(C)C(OC(O)CCC(=O)C(C#N)N1CCCCC1)C2
CC(=[NH+]CCC(O)OC1CC2CCC1(C)C2(C)C)N1CCCCC1
CC(=NCCC(O)OC1CC2CCC1(C)C2(C)C)N1CCCCC1
CC1(C)C2CCC1(C)C(OC(O)C([NH3+])C=C=CN1CCCCC1)C2
CC1(C)C2CCC1(C)C(OC(O)C=CC(CN1CCCCC1)=NO)C2
CC1(C)C2CCC1(C)C(OC(O)CON=C(N)N1CCCCC1)C2
CC1(C)C2CCC1(C)C(OC(O)C=CC(=O)C(C#N)N1CCCCC1)C2
C=C(C=C(C)C(O)OC1CC2CCC1(C)C2(C)C)ON1CCCCC1
CC1(C)C2CCC1(C)C(OC(O)CC[NH+]=C([S-])N1CCCCC1)C2
CC1(C)C2CCC1(C)C(OC(O)CC(O)C=C=CN1CCCCC1)C2
CN(CN1CCCCC1)C(=S)N(c1cccc(Cl)c1)C(O)OC1CC2CCC1(C)C2(C)C
CSC(=NC(O)C(O)OC1CC2CCC1(C)C2(C)C)NN1CCCCC1
CC1(C)C2CCC1(C)C(OC(O)CC[NH+]=CN1CCCCC1)C2
CC(N=C=NN1CCCCC1)C(O)OC1CC2CCC1(C)C2(C)C
C=C(C=CC(O)OC1CC2CCC1(C)C2(C)C)ON1CCCCC1
CCC#CC(C(O)OC1CC2CCC1(C)C2(C)C)n1c[n+](N2CCCCC2)cc1C
CC1(C)C2CCC1(C)C(OC(O)CCC(=O)N(N)N1CCCCC1)C2
CC1(C)C2CCC1(C)C(OC(O)[NH2+]CC([S-])=NN1CCCCC1)C2
CC(NC(=O)NN1CCCCC1)C(O)OC1CC2CCC1(C)C2(C)C
CC(=CC(=O)CN1CCCCC1)CC(O)OC1CC2CCC1(C)C2(C)C
CN(CC(O)OC1CC2CCC1(C)C2(C)C)N=CN1CCCCC1
CC1(C)C2CCC1(C)C(OC(O)CNC([S-])=CN1CCCCC1)C2
CC1(C)C2CCC1(C)C(OC(O)C([NH3+])C(=O)SCN1CCCCC1)C2
CC(=C[NH+]([O-])CN1CCCCC1)C(O)OC1CC2CCC1(C)C2(C)C
CC(C(=S)SCN1CCCCC1)C(O)OC1CC2CCC1(C)C2(C)C
CC1(C)C2CCC1(C)C(OC(O)NCC(Br)=CN1CCCCC1)C2
CC1(C)C2CCC1(C)C(OC(O)NC[NH+]=CN1CCCCC1)C2
C=C(CSN1CCCCC1)CC(O)OC1CC2CCC1(C)C2(C)C
C=C(CN1CCCCC1)C(=O)NC(O)OC1CC2CCC1(C)C2(C)C
CC1(C)C2CCC1(C)C(OC(O)[NH2+]CN=CN1CCCCC1)C2
C=C(N1CCCCC1)[NH+]([O-])CCC(O)OC1CC2CCC1(C)C2(C)C
CC1(C)C2CCC1(C)C(OC(O)CNN=CN1CCCCC1)C2
CC1(C)C2CCC1(C)C(OC(O)CC(=O)C=CN1CCCCC1)C2
CC1(C)C2CCC1(C)C(OC(O)CNC=[NH+]N1CCCCC1)C2
CC1(C)C2CCC1(C)C(OC(O)CC(F)C=CN1CCCCC1)C2
CC(C(=O)SCN1CCCCC1)C(O)OC1CC2CCC1(C)C2(C)C
CCC#CC(C(O)OC1CC2CCC1(C)C2(C)C)n1cc[n+](N2CCCCC2)c1
CC(NC(O)OC1CC2CCC1(C)C2(C)C)C(=O)NN1CCCCC1
CC1(C)C2CCC1(C)C(OC(O)NCC(Cl)=CN1CCCCC1)C2
CN(C(=O)CCC(O)OC1CC2CCC1(C)C2(C)C)N1CCCCC1
C=C(CC(O)OC1CC2CCC1(C)C2(C)C)N=NN1CCCCC1
C=C(CN1CCCCC1)C(=O)N(C)C(O)OC1CC2CCC1(C)C2(C)C
CC1(C)C2CCC1(C)C(OC(O)CON=CN1CCCCC1)C2
CC1(C)C2CCC1(C)C(OC(O)[NH2+]CC(=O)C(C#N)N1CCCCC1)C2
CC1(C)C2CCC1(C)C(OC(O)NC([NH3+])N=CN1CCCCC1)C2
CC1(C)C2CCC1(C)C(OC(O)[NH2+]CC(Cl)=CN1CCCCC1)C2
CC1(C)C2CCC1(C)C(OC(O)CC(=O)C=NN1CCCCC1)C2
CC1(C)C2CCC1(C)C(OC(O)N[N-]C(=O)C(Cl)N1CCCCC1)C2
CC1(C)C2CCC1(C)C(OC(O)C[NH+]([O-])C=CN1CCCCC1)C2
CC1(C)C2CCC1(C)C(OC(O)CSC(=O)C[NH2+]N1CCCCC1)C2
CC1(C)C2CCC1(C)C(OC(O)C([NH3+])C(=O)[N-]NN1CCCCC1)C2
CC1(C)C2CCC1(C)C(OC(O)CC(=O)C(=S)C(N)N1CCCCC1)C2
CC1(C)C2CCC1(C)C(OC(O)C(C#N)=COCN1CCCCC1)C2
CC1(C)C2CCC1(C)C(OC(O)[NH2+]CC(N)=[NH+]N1CCCCC1)C2
CC1(C)C2CCC1(C)C(OC(O)C(=O)C=NNN1CCCCC1)C2
CC1(C)C2CCC1(C)C(OC(O)CC(N)=CC(=O)CN1CCCCC1)C2
CC1(C)C2CCC1(C)C(OC(O)C=C[NH+]([O-])CN1CCCCC1)C2
C[N+](=CC(=O)CN1CCCCC1)C(O)OC1CC2CCC1(C)C2(C)C
CC1(C)C2CCC1(C)C(OC(O)NCC(=O)NN1CCCCC1)C2
CC1(C)C2CCC1(C)C(OC(O)[NH2+]CC(=O)NN1CCCCC1)C2
CC1(C)C2CCC1(C)C(OC(O)C(N)=NOCN1CCCCC1)C2
CC1(C)C2CCC1(C)C(OC(O)NCC(F)=CN1CCCCC1)C2
CC1(C)C2CCC1(C)C(OC(O)[NH2+]CC(F)=CN1CCCCC1)C2
CC(C=[NH+]N1CCCCC1)CC(O)OC1CC2CCC1(C)C2(C)C
CC(C=C(F)N1CCCCC1)NC(O)OC1CC2CCC1(C)C2(C)C
CC1(C)C2CCC1(C)C(OC(O)C(C#N)=NOCN1CCCCC1)C2
CC1(C)C2CCC1(C)C(OC(O)N[N-]C(=O)C([NH3+])N1CCCCC1)C2
CC1(C)C2CCC1(C)C(OC(O)[NH2+]CC=C(F)N1CCCCC1)C2
CC1(C)C2CCC1(C)C(OC(O)C(S)C(=O)[N-]NN1CCCCC1)C2
CC(=C[NH+]([O-])CC(O)OC1CC2CCC1(C)C2(C)C)N1CCCCC1
C[NH+](C=C([O-])N1CCCCC1)CC(O)OC1CC2CCC1(C)C2(C)C
CC1(C)C2CCC1(C)C(OC(O)NCC=C(F)N1CCCCC1)C2
CC(C=C(F)N1CCCCC1)[NH2+]C(O)OC1CC2CCC1(C)C2(C)C
CC(=NOCC(O)OC1CC2CCC1(C)C2(C)C)N1CCCCC1
CC1(C)C2CCC1(C)C(OC(O)C(Br)c1nc(N3CCCCC3)no1)C2
CC1(C)C2CCC1(C)C(OC(O)C(N)C(=O)[N-]NN1CCCCC1)C2
CC1(C)C2CCC1(C)C(OC(O)C(Br)=COCN1CCCCC1)C2
CC1(C)C2CCC1(C)C(OC(O)CC(=C=CN1CCCCC1)C[NH3+])C2
CC([NH2+]C(O)OC1CC2CCC1(C)C2(C)C)C(=O)N(C)N1CCCCC1
CC(=CC[NH2+]C(O)OC1CC2CCC1(C)C2(C)C)N1CCCCC1
CC(=CCC(=S)C(O)OC1CC2CCC1(C)C2(C)C)N1CCCCC1
CC1(C)C2CCC1(C)C(OC(O)C(Br)=NOCN1CCCCC1)C2
CC(C)Nc1sc(N2CCCCC2)n[n+]1CC(O)OC1CC2CCC1(C)C2(C)C
CC1(C)C2CCC1(C)C(OC(O)CCC(=O)N([S-])N1CCCCC1)C2
CC(=NNCC(O)OC1CC2CCC1(C)C2(C)C)N1CCCCC1
CC1(C)C2CCC1(C)C(OC(O)CC(=N)CSN1CCCCC1)C2
CC1(C)C2CCC1(C)C(OC(O)[NH2+]CC=CN1CCCCC1)C2
CC1(C)C2CCC1(C)C(OC(O)CC(=O)CSN1CCCCC1)C2
CC(=[NH+]CCN1CCCCC1)C(O)OC1CC2CCC1(C)C2(C)C
CC(=NCCN1CCCCC1)C(O)OC1CC2CCC1(C)C2(C)C
CC(C=CN1CCCCC1)[NH2+]C(O)OC1CC2CCC1(C)C2(C)C
CC1(C)C2CCC1(C)C(OC(O)C=CC[NH2+]N1CCCCC1)C2
CC1(C)C2CCC1(C)C(OC(O)C=[NH+]CCN1CCCCC1)C2
CC1(C)C2CCC1(C)C(OC(O)CON=C(Cl)N1CCCCC1)C2
CC([NH2+]C(O)OC1CC2CCC1(C)C2(C)C)C(=O)N(N)N1CCCCC1
CC1(C)C2CCC1(C)C(OC(O)COC=CN1CCCCC1)C2
CC1(C)C2CCC1(C)C(OC(O)CC(=CF)CSN1CCCCC1)C2
CC1(C)C2CCC1(C)C(OC(O)NNC=CN1CCCCC1)C2
CC1(C)C2CCC1(C)C(OC(O)NCC(=O)N(N)N1CCCCC1)C2
CC1(C)C2CCC1(C)C(OC(O)N[N-]C=CN1CCCCC1)C2
CC1(C)C2CCC1(C)C(OC(O)c1nncn1NCN1CCCCC1)C2
CC1(C)C2CCC1(C)C(OC(O)C=COCN1CCCCC1)C2
CC(=NOCN1CCCCC1)C(O)OC1CC2CCC1(C)C2(C)C
CC1(C)C2CCC1(C)C(OC(O)c1nocc1CCN1CCCCC1)C2
CC1(C)C2CCC1(C)C(OC(O)C=NC[NH2+]N1CCCCC1)C2
CC(NC(O)OC1CC2CCC1(C)C2(C)C)C(=O)N(N)N1CCCCC1
CC1(C)C2CCC1(C)C(OC(O)C(=O)CSCN1CCCCC1)C2
CC1(C)C2CCC1(C)C(OC(O)C=NOCN1CCCCC1)C2
CC1(C)C2CCC1(C)C(OC(O)[NH2+]CC(Cl)=C(Cl)N1CCCCC1)C2
CC(CN1CCCCC1)N[NH2+]C(O)OC1CC2CCC1(C)C2(C)C
CN(CC(O)OC1CC2CCC1(C)C2(C)C)N=NN1CCCCC1
CC(CN1CCCCC1)OCC(O)OC1CC2CCC1(C)C2(C)C
CC1(C)C2CCC1(C)C(OC(O)NC=NC(=CC#N)N1CCCCC1)C2
CC1(C)C2CCC1(C)C(OC(O)C(O)C([S-])=C=CN1CCCCC1)C2
CC1(C)C2CCC1(C)C(OC(O)CN(O)N=NN1CCCCC1)C2
C[NH+](C=CN1CCCCC1)CC(O)OC1CC2CCC1(C)C2(C)C
CC(=COCC(O)OC1CC2CCC1(C)C2(C)C)N1CCCCC1
CC1(C)C2CCC1(C)C(OC(O)CC(=O)C(=S)CN1CCCCC1)C2
C=C(C(=N)SCN1CCCCC1)C(O)OC1CC2CCC1(C)C2(C)C
CC1(C)C2CCC1(C)C(OC(O)N[N-]C(=O)C(Cl)(Cl)N1CCCCC1)C2
CC(NC(O)OC1CC2CCC1(C)C2(C)C)C(=O)N(C)N1CCCCC1
CC(CC(O)OC1CC2CCC1(C)C2(C)C)C(=O)N([S-])N1CCCCC1
CC1(C)C2CCC1(C)C(OC(O)C(=S)CSCN1CCCCC1)C2
CC1(C)C2CCC1(C)C(OC(O)NC(N)N=CN1CCCCC1)C2
CC(CC(O)OC1CC2CCC1(C)C2(C)C)[N+]([O-])=CN1CCCCC1
CC1(C)C2CCC1(C)C(OC(O)[NH2+]CC=C(Cl)N1CCCCC1)C2
CC#CC(C(O)OC1CC2CCC1(C)C2(C)C)N1C(=O)C(N2CCCCC2)C1C
C[NH+](CN1CCCCC1)OCC(O)OC1CC2CCC1(C)C2(C)C
CC1(C)C2CCC1(C)C(OC(O)NNC[NH2+]N1CCCCC1)C2
CC1(C)C2CCC1(C)C(OC(O)[NH2+]CC=C(Br)N1CCCCC1)C2
CN(C(CCC(O)OC1CC2CCC1(C)C2(C)C)=NC#N)N1CCCCC1
CSc1n(CC(O)OC2CC3CCC2(C)C3(C)C)cc(C=NO)[n+]1N1CCCCC1
CC1(C)C2CCC1(C)C(OC(O)c1nc[nH]c1S(=O)CN1CCCCC1)C2
CC1(C)C2CCC1(C)C(OC(O)c1conc1C(O)CN1CCCCC1)C2
CC1=NOC(c2nc(N3CCCCC3)no2)(C(O)OC2CC3CCC2(C)C3(C)C)C1
CC1(C)C2CCC1(C)C(OC(O)CC(O)C=CN1CCCCC1)C2
CC1(C)C2CCC1(C)C(OC(O)CC(O)C=C(Cl)N1CCCCC1)C2
CC1(C)C2CCC1(C)C(OC(O)CC(N)C=C(F)N1CCCCC1)C2
CC1(C)C2CCC1(C)C(OC(O)CC(N)C(=O)NN1CCCCC1)C2
CC1(C)C2CCC1(C)C(OC(O)N[N-]C(=O)C(S)N1CCCCC1)C2
CC1(C)C2CCC1(C)C(OC(O)NCC(Cl)=C(Cl)N1CCCCC1)C2
CC1(C)C2CCC1(C)C(OC(O)N([N-]C(=O)CCN1CCCCC1)C(N)=S)C2
CC1(C)C2CCC1(C)C(OC(O)c1[nH]cnc1S(=O)CN1CCCCC1)C2
CC1(C)C2CCC1(C)C(OC(O)N(C=S)[N-]C(=O)NN1CCCCC1)C2
C=C(C(O)OC1CC2CCC1(C)C2(C)C)C1(C)C=CC(N2CCCCC2)S1
CC1(C)C2CCC1(C)C(OC(O)C(C#N)(C#N)C(=O)C=CN1CCCCC1)C2
CC1C(N2CCCCC2)C(=O)N1C(C#CC[NH3+])C(O)OC1CC2CCC1(C)C2(C)C
CC1C(N2CCCCC2)C(=O)N1C(C#CCN)C(O)OC1CC2CCC1(C)C2(C)C
CC1(C)C2CCC1(C)C(OC(O)C(c1noc(N3CCCCC3)n1)C(F)(F)F)C2
CC1(C)C2CCC1(C)C(OC(O)C(C#CCN)N1CC(N3CCCCC3)C1=O)C2
CC1(C)C2CCC1(C)C(OC(O)CC(=C=CN1CCCCC1)C(N)=O)C2
CC1(C)C2CCC1(C)C(OC(O)CCSC([S-])=NN1CCCCC1)C2
CC1(C)C2CCC1(C)C(OC(O)CCC(=O)N(C#N)N1CCCCC1)C2
CC1(C)C2CCC1(C)C(OC(O)C(C#N)C(=O)C=CN1CCCCC1)C2
CC1(C)C2CCC1(C)C(OC(O)C[n+]1nc(N3CCCCC3)sc1NSC(=S)N1CCOCC1)C2
CC1(C)C2CCC1(C)C(OC(O)NC(=S)c1ncsc1N1CCCCC1)C2
CC1(C)C2CCC1(C)C(OC(O)C(NC(=O)NN1CCCCC1)C(F)(F)F)C2
CN(CN1CCCCC1)C(=O)c1n[n-]nc1C(O)OC1CC2CCC1(C)C2(C)C
CC1(C)C2CCC1(C)C(OC(O)NC(=S)c1nnsc1N1CCCCC1)C2
CC(=C[NH+]([O-])CC(O)OC1CC2CCC1(C)C2(C)C)CN1CCCCC1
CC1(C)C2CCC1(C)C(OC(O)C(C=C=CN1CCCCC1)C(F)(F)F)C2
CC1(C)C2CCC1(C)C(OC(O)Cn1cc(C(=N)[S-])[n+](N3CCCCC3)c1)C2
CC1(C)C2CCC1(C)C(OC(O)C(=O)CC=C(C#N)N1CCCCC1)C2
CC1C[NH+](C)C(c2oncc2N2CCCCC2)C1C(O)OC1CC2CCC1(C)C2(C)C
CC1(C)C2CCC1(C)C(OC(O)C(=NCCN1CCCCC1)C(Cl)(Cl)Cl)C2
CC1(C)C2CCC1(C)C(OC(O)CC(Cl)C=CN1CCCCC1)C2
Cn1ncc(C(=O)CN2CCCCC2)c1C(O)OC1CC2CCC1(C)C2(C)C
CC1(C)C2CCC1(C)C(OC(O)C(C#N)C(=S)SCN1CCCCC1)C2
CC1(C)C2CCC1(C)C(OC(O)c1ncsc1C(O)CN1CCCCC1)C2
CC1(C)C2CCC1(C)C(OC(O)CON=C(Br)N1CCCCC1)C2
CC1(C)C2CCC1(C)C(OC(O)[N+]1=C(SC(C#N)N3CCCCC3)N1)C2
CC1(C)C2CCC1(C)C(OC(O)c1csnc1SCN1CCCCC1)C2
CC(CC(O)OC1CC2CCC1(C)C2(C)C)N=C(N1CCCCC1)C(Cl)(Cl)Cl
CC1(C)C2CCC1(C)C(OC(O)[N+](N)=C([S-])C(=O)CN1CCCCC1)C2
CC1(C)C2CCC1(C)C(OC(O)C([NH3+])C(=S)C(=O)CN1CCCCC1)C2
CC1(C)C2CCC1(C)C(OC(O)C(N)C(=S)C(=O)CN1CCCCC1)C2
CC1(C)C2CCC1(C)C(OC(O)COC=C([N+]#N)N1CCCCC1)C2
CC([N-]C(=O)N(C1=NCCS1)C(O)OC1CC2CCC1(C)C2(C)C)N1CCCCC1
CC([N-]C(=O)N(C1=[NH+]CCS1)C(O)OC1CC2CCC1(C)C2(C)C)N1CCCCC1
CC1(C)C2CCC1(C)C(OC(O)CNC(=O)N(CC#N)N1CCCCC1)C2
CC1(C)C2CCC1(C)C(OC(O)c1n[n-]c(=O)n1-n1cnnc1N1CCCCC1)C2
CC1(C)C2CCC1(C)C(OC(O)[NH2+]CC=C(I)N1CCCCC1)C2
CC(C=C(I)N1CCCCC1)[NH2+]C(O)OC1CC2CCC1(C)C2(C)C
CC1(C)C2CCC1(C)C(OC(O)CC([S-])C(=[NH2+])NN1CCCCC1)C2
CC1(C)C2CCC1(C)C(OC(O)C1CC(C3CSCO3)[NH+](CN3CCCCC3)C1)C2
CC1(C)C2CCC1(C)C(OC(O)C1CC(C3CC=NO3)[NH+](CN3CCCCC3)C1)C2
CC1(C)C2CCC1(C)C(OC(O)CC(S)C(=O)NN1CCCCC1)C2
Cc1c[n+](N2CCCCC2)c(-c2cscc2C(O)OC2CC3CCC2(C)C3(C)C)[nH]1
CC1(C)C2CCC1(C)C(OC(O)Cn1c[n+](N3CCCCC3)cc1-c1nc3c([n-]1)C(=O)NCCC3)C2
CC1(C)C2CCC1(C)C(OC(O)C=C[N-]N(C(=S)[S-])N1CCCCC1)C2
CC1(C)C2CCC1(C)C(OC(O)N(C(=O)[N-]N(C(N)=S)N1CCCCC1)c1ccccc1)C2
CC1(C)C2CCC1(C)C(OC(O)CON=C(C#N)N1CCCCC1)C2
C[N-]C(=O)c1cn(CC(O)OC2CC3CCC2(C)C3(C)C)c[n+]1N1CCCCC1
CSC(NN1CCCCC1)=[NH+]C(C(O)OC1CC2CCC1(C)C2(C)C)C(Cl)(Cl)Cl
CC1(C)C2CCC1(C)C(OC(O)NC(=S)[N-]C(=O)C(N)N1CCCCC1)C2
CC1(C)C2CCC1(C)C(OC(O)c1n[nH]c([O-])c1CCN1CCCCC1)C2
Cc1occ(C(O)CN2CCCCC2)c1C(O)OC1CC2CCC1(C)C2(C)C
CC1(C)C2CCC1(C)C(OC(O)n1n[nH+]c([O-])c1CCN1CCCCC1)C2
CC1(C)C2CCC1(C)C(OC(O)c1c(Br)csc1C(O)CN1CCCCC1)C2
CC1(C)C2CCC1(C)C(OC(O)CNC=C(C#N)N1CCCCC1)C2
CN(CN1CCCCC1)c1csc(N)[n+]1C(O)OC1CC2CCC1(C)C2(C)C
CC1(C)C2CCC1(C)C(OC(O)c1ncncc1-n1ncnc1N1CCCCC1)C2
CC(C=C(I)N1CCCCC1)NC(O)OC1CC2CCC1(C)C2(C)C
CC1(C)C2CCC1(C)C(OC(O)NCC=C(I)N1CCCCC1)C2
CC(C([S-])=C=CN1CCCCC1)C(O)OC1CC2CCC1(C)C2(C)C
CC1(C)C2CCC1(C)C(OC(O)C(O)C1SCC1CN1CCCCC1)C2
CC1(C)C2CCC1(C)C(OC(O)CON=C(N1CCCCC1)C(F)(F)F)C2
C#CC(CC(O)OC1CC2CCC1(C)C2(C)C)N(CN1CCCCC1)C(=O)C(F)(F)F
Cc1scc(C(=O)CN2CCCCC2)c1C(O)OC1CC2CCC1(C)C2(C)C
CC1(C)C2CCC1(C)C(OC(O)c1cscc1C(=O)CN1CCCCC1)C2
CC1(C)C2CCC1(C)C(OC(O)CC(C(=O)NN1CCCCC1)C(F)(F)F)C2
CC(C)(CC(O)OC1CC2CCC1(C)C2(C)C)SC(=O)N1CCCCC1
CC1(C)C2CCC1(C)C(OC(O)c1sccc1SCN1CCCCC1)C2
CC1(C)C2CCC1(C)C(OC(O)C1(n3cc(N4CCCCC4)nn3)CCC(=O)C1)C2
CC1(C)C2CCC1(C)C(OC(O)N[N-]C(=O)C(C#N)N1CCCCC1)C2
CSC(=NC(C(O)OC1CC2CCC1(C)C2(C)C)C(Cl)(Cl)Cl)NN1CCCCC1
CC1(C)C2CCC1(C)C(OC(O)C([O-])(NC(=S)NN1CCCCC1)C(Cl)(Cl)Cl)C2
CC1(C)C2CCC1(C)C(OC(O)C(O)(C=C=CN1CCCCC1)C(F)(F)F)C2
Cc1n(C(C(O)OC2CC3CCC2(C)C3(C)C)C(F)(F)F)cc[n+]1N1CCCCC1
CC1(C)C2CCC1(C)C(OC(O)COc1cc(C(F)(F)F)nn1N1CCCCC1)C2
CC1(C)C2CCC1(C)C(OC(O)C(NC(=O)NN1CCCCC1)C(Cl)(Cl)Cl)C2
CC1(C)C2CCC1(C)C(OC(O)C(=NOCN1CCCCC1)C(F)(F)F)C2
CC1(C)C2CCC1(C)C(OC(O)c1c(C(=O)CN3CCCCC3)csc1Cl)C2
CC1(C)C2CCC1(C)C(OC(O)Cn1nc(N3CCCCC3)c(Br)c1C(=O)N1N=CCC1C(F)(F)F)C2
CSC(NC([O-])(C(O)OC1CC2CCC1(C)C2(C)C)C(Cl)(Cl)Cl)=[NH+]N1CCCCC1
CC1(C)C2CCC1(C)C(OC(O)C1CN(C(=O)N3CCCCC3)CCC1C(F)(F)F)C2
CC1(C)C2CCC1(C)C(OC(O)C(n1cc[n+](N3CCCCC3)c1)C(F)(F)F)C2
CSC(NN1CCCCC1)=[NH+]C([O-])(C(O)OC1CC2CCC1(C)C2(C)C)C(Cl)(Cl)Cl
CC1(C)C2CCC1(C)C(OC(O)c1ncnc(Cl)c1SCN1CCCCC1)C2
CC1(C)C2CCC1(C)C(OC(O)C(C#N)(C#N)C(=S)SCN1CCCCC1)C2
C[NH+](CC(O)OC1CC2CCC1(C)C2(C)C)c1csc([S-])c1N1CCCCC1
CC1(C)C2CCC1(C)C(OC(O)N(C(=O)[N-]C(N1CCCCC1)(C(F)(F)F)C(F)(F)F)C1=NCCS1)C2
CC1(C)C2CCC1(C)C(OC(O)c1ncncc1SCN1CCCCC1)C2
CC1(C)C2CCC1(C)C(OC(O)CC(C#N)(C#N)N=CN1CCCCC1)C2
CC1(C)C2CCC1(C)C(OC(O)NNC=C(C#N)N1CCCCC1)C2
CC1(C)C2CCC1(C)C(OC(O)c1nc(N)ncc1SCN1CCCCC1)C2
CC1(C)C2CCC1(C)C(OC(O)N(C(=O)[N-]C(N1CCCCC1)C(F)(F)F)C1=[NH+]CCS1)C2
CC1(C)C2CCC1(C)C(OC(O)C=Cc1[n-]c(Br)c(Br)c1N1CCCCC1)C2
CC1(C)C2CCC1(C)C(OC(O)C1(c3cccnc3)CC(CN3CCCCC3)CN1)C2
CC1(C)C2CCC1(C)C(OC(O)NC(=Nc1nccs1)NCN1CCCCC1)C2
CC1(C)C2CCC1(C)C(OC(O)c1[nH]cnc(=S)c1C(=O)CN1CCCCC1)C2
Cn1c([S-])nc(=S)c(C(=O)CN2CCCCC2)c1C(O)OC1CC2CCC1(C)C2(C)C
CC1(C)C2CCC1(C)C(OC(O)c1cc(Cl)ncc1C(=O)CN1CCCCC1)C2
CC1(C)C2CCC1(C)C(OC(O)c1c(C(=O)CN3CCCCC3)nnc3ccnn13)C2
CC1(C)C2CCC1(C)C(OC(O)c1nc(N)ncc1C(=O)CN1CCCCC1)C2
CC1(C)C2CCC1(C)C(OC(O)c1ncnc([S-])c1C(=O)CN1CCCCC1)C2
CC1(C)C2CCC1(C)C(OC(O)c1ccncc1C(=O)CN1CCCCC1)C2
CC1(C)C2CCC1(C)C(OC(O)c1csc([S-])c1C(=O)CN1CCCCC1)C2
CC1(C)C2CCC1(C)C(OC(O)c1c(C(=O)CN3CCCCC3)cnc3ccnn13)C2
CC1(C)C2CCC1(C)C(OC(O)c1cc([S-])ncc1C(=O)CN1CCCCC1)C2
Cc1cc(C(O)OC2CC3CCC2(C)C3(C)C)c(C(=O)CN2CCCCC2)cn1
CC1(C)C2CCC1(C)C(OC(O)C=Nc1nnc([S-])n1N1CCCCC1)C2
CC1(C)C2CCC1(C)C(OC(O)C1CC(ON3CCCCC3)C(c3n[n-]c4cncnc34)[NH2+]1)C2
CC1(C)C2CCC1(C)C(OC(O)C1CC(C3CCSS3)[NH+](CN3CCCCC3)C1)C2
CC1(C)C2CCC1(C)C(OC(O)C(C#N)=C(C#N)N(O)CN1CCCCC1)C2
CC1(C)C2CCC1(C)C(OC(O)C1CC(ON3CCCCC3)C(c3c[n-]c4cncnc34)[NH2+]1)C2
CC1(C)C2CCC1(C)C(OC(O)N=Nc1[nH]cc([O-])[n+]1N1CCCCC1)C2
CC1(C)C2CCC1(C)C(OC(O)N=Nc1nc(C#N)c([O-])n1N1CCCCC1)C2
CC1(C)C2CCC1(C)C(OC(O)C(=NC(=O)CN1CCCCC1)c1cccc(Cl)c1)C2
CC1(C)C2CCC1(C)C(OC(O)C1(c3ccccc3)NC(=O)c3c1cnn3N1CCCCC1)C2
CC1(C)C2CCC1(C)C(OC(O)C(C#CC1CC[NH2+]CC1)=COCN1CCCCC1)C2
CC1(C)C2CCC1(C)C(OC(O)COC=C(C#N)N1CCCCC1)C2
CC1(C)C2CCC1(C)C(OC(O)C1(c3ccno3)CC(CN3CCCCC3)CN1)C2
CC1(C)C2CCC1(C)C(OC(O)CCN=C(N1CCCCC1)C(Cl)(Cl)Cl)C2
CC1(C)C2CCC1(C)C(OC(O)C1(c3cccnc3)CC(CN3CCCCC3)C[NH2+]1)C2
CC1(C)C2CCC1(C)C(OC(O)C1(c3ccccc3)COC(CN3CCCCC3)C1)C2
CC1(C)C2CCC1(C)C(OC(O)C1(C(=S)SCN3CCCCC3)Sc3ccccc3S1)C2
CC1(C)C2CCC1(C)C(OC(O)c1ccnc(Cl)c1C(=O)CN1CCCCC1)C2
CC1(c2c(Cl)cc(Cl)cc2C(O)OC2CC3CCC2(C)C3(C)C)OC1N1CCCCC1
CC1(C)C2CCC1(C)C(OC(O)c1cc(Cl)ccc1C1OC1N1CCCCC1)C2
CC1(C)C2CCC1(C)C(OC(O)c1cccc(Cl)c1C1OC1N1CCCCC1)C2
CC1(C)C2CCC1(C)C(OC(O)c1nc(N)nc(Cl)c1SCN1CCCCC1)C2
CC1(C)C2CCC1(C)C(OC(O)c1nc(=O)[n-]cc1SCN1CCCCC1)C2
CC1(C)C2CCC1(C)C(OC(O)c1ccnnc1SCN1CCCCC1)C2
CC1(C)C2CCC1(C)C(OC(O)c1ncnnc1SCN1CCCCC1)C2
CC1(C)C2CCC1(C)C(OC(O)NC(=Nc1nncs1)NCN1CCCCC1)C2
CSC(N)=[N+](C(=O)CCC(O)OC1CC2CCC1(C)C2(C)C)N1CCCCC1
Cc1csc(N=C(NCN2CCCCC2)NC(O)OC2CC3CCC2(C)C3(C)C)n1
C#CC(=CCNC(O)OC1CC2CCC1(C)C2(C)C)N1CCCCC1
CC1(C)C2CCC1(C)C(OC(O)c1ncncc1S(=O)CN1CCCCC1)C2
CC1(C)C2CCC1(C)C(OC(O)C1C(CC(=O)N3CCCCC3)=Nc3ccccc31)C2
CC1(C)C2CCC1(C)C(OC(O)c1ncncc1-c1[n-]cnc1N1CCCCC1)C2
CC1(C)C2CCC1(C)C(OC(O)COc1onc(C(F)(F)F)c1N1CCCCC1)C2
Cc1noc(OCC(O)OC2CC3CCC2(C)C3(C)C)c1N1CCCCC1
CC1(C)C2CCC1(C)C(OC(O)c1nccnc1SCN1CCCCC1)C2
CC1(C)C2CCC1(C)C(OC(O)C([N+]#N)C(=O)CCN1CCCCC1)C2
CC1(C)C2CCC1(C)C(OC(O)C1(n3cc[n+](N4CCCCC4)c3)CC(=O)c3c1csc3Cl)C2
CC1(C)C2CCC1(C)C(OC(O)Cn1c[n+](N3CCCCC3)c([N-]C(N)=O)n1)C2
Cc1ccnn1C(=O)c1cc(N2CCCCC2)nn1CC(O)OC1CC2CCC1(C)C2(C)C
CC1(C)C2CCC1(C)C(OC(O)Cn1nc(N3CCCCC3)cc1C(=O)N1N=CCC1C(F)(F)F)C2
CC1(C)C2CCC1(C)C(OC(O)Cn1c[n+](N3CCCCC3)cc1-c1cccc(Cl)c1Cl)C2
CC1(C)C2CCC1(C)C(OC(O)Cn1cc(C=NO)[n+](N3CCCCC3)c1)C2
CC1(C)C2CCC1(C)C(OC(O)C1(C(=O)[N-]NN3CCCCC3)Cc3ccccc31)C2
Cc1c(Cl)cnn1C(=O)c1cc(N2CCCCC2)nn1CC(O)OC1CC2CCC1(C)C2(C)C
CC1(C)C2CCC1(C)C(OC(O)c1oc(=N)sc1C(=O)CN1CCCCC1)C2
Cn1c(C(O)OC2CC3CCC2(C)C3(C)C)c(C(=O)CN2CCCCC2)sc1=S
Cc1ccc(C2(C)OC2N2CCCCC2)c(C(O)OC2CC3CCC2(C)C3(C)C)c1
CC1(c2ccccc2C(O)OC2CC3CCC2(C)C3(C)C)OC1N1CCCCC1
CC1(C)C2CCC1(C)C(OC(O)c1c(Cl)cccc1C1OC1N1CCCCC1)C2
CC1(C)C2CCC1(C)C(OC(O)C(N=CNN1CCCCC1)=C(N)C#N)C2
CC1(C)C2CCC1(C)C(OC(O)c1c(-c3ocnc3N3CCCCC3)nc3ncccn13)C2
Cn1ncc(C#Cc2ccccc2)c1CC(O)OC1CC2CCC1(C)C2(C)C
CC=C(C#Cc1ccccc1)CC(O)OC1CC2CCC1(C)C2(C)C
CC(C)=C1CCC2CC=CCCC(C(O)OC3CC4CCC3(C)C4(C)C)=CCCC12
CC1(C)C2CCC1(C)C(OC(O)Cc1cnc3ccc(Cl)cc3c1)C2
Cc1cn2c(n1)-c1ccccc1-n1c[nH+]c(CC(O)OC3CC4CCC3(C)C4(C)C)c1C2
CC1(C)C2CCC1(C)C(OC(O)Cc1[nH+]cn3c1Cn1cnnc1-c1ccccc1-3)C2
CC1(C)C2CCC1(C)C(OC(O)[NH+]1CCN3c4cccc([S-])c4CCC3C1)C2
Cc1ccc2nc3nc(C)cc(CC(O)OC4CC5CCC4(C)C5(C)C)c3cc2c1
CC1(C)C2CCC1(C)C(OC(O)C1CCCN(C(=S)SSC(=S)N3CCCCC3)C1)C2
Cc1ccc2nc3nccc(CC(O)OC4CC5CCC4(C)C5(C)C)c3cc2c1
Cc1cccc2cc3c(CC(O)OC4CC5CCC4(C)C5(C)C)ccnc3nc12
CC1(C)C2CCC1(C)C(OC(O)C1CSc3nc4[nH+]c([S-])nc-4cn31)C2
CC1(C)C2CCC1(C)C(OC(O)Cc1ncn3c1Cn1ccnc1-c1ccccc1-3)C2
CC1(C)C2CCC1(C)C(OC(O)Cc1[nH+]cn3c1Cn1nccc1-c1ccccc1-3)C2
CN1CC(C(O)OC2CC3CCC2(C)C3(C)C)CCc2cc3ccccc3nc21
CC1(C)C2CCC1(C)C(OC(O)C1CCc3cc4c(nc3C1)CCCCC4)C2
CC1(C)Cc2nc3sc4cncnc4c3cc2C(C(O)OC2CC3CCC2(C)C3(C)C)S1
CC1(C)C2CCC1(C)C(OC(O)Cc1ncn3c1Cn1ncnc1-c1ccccc1-3)C2
CC1(C)C2CCC1(C)C(OC(O)Cc1ncn3c1Cn1cnnc1-c1ccccc1-3)C2
CC1(C)C2CCC1(C)C(OC(O)C1CCc3cn4nc([S-])[nH+]c4nc31)C2
CC1(C)C2CCC1(C)C(OC(O)C1CCc3c(cnc4sc5cnnnc5c34)C1)C2
CC1(C)C2CCC1(C)C(OC(O)C1CC1C#Cc1ccccc1)C2
CC1(C)C2CCC1(C)C(OC(O)CC1CCC3C4CCCC=C4C=CC13)C2
CC1CCN(C(=S)SSC(=S)N2CCCCC2C(O)OC2CC3CCC2(C)C3(C)C)CC1
Cc1ccc2c(n1)N1CC[NH+](C(O)OC3CC4CCC3(C)C4(C)C)CC1C2
CC1C(C#N)=CN=C2CC(C(O)OC3CC4CCC3(C)C4(C)C)CC=C21
CC1(C)C2CCC1(C)C(OC(O)C1CC1C#Cc1cccnc1)C2
CC1(C)C2CCC1(C)C(OC(O)Cn1c(=S)oc3ccc(Cl)cc3c1=S)C2
Cc1c[nH+]c2n1Cc1c(CC(O)OC3CC4CCC3(C)C4(C)C)ncn1-c1ccccc1-2
CC1(C)C2CCC1(C)C(OC(O)Cc1nc3ccc4cccnc4c3o1)C2
Cc1ccnc2nc3c(CC(O)OC4CC5CCC4(C)C5(C)C)cccc3cc12
CC1(C)C2CCC1(C)C(OC(O)[NH2+]C1CCc3ccc(Cl)cc3C1)C2
Cc1nc2c(C#N)cnn2cc1CC(O)OC1CC2CCC1(C)C2(C)C
Cn1c(=S)oc2ccc(CC(O)OC3CC4CCC3(C)C4(C)C)cc21
CC1(C)C2CCC1(C)C(OC(O)Cc1ccc3ccc4nc5ccccc5n4c3c1)C2
CC1=C(CC(O)OC2CC3CCC2(C)C3(C)C)Cc2cc(C)cc(C)c21
Cc1nc(Cl)cc2c1CSC(C)(CC(O)OC1CC3CCC1(C)C3(C)C)C2
CC1(C)C2CCC1(C)C(OC(O)Cc1cn3cc(Cl)ccc3n1)C2
Cc1ccc2sc(CC(O)OC3CC4CCC3(C)C4(C)C)c(C)c2c1
Cc1cc2cc(CC(O)OC3CC4CCC3(C)C4(C)C)ccc2s1
CC1(C)C2CCC1(C)C(OC(O)Cc1ccn3nc(Cl)cc3n1)C2
Cc1ccc2sc(CC(O)OC3CC4CCC3(C)C4(C)C)cc2c1
CC1(C)C2CCC1(C)C(OC(O)CCC#CC1CCCCC1)C2
CC1(C)C2CCC1(C)C(OC(O)Cc1ccc3c(Br)cc(Br)cc3n1)C2
Cc1nc2cc([S-])nn2cc1CC(O)OC1CC2CCC1(C)C2(C)C
Cn1c(CC(O)OC2CC3CCC2(C)C3(C)C)nc2cc(Cl)c(Cl)cc21
CC1(C)C2CCC1(C)C(OC(O)C1CSc3nc4nc(=S)[n-]c-4cn31)C2
Cn1c(CC(O)OC2CC3CCC2(C)C3(C)C)[n+](C)c2cc(Cl)c(Cl)cc21
CC1(C)C2CCC1(C)C(OC(O)CN1CC3CCc4ccccc4C3=N1)C2
Cn1c(CC(O)OC2CC3CCC2(C)C3(C)C)[nH+]c2ccc(Cl)cc21
Cn1c(=S)oc2cc(CC(O)OC3CC4CCC3(C)C4(C)C)ccc21
CC1(C)C2CCC1(C)C(OC(O)NCC#Cc1cccc(Cl)c1)C2
CC1(C)C2CCC1(C)C(OC(O)C1CCc3c1cnc1oc4cncnc4c31)C2
CC1(C)C2CCC1(C)C(OC(O)Cc1ccn3nc([S-])[nH+]c3c1)C2
Cc1ccc2c(n1)N(C)CCN(CC(O)OC1CC3CCC1(C)C3(C)C)C2
CC1CCC(C(O)OC2CC3CCC2(C)C3(C)C)c2c1c1cc(Cl)ccc1n2C
CC1(C)C2CCC1(C)C(OC(O)Cc1nc3ncc(Cl)cn3n1)C2
Cn1c(CC(O)OC2CC3CCC2(C)C3(C)C)[nH+]c2cc(Cl)c(Cl)cc21
Cc1cc2c(cc1CC(O)OC1CC3CCC1(C)C3(C)C)nc([S-])n2C
CC1(C)C2CCC1(C)C(OC(O)Cn1nc3cc(Br)c(Br)c(Br)c3n1)C2
CC1(C)C2CCC1(C)C(OC(O)Cc1cc3nc([S-])ncn3n1)C2
Cc1ccc2c(c1)C(C)(C)C(CC(O)OC1CC3CCC1(C)C3(C)C)=N2
Cc1nc2nc([S-])nn2cc1CC(O)OC1CC2CCC1(C)C2(C)C
CN1CCN(C(=S)SCC(O)OC2CC3CCC2(C)C3(C)C)CC1
CC1(C)C2CCC1(C)C(OC(O)Cc1cnc3ccc(Br)cc3n1)C2
CC1(C)C2CCC1(C)C(OC(O)Cc1cc3ncc4cccnc4n3n1)C2
CSC1=NC(C)N2C(SCC(O)OC3CC4CCC3(C)C4(C)C)=NCN12
CC1(C)C2CCC1(C)C(OC(O)Cc1ccc3ccc(Br)cc3n1)C2
Cc1ccc2nc(NC(O)OC3CC4CCC3(C)C4(C)C)ncc2n1
Cc1c(CC(O)OC2CC3CCC2(C)C3(C)C)cnc2cc([S-])nn12
Cc1nc2[nH+]c([S-])nn2c(C)c1CC(O)OC1CC2CCC1(C)C2(C)C
Cn1c(CC(O)OC2CC3CCC2(C)C3(C)C)[n+](C)c2cc(Cl)ccc21
Cc1sc2ccc(CC(O)OC3CC4CCC3(C)C4(C)C)cc2c1C
Cc1c(CC(O)OC2CC3CCC2(C)C3(C)C)cnc2[nH+]c([S-])nn12
CC1(C)C2CCC1(C)C(OC(O)C1CCN1C(=S)SSC(=S)N1CCC1)C2
CC1(C)C2CCC1(C)C(OC(O)CC1CCc3sc4ncncc4c3C1)C2
CC1(C)C2CCC1(C)C(OC(O)Nc1nc3cc(Br)c(Br)cc3[n-]1)C2
CC1(C)C2CCC1(C)C(OC(O)CC1=CSC(=CC#N)S1)C2
Cc1nc2nc([S-])nn2c(C)c1CC(O)OC1CC2CCC1(C)C2(C)C
Cc1nc2cc(CC(O)OC3CC4CCC3(C)C4(C)C)nn2cc1Cl
CSC1=NCN2C(SCC(O)OC3CC4CCC3(C)C4(C)C)=NCN12
Cc1nn2c3c(cnc2c1Br)CC(C(O)OC1CC2CCC1(C)C2(C)C)C3
CC1(C)C2CCC1(C)C(OC(O)C1CSC(SSC3=NCCS3)=N1)C2
CC1(C)C2CCC1(C)C(OC(O)C1Cc3cc(C#N)c4nc5ccccc5n4c3S1)C2
CC1(C)C2CCC1(C)C(OC(O)C=CC#CC=CBr)C2
CC1(C)C2CCC1(C)C(OC(O)Nc1nc3c(Br)c(Br)c(Br)cc3[n-]1)C2
Cc1ncc2cc(SC(O)OC3CC4CCC3(C)C4(C)C)[n-]c2n1
CC1(C)C2CCC1(C)C(OC(O)Cc1nc3c(I)cc(Cl)cc3[n-]1)C2
Cc1c(CC(O)OC2CC3CCC2(C)C3(C)C)cnc2c(C#N)cnn12
CC1(C)C2CCC1(C)C(OC(O)C1Cc3ccc4[nH+]c5ccccc5n4c3S1)C2
CSC(=S)N1CCN(C(=S)SCC(O)OC2CC3CCC2(C)C3(C)C)CC1
Cc1cc2nc3ccccc3n2c2c1CC(C(O)OC1CC3CCC1(C)C3(C)C)S2
Cc1ncn2c1Cn1nc(CC(O)OC3CC4CCC3(C)C4(C)C)nc1-c1ccccc1-2
CC1Cc2nc3sc4cncnc4c3cc2C(C(O)OC2CC3CCC2(C)C3(C)C)S1
Cc1ncn2c1Cn1cc(CC(O)OC3CC4CCC3(C)C4(C)C)nc1-c1ccccc1-2
CC1(C)C2CCC1(C)C(OC(O)C1CCCc3nc4[nH+]c([S-])nn4cc31)C2
CC1(C)C2CCC1(C)C(OC(O)Cn1cc3c(ccc4ncncc43)n1)C2
Cc1cc(CC(O)OC2CC3CCC2(C)C3(C)C)nc2c(C#N)c([S-])nn12
CC1(C)C2CCC1(C)C(OC(O)Cc1cc3ncc4nccn4c3s1)C2
Cn1c(CC(O)OC2CC3CCC2(C)C3(C)C)nc2cc(Cl)ccc21
CC1(C)C2CCC1(C)C(OC(O)Cc1nc3cc(Cl)c(Cl)cc3[n-]1)C2
Cc1[nH+]cn2c1Cn1nc(CC(O)OC3CC4CCC3(C)C4(C)C)nc1-c1ccccc1-2
CC1(C)C2CCC1(C)C(OC(O)c1ccoc1C#Cc1ccccc1)C2
CC(C)=C(C#Cc1ccccc1)CC(O)OC1CC2CCC1(C)C2(C)C
CC1(C)C2CCC1(C)C(OC(O)Cc1cnc3nc([S-])nn3c1)C2
CC1(C)C2CCC1(C)C(OC(O)Nc1nc3ccc(Br)cc3[n-]1)C2
CC1(C)C2CCC1(C)C(OC(O)Nc1nc3c(Br)cc(Br)cc3[n-]1)C2
CC1(C)C2CCC1(C)C(OC(O)Cc1[nH+]cn3c1Cn1ncnc1-c1ccccc1-3)C2
Cc1cnc2c3c(ncn12)c(CC(O)OC1CC2CCC1(C)C2(C)C)nn3C
CC1(C)C2CCC1(C)C(OC(O)c1ocnc1C#Cc1cccnc1)C2
C=C(C#Cc1ccccc1)CC(O)OC1CC2CCC1(C)C2(C)C
CC1(C)C2CCC1(C)C(OC(O)CSC(=S)N1CCN(C(=S)[S-])CC1)C2
CC1(C)C2CCC1(C)C(OC(O)Cc1ccn3nc([S-])c(C#N)c3n1)C2
Cc1nc2c(C#N)c([S-])nn2c(C)c1CC(O)OC1CC2CCC1(C)C2(C)C
CC1(C)C2CCC1(C)C(OC(O)Cc1nc3c(I)c(Cl)cc(I)c3[n-]1)C2
CC1(C)C2CCC1(C)C(OC(O)Nc1nc3c(Br)c(Br)cc(Br)c3[n-]1)C2
Cn1c([S-])nc2cc(CC(O)OC3CC4CCC3(C)C4(C)C)ccc21
Cn1c(CC(O)OC2CC3CCC2(C)C3(C)C)nc2ccc(Cl)cc21
CC1(C)C2CCC1(C)C(OC(O)Cc1ncc3sc4ncccc4c3n1)C2
Cc1nc(Cl)c(C#N)c2c1CSC(CC(O)OC1CC3CCC1(C)C3(C)C)C2
Cc1cn2nc([S-])cc2nc1CC(O)OC1CC2CCC1(C)C2(C)C
CCC#CC1CCC(C(O)OC2CC3CCC2(C)C3(C)C)CC1
Cc1cnc2nc(NC(O)OC3CC4CCC3(C)C4(C)C)ncc2n1
Cc1c(CC(O)OC2CC3CCC2(C)C3(C)C)sc2nc(Cl)cn12
CC1(C)C2CCC1(C)C(OC(O)Cc1cc3nc([S-])ccn3n1)C2
CC1(C)C2CCC1(C)C(OC(O)Cc1nc3c(I)c(Cl)ccc3[n-]1)C2
CC1(C)C2CCC1(C)C(OC(O)Cn1nc3ccc(Br)c(Br)c3n1)C2
Cc1nnc2nc(NC(O)OC3CC4CCC3(C)C4(C)C)ncc2n1
Cc1cn2c(n1)-c1ccccc1-n1cnc(CC(O)OC3CC4CCC3(C)C4(C)C)c1C2
CC1(C)C2CCC1(C)C(OC(O)Cc1cnc3c(Br)cc(Br)cc3n1)C2
CC1(C)C2CCC1(C)C(OC(O)Cc1nc3cc(Cl)c4cccnc4c3o1)C2
Cc1[nH+]cn2c1Cn1cc(CC(O)OC3CC4CCC3(C)C4(C)C)nc1-c1ccccc1-2
CC1(C)C2CCC1(C)C(OC(O)Cc1cn3cc(Cl)nc3s1)C2
Cn1c(=S)sc2cnc(CC(O)OC3CC4CCC3(C)C4(C)C)nc21
CC1(C)C2CCC1(C)C(OC(O)Nc1nc3c4ccccc4ncn3n1)C2
Cc1nc2c(Br)cnn2c2c1CC(C(O)OC1CC3CCC1(C)C3(C)C)C2
CC1(C)C2CCC1(C)C(OC(O)Nc1ncc3c(C#N)c(Br)[n-]c3n1)C2
CC1(C)C2CCC1(C)C(OC(O)C1CC1C#Cc1cccs1)C2
CN1Cc2c(sc3ccc(Cl)cc23)C1C(O)OC1CC2CCC1(C)C2(C)C
CC1(C)C2CCC1(C)C(OC(O)C1CN=C(SSC3=NCCS3)S1)C2
CC1(C)C2CCC1(C)C(OC(O)C1Cc3ncc(C#N)cc3CS1)C2
CC1(C)C2CCC1(C)C(OC(O)n1c(C#Cc3ccccc3)nc3ncncc31)C2
CC1(CC(O)OC2CC3CCC2(C)C3(C)C)Cc2c(cnc(Cl)c2C#N)CS1
Cn1c(CC(O)OC2CC3CCC2(C)C3(C)C)[nH+]c2cc(Cl)ccc21
CC1(C)C2CCC1(C)C(OC(O)Cn1nc3cc(Br)c(Br)cc3n1)C2
CC1(C)C2CCC1(C)C(OC(O)C1Cc3ccc4nc5ccccc5n4c3S1)C2
CN=C([S-])SSC(=S)N(C)CC(O)OC1CC2CCC1(C)C2(C)C
CC1(C)C2CCC1(C)C(OC(O)Cc1ccc3ccc(Cl)cc3c1)C2
Cc1ncc2nc(NC(O)OC3CC4CCC3(C)C4(C)C)sc2n1
Cc1ccc2c([nH+]1)N1CC[NH+](C(O)OC3CC4CCC3(C)C4(C)C)CC1C2
CN(C)C(=S)SSC([S-])=NCC(O)OC1CC2CCC1(C)C2(C)C
CN=C([S-])SSC(=S)SSC(=S)N(C)C(O)OC1CC2CCC1(C)C2(C)C
CC1(C)C2CCC1(C)C(OC(O)Cc1cnc3c(C#N)c([S-])nn3c1)C2
CC1(C)C2CCC1(C)C(OC(O)CC#Cc1ccccc1C#Cc1ccccc1)C2
Cc1nn(C)c2c1ncn1c(CC(O)OC3CC4CCC3(C)C4(C)C)cnc21
CC1(C)C2CCC1(C)C(OC(O)Nc1nc3c(Br)cc(Br)c(Br)c3[n-]1)C2
Cc1nn(C)c2c1nc(C)n1c(CC(O)OC3CC4CCC3(C)C4(C)C)cnc21
CC1C2=CCC(C(O)OC3CC4CCC3(C)C4(C)C)CC2=NC([S-])=C1C#N
CC1(C)C2CCC1(C)C(OC(O)c1ccnnc1C#Cc1ccccc1)C2
CC1(C)C2CCC1(C)C(OC(O)C1CCCc3nc4c(C#N)cnn4cc31)C2
CC1(C)C2CCC1(C)C(OC(O)[NH2+]CC#Cc1cccc(Cl)c1)C2
CC1(C)C2CCC1(C)C(OC(O)C1CC=C3CC(C#N)=C([S-])N=C3C1)C2
Cc1cnc2cnc3cc(CC(O)OC4CC5CCC4(C)C5(C)C)sc3n12
CN(C)C(=S)SSC(=S)SSC(=S)NC(O)OC1CC2CCC1(C)C2(C)C
CC1(C(O)OC2CC3CCC2(C)C3(C)C)Cc2ncc(C#N)cc2CS1
CC1(C)C2CCC1(C)C(OC(O)Cn1ccc3nc4ccccc4n3c1=S)C2
Cc1nc2c3c(ncn2c1CC(O)OC1CC2CCC1(C)C2(C)C)c(C)nn3C
CC1(C)C2CCC1(C)C(OC(O)c1ncnc3c1oc1ccc(Cl)cc13)C2
CC1(CC(O)OC2CC3CCC2(C)C3(C)C)Cc2cc(Cl)ncc2CS1
CC1(C)C2CCC1(C)C(OC(O)CN1Cc3c(Cl)c(Cl)c(Cl)c(Cl)c3C1)C2
CC1(C)C2CCC1(C)C(OC(O)Cc1cnc3c(C#N)cnn3c1)C2
CC1(C)C2CCC1(C)C(OC(O)Nc1ncc3oc4ncccc4c3n1)C2
CC1(C)C2CCC1(C)C(OC(O)Cn1nc3c(Br)cc(Br)c(Br)c3n1)C2
CC(C#Cc1cn(C)c2ccccc12)C(O)OC1CC2CCC1(C)C2(C)C
CC1(C)C2CCC1(C)C(OC(O)C1SCCc3nc4sc5cncnc5c4cc31)C2
CC1(C)C2CCC1(C)C(OC(O)Cc1nc3n(n1)Cc1cncn1-c1ccccc1-3)C2
CC1(C)C2CCC1(C)C(OC(O)c1ncncc1C#Cc1ccccc1)C2
CC1(C)C2CCC1(C)C(OC(O)Cc1cnc3[nH+]c([S-])nn3c1)C2
CN(C)C(=S)SSC(=S)SSC([S-])=NC(O)OC1CC2CCC1(C)C2(C)C
CN=C([S-])SSC(=S)SSC(=S)NC(O)OC1CC2CCC1(C)C2(C)C
CC1(C)C2CCC1(C)C(OC(O)Cc1cn3c(n1)-c1ccccc1-n1cncc1C3)C2
CC1(C)C2CCC1(C)C(OC(O)Cc1noc(-c3ccccc3)n1)C2
CC1(C)C2CCC1(C)C(OC(O)Cc1cccc3[n-]c(-c4cnon4)nc13)C2
CC1(C)C2CCC1(C)C(OC(O)C1CCC(n3c([S-])nc4cc(Cl)ccc43)C1)C2
C#Cc1ccc(N2CCCC2CC(O)OC2CC3CCC2(C)C3(C)C)nc1
CC1(C)C2CCC1(C)C(OC(O)C1CCCC(n3nc(I)c4cncnc43)C1)C2
CC1(C)C2CCC1(C)C(OC(O)Cn1cnc(-c3ccccc3)n1)C2
Cc1cnc(-c2cccc(CC(O)OC3CC4CCC3(C)C4(C)C)c2)o1
Cc1ccccc1-c1nc(CC(O)OC2CC3CCC2(C)C3(C)C)co1
CC1(C)C2CCC1(C)C(OC(O)C1C=Nn3c(nnc3-c3ccccn3)S1)C2
CC1(C)C2CCC1(C)C(OC(O)C1C=Nn3c(nnc3-c3ccccc3Cl)S1)C2
Cc1cnn2c(N3CCCCC(C(O)OC4CC5CCC4(C)C5(C)C)C3)ccnc12
Cc1ccc2c(CC(O)OC3CC4CCC3(C)C4(C)C)nn(-c3ccccc3)c2c1
CC1(C)C2CCC1(C)C(OC(O)Cc1ccn3ncc(-c4ccccc4)c3n1)C2
CC=NN=C([S-])N1CC(C)CC(C(O)OC2CC3CCC2(C)C3(C)C)C1
CC1(C)C2CCC1(C)C(OC(O)C(F)(F)c1nc3cc([S-])ccc3[n-]1)C2
CC(C)(C)c1ccc(C2=CCCC2C(O)OC2CC3CCC2(C)C3(C)C)cc1
CC1(C)C2CCC1(C)C(OC(O)Cn1nc(-c3ccccc3)c3ccccc31)C2
Cc1cccc2nc(SCC(O)OC3CC4CCC3(C)C4(C)C)c(C#N)cc12
CC1(C)C2CCC1(C)C(OC(O)Cc1ccn(-c3ccccc3)n1)C2
CC1Sc2nnc(CC(O)OC3CC4CCC3(C)C4(C)C)n2N=C1c1ccccc1
Cn1c(C(F)(F)C(O)OC2CC3CCC2(C)C3(C)C)nc2cc(Cl)c(Cl)cc21
Cn1c(C(F)(F)C(O)OC2CC3CCC2(C)C3(C)C)[nH+]c2cc([S-])ccc21
CC=NN=C([S-])N1CC(C(O)OC2CC3CCC2(C)C3(C)C)CCC1C
CC1(C)C2CCC1(C)C(OC(O)[NH2+]C1CCN(c3ncnc4sccc34)C1)C2
CC1(C)C2CCC1(C)C(OC(O)Cc1cc(Cl)c3nnc(-c4cccnc4)n3c1)C2
CC1(C)C2CCC1(C)C(OC(O)Cn1cccc1-c1nc3cccc(Cl)c3o1)C2
Cc1cc(CC(O)OC2CC3CCC2(C)C3(C)C)nc2c(-c3ccccc3)cnn12
Cc1c(-c2cccnc2)c2cccnc2n1CC(O)OC1CC2CCC1(C)C2(C)C
CC1(C)C2CCC1(C)C(OC(O)CSc1ccc(C#N)cc1C#N)C2
Cc1sc2nc(C[S-])ncc2c1CC(O)OC1CC2CCC1(C)C2(C)C
CC1C(CC(O)OC2CC3CCC2(C)C3(C)C)CN1n1cnc2cncnc21
CC=NN=C([S-])N1CCCC(C(O)OC2CC3CCC2(C)C3(C)C)C1
Cc1cccc(-c2ncc(CC(O)OC3CC4CCC3(C)C4(C)C)o2)c1
CC1(C)C2CCC1(C)C(OC(O)Cn1cc(-c3cncs3)c3ccccc31)C2
Cn1c(C(C(O)OC2CC3CCC2(C)C3(C)C)C(F)(F)F)nc2cc(Cl)c(Cl)cc21
CC1(C)C2CCC1(C)C(OC(O)Nn1c[nH+]c(-c3ccccc3)c1)C2
CC1(C)C2CCC1(C)C(OC(O)Cc1ccnc3nc(-c4nc[n-]n4)cn13)C2
Cc1cc(CC(O)OC2CC3CCC2(C)C3(C)C)c(C)n1-c1ccccc1
Cc1nc(SCC(O)OC2CC3CCC2(C)C3(C)C)cc2c1CCCC2
Cc1ccnc(N2CCC(C(O)OC3CC4CCC3(C)C4(C)C)CC2)n1
CC1(C)C2CCC1(C)C(OC(O)Cc1ccnc(N3CCCCC3)n1)C2
Cc1nn(-c2ccccc2)c2cc(CC(O)OC3CC4CCC3(C)C4(C)C)ccc12
C#Cc1ccc(C=CC(O)OC2CC3CCC2(C)C3(C)C)cc1
CC1(C)C2CCC1(C)C(OC(O)[NH2+]c1csc(-c3cccs3)c1)C2
CC(c1nc2ncc(Cl)cn2n1)C(O)OC1CC2CCC1(C)C2(C)C
CC1(C)C2CCC1(C)C(OC(O)CN1CCC(n3cc(Cl)cn3)C1)C2
CC(C)n1ncc2c1CCN(CC(O)OC1CC3CCC1(C)C3(C)C)C2
CC1(C)C2CCC1(C)C(OC(O)Cn1ccc(-c3ccccc3)c1)C2
CC1(C)C2CCC1(C)C(OC(O)Cc1nc(-c3ccccn3)n[n-]1)C2
CC1(C)C2CCC1(C)C(OC(O)Cn1ccc(-c3cccnc3)n1)C2
Cc1c(-c2ccccc2)ncn1CC(O)OC1CC2CCC1(C)C2(C)C
Cn1c(-c2ccccc2Cl)nn(CC(O)OC2CC3CCC2(C)C3(C)C)c1=S
CC1(C)C2CCC1(C)C(OC(O)CSC1=NN1c1ccncn1)C2
CC(C)(C)c1ccc(SCC(O)OC2CC3CCC2(C)C3(C)C)cc1
CC1(C)C2CCC1(C)C(OC(O)Cn1ccc(-c3ccccc3Cl)c1)C2
CC1(C)C2CCC1(C)C(OC(O)Cc1cn(-c3ccccc3)c[nH+]1)C2
CC1(C)C2CCC1(C)C(OC(O)Cc1nc(-c3ccncc3)n[n-]1)C2
CC1(C)C2CCC1(C)C(OC(O)Cc1nc(-c3ccccc3)co1)C2
CC1(C)C2CCC1(C)C(OC(O)CN1CCN(c3ncn[n-]3)CC1)C2
CC1(C)C2CCC1(C)C(OC(O)Cc1ccc(-c3ccccn3)o1)C2
Cc1coc2nc(N(C)CC(O)OC3CC4CCC3(C)C4(C)C)ncc12
CC1CC2CC1C(C1CCC(C(O)OC3CC4CCC3(C)C4(C)C)CC1)C2
Cn1ncc2c(SCC(O)OC3CC4CCC3(C)C4(C)C)ncnc21
Cc1ccn(-c2cccc(CC(O)OC3CC4CCC3(C)C4(C)C)c2)n1
CC1(C)C2CCC1(C)C(OC(O)Cc1ccc(N3CCCC3)nn1)C2
Cc1cc(N2CCCCC2)nc(CC(O)OC2CC3CCC2(C)C3(C)C)n1
CN(C)c1ncc2c(CC(O)OC3CC4CCC3(C)C4(C)C)coc2n1
Cc1ccc2c(n1)CCCN2CCC(O)OC1CC2CCC1(C)C2(C)C
CCSC(=S)N1CC[N+](C)(C(O)OC2CC3CCC2(C)C3(C)C)CC1
Cc1csc2c(SCC(O)OC3CC4CCC3(C)C4(C)C)ncnc12
Cc1ccccc1-c1nc(CC(O)OC2CC3CCC2(C)C3(C)C)c(C)o1
CC1(C)C2CCC1(C)C(OC(O)Cc1ncc(-c3cncs3)o1)C2
CC1(C)C2CCC1(C)C(OC(O)CSC1=NC(C(Cl)(Cl)Cl)[N-]C(c3ccccc3)=N1)C2
Cc1c(CC(O)OC2CC3CCC2(C)C3(C)C)ncn1-c1ccccc1
Cc1ccnc2cc(SCC(O)OC3CC4CCC3(C)C4(C)C)ccc12
CC(=NN=C([S-])N1CCCC(C)C1)C(O)OC1CC2CCC1(C)C2(C)C
CC1(C)C2CCC1(C)C(OC(O)Cc1ncn(-c3ccccc3)n1)C2
Cc1ccccc1-n1ccc(CC(O)OC2CC3CCC2(C)C3(C)C)n1
Cc1c(CC(O)OC2CC3CCC2(C)C3(C)C)ccn1-c1ccccc1
CC1(C)C2CCC1(C)C(OC(O)Cc1nc(-c3cccnc3)no1)C2
Cc1nc(-n2cccn2)sc1CC(O)OC1CC2CCC1(C)C2(C)C
CC#CC#CC(=S)CC=CC(O)OC1CC2CCC1(C)C2(C)C
CC1(C)C2CCC1(C)C(OC(O)Cc1ccc(-[n+]3ncon3)cc1)C2
Cc1c(CC(O)OC2CC3CCC2(C)C3(C)C)[nH+]cn1-c1ccccc1
CC(=NN=C([S-])N1CCSCC1)C(O)OC1CC2CCC1(C)C2(C)C
[truncated: 814 more rows]
